# Supplementary material for: Proximal and distal effects of genetic susceptibility to multiple sclerosis on the T cell epigenome
Source: Nat Commun. 2021 Dec 6;12:7078. doi: 10.1038/s41467-021-27427-w (PMC8648735; doi:10.1038/s41467-021-27427-w)
Supplement: Supplementary file 4 — Supplementary Data 1 [file 41467_2021_27427_MOESM4_ESM.xlsx]

## Sheet: Supplementary Data 1
cpg	cpg_chr	cpg_pos_hg19	strand	snps_in_cis	mqtl_distance	snp	snp_chr	snp_pos_hg19	ref	alt	nominal_p	beta	cis_adjusted_p	fdr_p	Methyl_Islands_Name	Relation_to_Island	UCSC_RefGene_Name	UCSC_RefGene_Accession	UCSC_RefGene_Group	Phantom4_Enhancers	Phantom5_Enhancers	Regulatory_Feature_Name	Regulatory_Feature_Group	GencodeBasicV12_NAME	GencodeBasicV12_Accession	GencodeBasicV12_Group	GencodeCompV12_NAME	GencodeCompV12_Accession	GencodeCompV12_Group	DNase_Hypersensitivity_NAME	DNase_Hypersensitivity_Evidence_Count	OpenChromatin_NAME	OpenChromatin_Evidence_Count	TFBS_NAME	TFBS_Evidence_Count	Methyl27_Loci	Methyl450_Loci	Methyl850_Loci	chromHMM_E043	chromHMM_Name	UCSC_RefGene_Name1	UCSC_RefGene_Group1	BLUEPRINT_nominal_p	BLUEPRINT_beta	BLUEPRINT_fdr_p	GOLDN_nominal_p	GOLDN_z
cg16535257	1	752696	+	819	136942	rs13303206	1	889638	G	C	1.67e-05	-1.03198	0.00197631	0.0124872		OpenSea	FAM87B	NR_103536	TSS200					RP11-206L10.10;FAM87B	ENST00000435300.1;ENST00000326734.1	3'UTR;TSS200	RP11-206L10.10;FAM87B	ENST00000435300.1;ENST00000326734.1	3'UTR;TSS200	chr1:752400-753015	3		NA		NA	NA	NA	EPIC-only	7_Enh	chr1:752201-752800	FAM87B	TSS200	NA	NA	NA	NA	NA
cg06325811	1	796328	-	862	34596	rs2286139	1	761732	C	T	7.83e-07	0.75151	0.00022874	0.00174153		OpenSea														chr1:796225-796510	3		NA		NA	NA	NA	EPIC-only	15_Quies	chr1:794601-804800		Intergenic	NA	NA	NA	NA	NA
cg05898754	1	805102	+	868	-3635	rs61768212	1	801467	G	C	3.61e-06	0.785019	0.000700608	0.00487727	chr1:805198-805628	N_Shore	FAM41C	NR_027055	Body					FAM41C;FAM41C;FAM41C	ENST00000446136.1;ENST00000432963.1;ENST00000427857.1	3'UTR;3'UTR;3'UTR	FAM41C;FAM41C;FAM41C	ENST00000446136.1;ENST00000432963.1;ENST00000427857.1	3'UTR;3'UTR;3'UTR		NA	chr1:805033-805646	6	chr1:804962-805773	6	NA	TRUE	450K	2_TssAFlnk	chr1:805001-805200	FAM41C	Body	0.00407	0.5252	0.3747	NA	NA
cg16619049	1	805541	+	869	-6582	rs11240777	1	798959	G	A	1.36e-09	0.77419	1.18e-06	1.26e-05	chr1:805198-805628	Island	FAM41C	NR_027055	Body			1:805112-805610	Unclassified_Cell_type_specific	FAM41C;FAM41C;FAM41C;FAM41C	ENST00000446136.1;ENST00000432963.1;ENST00000427857.1;ENST00000432963.1	3'UTR;3'UTR;3'UTR;1stExon	FAM41C;FAM41C;FAM41C;FAM41C	ENST00000446136.1;ENST00000432963.1;ENST00000427857.1;ENST00000432963.1	3'UTR;3'UTR;3'UTR;1stExon	chr1:805425-805730	3		NA		NA	NA	TRUE	450K	2_TssAFlnk	chr1:805401-805800	FAM41C	Body	NA	NA	NA	NA	NA
cg23100540	1	805554	+	869	-6595	rs11240777	1	798959	G	A	3.27e-09	0.75796	2e-06	2.07e-05	chr1:805198-805628	Island	FAM41C	NR_027055	Body			1:805112-805610	Unclassified_Cell_type_specific	FAM41C;FAM41C;FAM41C;FAM41C	ENST00000446136.1;ENST00000432963.1;ENST00000427857.1;ENST00000432963.1	3'UTR;3'UTR;3'UTR;1stExon	FAM41C;FAM41C;FAM41C;FAM41C	ENST00000446136.1;ENST00000432963.1;ENST00000427857.1;ENST00000432963.1	3'UTR;3'UTR;3'UTR;1stExon	chr1:805425-805730	3		NA		NA	NA	TRUE	450K	2_TssAFlnk	chr1:805401-805800	FAM41C	Body	1.6e-07	0.7647	1.39e-05	2.21e-19	9
cg05151709	1	846155	+	919	-44688	rs61768212	1	801467	G	C	6.12e-05	-0.685034	0.00831038	0.0442908	chr1:844299-845883	S_Shore								RP11-54O7.1	ENST00000448179.1	TSS1500	RP11-54O7.1	ENST00000448179.1	TSS1500	chr1:845945-846270	3		NA		NA	NA	TRUE	450K	13_ReprPC	chr1:845801-846800		Intergenic	0.03095	-0.3947	0.3353	NA	NA
cg01782097	1	846637	-	922	93232	rs3115860	1	753405	C	A	6.96e-05	0.619595	0.00944589	0.0494128	chr1:844299-845883	S_Shore								RP11-54O7.1	ENST00000448179.1	TSS200	RP11-54O7.1	ENST00000448179.1	TSS200	chr1:846585-846870	3		NA		NA	NA	TRUE	450K	13_ReprPC	chr1:845801-846800		Intergenic	NA	NA	NA	NA	NA
cg24997886	1	871033	+	983	41016	rs7367995	1	912049	T	C	5.29e-05	0.475971	0.00670387	0.0368204	chr1:869332-871872	Island	SAMD11	NM_152486	Body			1:870696-871225	Unclassified							chr1:871025-871615	3		NA		NA	NA	TRUE	450K	13_ReprPC	chr1:870601-875200	SAMD11	Body	NA	NA	NA	NA	NA
cg01727431	1	871057	+	983	40992	rs7367995	1	912049	T	C	2.31e-05	0.497155	0.00285409	0.0173998	chr1:869332-871872	Island	SAMD11	NM_152486	Body			1:870696-871225	Unclassified							chr1:871025-871615	3		NA		NA	NA	TRUE	450K	13_ReprPC	chr1:870601-875200	SAMD11	Body	NA	NA	NA	NA	NA
cg13904806	1	874697	+	984	37352	rs7367995	1	912049	T	C	1.59e-05	0.506405	0.0027435	0.0167906	chr1:875730-878363	N_Shore	SAMD11	NM_152486	Body			1:873197-874767	Unclassified				SAMD11;SAMD11	ENST00000478729.1;ENST00000455979.1	TSS1500;1stExon	chr1:874165-876435	3		NA		NA	NA	TRUE	450K	13_ReprPC	chr1:870601-875200	SAMD11	Body	NA	NA	NA	NA	NA
cg03269716	1	874896	+	984	37153	rs7367995	1	912049	T	C	1.7e-06	0.557677	0.000358479	0.00263609	chr1:875730-878363	N_Shore	SAMD11	NM_152486	Body								SAMD11	ENST00000478729.1	TSS1500	chr1:874165-876435	3		NA		NA	NA	TRUE	450K	13_ReprPC	chr1:870601-875200	SAMD11	Body	NA	NA	NA	NA	NA
cg04121631	1	875345	+	984	36704	rs7367995	1	912049	T	C	5.4e-07	0.581907	0.000266637	0.00200561	chr1:875730-878363	N_Shore	SAMD11	NM_152486	Body					SAMD11	ENST00000474461.1	TSS1500	SAMD11;SAMD11	ENST00000478729.1;ENST00000474461.1	TSS1500;TSS1500	chr1:874165-876435	3		NA		NA	NA	TRUE	450K	11_BivFlnk	chr1:875201-875600	SAMD11	Body	NA	NA	NA	NA	NA
cg23731742	1	879958	-	985	-7602	rs3748595	1	887560	A	C	1.85e-07	1.26116	4.26e-05	0.000364717	chr1:875730-878363	S_Shore	NOC2L;SAMD11	NM_015658;NM_152486	3'UTR;3'UTR					NOC2L;NOC2L	ENST00000327044.6;ENST00000477976.1	3'UTR;3'UTR	NOC2L;NOC2L;NOC2L	ENST00000327044.6;ENST00000483767.1;ENST00000477976.1	3'UTR;3'UTR;3'UTR	chr1:879720-879995	3		NA		NA	NA	TRUE	450K	5_TxWk	chr1:879001-881200	NOC2L	3'UTR	0.02764	0.4841	0.7056	NA	NA
cg01394461	1	887576	-	989	16	rs3748595	1	887560	A	C	1.09e-09	1.45152	1.1e-06	1.18e-05	chr1:886356-886602	S_Shore	NOC2L	NM_015658	Body			1:886362-887611	Unclassified_Cell_type_specific	NOC2L	ENST00000477976.1	3'UTR	NOC2L	ENST00000477976.1	3'UTR		NA	chr1:886130-890191	6	chr1:884353-889769	6	NA	TRUE	450K	4_Tx	chr1:881201-892800	NOC2L	Body	0.001286	0.6986	0.02609	NA	NA
cg21830050	1	891193	+	993	30523	rs13303278	1	921716	C	A	7.28e-05	-0.462378	0.00914515	0.0480583	chr1:894313-902654	N_Shelf	NOC2L	NM_015658	Body					NOC2L	ENST00000477976.1	3'UTR	NOC2L;NOC2L	ENST00000487214.1;ENST00000477976.1	3'UTR;3'UTR		NA	chr1:890961-893447	6		NA	NA	TRUE	450K	4_Tx	chr1:881201-892800	NOC2L	Body	0.0001444	-0.4773	0.001588	NA	NA
cg14997037	1	900550	+	1019	11499	rs7367995	1	912049	T	C	1.54e-07	-0.606975	7.92e-05	0.000651488	chr1:894313-902654	Island	KLHL17;PLEKHN1;PLEKHN1	NM_198317;NM_001160184;NM_032129	Body;TSS1500;TSS1500					KLHL17;KLHL17;PLEKHN1;PLEKHN1	ENST00000473277.1;ENST00000540863.1;ENST00000379407.2;ENST00000379409.2	5'UTR;3'UTR;TSS1500;TSS1500	KLHL17;KLHL17;PLEKHN1;PLEKHN1	ENST00000473277.1;ENST00000540863.1;ENST00000379407.2;ENST00000379409.2	5'UTR;3'UTR;TSS1500;TSS1500		NA	chr1:900130-904457	6	chr1:900285-902869	6	NA	TRUE	450K	5_TxWk	chr1:897401-901200	KLHL17	Body	NA	NA	NA	NA	NA
cg25742326	1	901449	-	1019	12290	rs13302945	1	889159	A	C	1.42e-13	-1.71106	3.7e-10	6.02e-09	chr1:894313-902654	Island	PLEKHN1;PLEKHN1	NM_001160184;NM_032129	TSS1500;TSS1500			1:901440-901499	Unclassified	PLEKHN1;PLEKHN1	ENST00000379407.2;ENST00000379409.2	TSS1500;TSS1500	PLEKHN1;PLEKHN1	ENST00000379407.2;ENST00000379409.2	TSS1500;TSS1500	chr1:901145-902510	3		NA		NA	NA	TRUE	450K	7_Enh	chr1:901201-901600	PLEKHN1	TSS1500	NA	NA	NA	NA	NA
cg12663811	1	901685	-	1019	25186	rs4372192	1	876499	A	G	8.72e-15	-1.85492	2.52e-11	4.66e-10	chr1:894313-902654	Island	PLEKHN1;PLEKHN1	NM_032129;NM_001160184	TSS200;TSS200			1:901590-901708	Unclassified	PLEKHN1;PLEKHN1	ENST00000379407.2;ENST00000379409.2	TSS200;TSS200	PLEKHN1;PLEKHN1	ENST00000379407.2;ENST00000379409.2	TSS200;TSS200	chr1:901145-902510	3		NA		NA	NA	TRUE	450K	2_TssAFlnk	chr1:901601-902800	PLEKHN1	TSS200	3.51e-16	-1.6	2.68e-14	NA	NA
cg07390924	1	901725	-	1019	25226	rs4372192	1	876499	A	G	4.6e-10	-1.54018	9.37e-07	1.01e-05	chr1:894313-902654	Island	PLEKHN1;PLEKHN1	NM_032129;NM_001160184	TSS200;TSS200					PLEKHN1;PLEKHN1	ENST00000379407.2;ENST00000379409.2	TSS200;TSS200	PLEKHN1;PLEKHN1	ENST00000379407.2;ENST00000379409.2	TSS200;TSS200	chr1:901145-902510	3		NA		NA	NA	TRUE	450K	2_TssAFlnk	chr1:901601-902800	PLEKHN1	TSS200	6.44e-12	-1.396	5.01e-10	NA	NA
cg10110857	1	901755	+	1019	-13116	rs3748596	1	888639	T	C	4.44e-12	-1.657	6.22e-09	8.78e-08	chr1:894313-902654	Island	PLEKHN1;PLEKHN1	NM_032129;NM_001160184	TSS200;TSS200					PLEKHN1;PLEKHN1	ENST00000379407.2;ENST00000379409.2	TSS200;TSS200	PLEKHN1;PLEKHN1	ENST00000379407.2;ENST00000379409.2	TSS200;TSS200	chr1:901145-902510	3		NA		NA	NA	TRUE	450K	2_TssAFlnk	chr1:901601-902800	PLEKHN1	TSS200	8.66e-09	-1.203	4.99e-07	NA	NA
cg10375192	1	901799	-	1019	25300	rs4372192	1	876499	A	G	5.39e-13	-1.74693	7.96e-10	1.25e-08	chr1:894313-902654	Island	PLEKHN1;PLEKHN1	NM_032129;NM_001160184	TSS200;TSS200					PLEKHN1;PLEKHN1	ENST00000379407.2;ENST00000379409.2	TSS200;TSS200	PLEKHN1;PLEKHN1	ENST00000379407.2;ENST00000379409.2	TSS200;TSS200	chr1:901145-902510	3		NA		NA	NA	TRUE	450K	2_TssAFlnk	chr1:901601-902800	PLEKHN1	TSS200	8.42e-14	-1.496	6.05e-12	NA	NA
cg25107893	1	911601	-	1042	-3251	rs13303368	1	914852	G	C	2.8e-12	-0.783888	2.89e-09	4.25e-08	chr1:912869-913153	N_Shore	C1orf170	NR_027693	Body			1:911089-912156	Unclassified	C1orf170	ENST00000479361.1	3'UTR	C1orf170	ENST00000479361.1	3'UTR	chr1:911480-911750	3		NA		NA	NA	TRUE	450K	2_TssAFlnk	chr1:911401-912000	C1orf170	Body	4.18e-06	-0.5913	0.0002779	NA	NA
cg05505459	1	911995	-	1044	-1894	rs2340596	1	913889	G	A	3.79e-28	-1.10823	7.01e-23	4.51e-21	chr1:912869-913153	N_Shore	C1orf170	NR_027693	Body			1:911089-912156	Unclassified	C1orf170;C1orf170;C1orf170	ENST00000479361.1;ENST00000479361.1;ENST00000433179.2	3'UTR;1stExon;ExonBnd	C1orf170;C1orf170;C1orf170	ENST00000479361.1;ENST00000479361.1;ENST00000433179.2	3'UTR;1stExon;ExonBnd	chr1:911800-912055	3		NA		NA	NA	TRUE	450K	2_TssAFlnk	chr1:911401-912000	C1orf170	Body	2.33e-22	-1.088	1.93e-19	NA	NA
cg23635910	1	912055	-	1044	-2797	rs13303368	1	914852	G	C	3.59e-28	-1.10938	2.88e-23	1.93e-21	chr1:912869-913153	N_Shore	C1orf170	NR_027693	Body			1:911089-912156	Unclassified	C1orf170	ENST00000479361.1	TSS200	C1orf170	ENST00000479361.1	TSS200		NA	chr1:908133-912211	6	chr1:911214-912537	6	NA	TRUE	450K	14_ReprPCWk	chr1:912001-932200	C1orf170	Body	1.01e-23	-1.109	6.81e-21	NA	NA
cg22348654	1	916058	-	1057	-23947	rs2799056	1	940005	A	G	4.65e-05	-0.448149	0.00660656	0.036365	chr1:919726-919927	N_Shelf	C1orf170	NR_027693	Body											chr1:915945-916315	3		NA		NA	NA	TRUE	450K	14_ReprPCWk	chr1:912001-932200	C1orf170	Body	NA	NA	NA	NA	NA
cg09582238	1	916663	+	1060	13904	rs3121574	1	930567	A	G	6.33e-07	0.567839	0.00011064	0.000889025	chr1:912869-913153	S_Shelf	PERM1;PERM1	NM_001291367;NM_001291366	Body;5'UTR					C1orf170	ENST00000341290.2	5'UTR	C1orf170	ENST00000341290.2	5'UTR		NA	chr1:913177-918896	6	chr1:913355-918707	6	NA	NA	EPIC-only	14_ReprPCWk	chr1:912001-932200	PERM1	Body	NA	NA	NA	NA	NA
cg22579372	1	917548	+	1064	-2608	rs13303033	1	914940	T	C	8.73e-14	0.82956	7.6e-11	1.34e-09	chr1:919726-919927	N_Shelf	PERM1;PERM1	NM_001291367;NM_001291366	TSS200;TSS200					C1orf170;C1orf170	ENST00000341290.2;ENST00000433179.2	TSS200;TSS200	C1orf170;C1orf170	ENST00000341290.2;ENST00000433179.2	TSS200;TSS200		NA	chr1:913177-918896	6	chr1:913355-918707	6	NA	NA	EPIC-only	14_ReprPCWk	chr1:912001-932200	PERM1	TSS200	NA	NA	NA	NA	NA
cg22583825	1	917571	+	1064	-737	rs6694632	1	916834	G	A	3.4e-15	0.864479	8.32e-12	1.63e-10	chr1:919726-919927	N_Shelf	PERM1;PERM1	NM_001291367;NM_001291366	TSS200;TSS200					C1orf170;C1orf170	ENST00000341290.2;ENST00000433179.2	TSS200;TSS200	C1orf170;C1orf170	ENST00000341290.2;ENST00000433179.2	TSS200;TSS200		NA	chr1:913177-918896	6	chr1:913355-918707	6	NA	NA	EPIC-only	14_ReprPCWk	chr1:912001-932200	PERM1	TSS200	NA	NA	NA	NA	NA
cg15526941	1	917655	-	1065	-23679	rs57683598	1	941334	G	A	2.86e-09	-0.627164	1.41e-06	1.49e-05	chr1:919726-919927	N_Shelf	C1orf170	NR_027693	TSS200					C1orf170;C1orf170	ENST00000341290.2;ENST00000433179.2	TSS200;TSS200	C1orf170;C1orf170	ENST00000341290.2;ENST00000433179.2	TSS200;TSS200		NA	chr1:913177-918896	6	chr1:913355-918707	6	NA	TRUE	450K	14_ReprPCWk	chr1:912001-932200	C1orf170	TSS200	8.22e-06	-0.5202	0.0002682	NA	NA
cg10201533	1	917661	-	1065	-13505	rs2710880	1	931166	A	G	3.17e-10	-0.701133	2.31e-07	2.71e-06	chr1:919726-919927	N_Shelf	C1orf170	NR_027693	TSS200					C1orf170;C1orf170	ENST00000341290.2;ENST00000433179.2	TSS200;TSS200	C1orf170;C1orf170	ENST00000341290.2;ENST00000433179.2	TSS200;TSS200		NA	chr1:913177-918896	6	chr1:913355-918707	6	NA	TRUE	450K	14_ReprPCWk	chr1:912001-932200	C1orf170	TSS200	5.12e-08	-0.6377	2.62e-06	NA	NA
cg11143486	1	918415	-	1067	3475	rs13303033	1	914940	T	C	3.43e-05	-0.48938	0.00523919	0.0297291	chr1:919726-919927	N_Shore	C1orf170	NR_027693	TSS1500			1:918041-919973	Unclassified	C1orf170;C1orf170	ENST00000341290.2;ENST00000433179.2	TSS1500;TSS1500	C1orf170;C1orf170	ENST00000341290.2;ENST00000433179.2	TSS1500;TSS1500		NA	chr1:913177-918896	6	chr1:913355-918707	6	NA	TRUE	450K	14_ReprPCWk	chr1:912001-932200	C1orf170	TSS1500	0.009598	-0.3287	0.06395	NA	NA
cg03648020	1	931327	-	1086	-10007	rs57683598	1	941334	G	A	1.19e-16	0.830997	4.02e-13	9.09e-12	chr1:933387-937410	N_Shelf						1:931239-931561	Unclassified_Cell_type_specific							chr1:930940-931650	3		NA		NA	NA	TRUE	450K	14_ReprPCWk	chr1:912001-932200		Intergenic	3.47e-10	0.7074	1.12e-08	NA	NA
cg01729262	1	933306	-	1087	-73916	rs71628928	1	1007222	G	T	5.65e-07	-0.738065	0.000124045	0.000988643	chr1:933387-937410	N_Shore														chr1:933080-933810	3		NA		NA	NA	TRUE	450K	13_ReprPC	chr1:932601-933600		Intergenic	NA	NA	NA	NA	NA
cg15713103	1	933685	+	1087	62563	rs28479311	1	996248	C	T	1.94e-05	-0.65722	0.00317211	0.0191241	chr1:933387-937410	Island														chr1:933080-933810	3		NA		NA	NA	TRUE	450K	12_EnhBiv	chr1:933601-933800		Intergenic	1.41e-05	-0.7338	0.001655	NA	NA
cg23552821	1	934036	-	1087	4709	rs13302924	1	929327	A	G	1.82e-05	1.05732	0.00304606	0.0184428	chr1:933387-937410	Island														chr1:933880-935235	3		NA		NA	NA	TRUE	450K	7_Enh	chr1:933801-934200		Intergenic	NA	NA	NA	NA	NA
cg00447632	1	935861	-	1088	-60387	rs28479311	1	996248	C	T	1.58e-10	-0.949679	8.18e-08	1.01e-06	chr1:933387-937410	Island	HES4;HES4	NM_001142467;NM_021170	TSS1500;TSS1500	high-CpG:925458-925752				HES4;HES4;HES4;HES4	ENST00000484667.2;ENST00000481869.1;ENST00000304952.6;ENST00000428771.2	TSS1500;TSS1500;TSS1500;TSS1500	HES4;HES4;HES4;HES4	ENST00000484667.2;ENST00000481869.1;ENST00000304952.6;ENST00000428771.2	TSS1500;TSS1500;TSS1500;TSS1500	chr1:935305-936450	3		NA		NA	NA	TRUE	450K	11_BivFlnk	chr1:935001-936800	HES4	TSS1500	0.0007929	-0.5737	0.03281	NA	NA
cg26339484	1	935863	-	1088	-62638	rs3813193	1	998501	G	C	3.22e-09	-0.846426	2.25e-06	2.32e-05	chr1:933387-937410	Island	HES4;HES4	NM_001142467;NM_021170	TSS1500;TSS1500	high-CpG:925458-925752				HES4;HES4;HES4;HES4	ENST00000484667.2;ENST00000481869.1;ENST00000304952.6;ENST00000428771.2	TSS1500;TSS1500;TSS1500;TSS1500	HES4;HES4;HES4;HES4	ENST00000484667.2;ENST00000481869.1;ENST00000304952.6;ENST00000428771.2	TSS1500;TSS1500;TSS1500;TSS1500	chr1:935305-936450	3		NA		NA	NA	TRUE	450K	11_BivFlnk	chr1:935001-936800	HES4	TSS1500	0.003041	0.4756	0.06686	0.114	1.58
cg26155170	1	943064	-	1092	4851	rs2799058	1	938213	A	G	4.61e-05	1.04185	0.00626338	0.0347101		OpenSea															NA		NA		NA	NA	TRUE	450K	14_ReprPCWk	chr1:942401-947800		Intergenic	0.0001231	1.058	0.002637	NA	NA
cg23281018	1	944789	-	1093	-972269	rs34331632	1	1917058	A	G	2.33e-05	-0.459293	0.00450854	0.026056	chr1:948670-948894	N_Shelf														chr1:944440-944810	3		NA		NA	NA	TRUE	450K	14_ReprPCWk	chr1:942401-947800		Intergenic	0.1285	0.1929	0.7185	NA	NA
cg10984178	1	946099	-	1093	-3555	rs8997	1	949654	A	G	2.27e-05	0.979915	0.00352492	0.0209997	chr1:948670-948894	N_Shelf															NA		NA		NA	NA	TRUE	450K	14_ReprPCWk	chr1:942401-947800		Intergenic	0.3387	0.2565	0.9507	NA	NA
cg01768082	1	946875	+	1093	-18297	rs28394749	1	928578	G	A	4.5e-11	-1.57349	4.53e-08	5.79e-07	chr1:948670-948894	N_Shore															NA		NA		NA	NA	TRUE	450K	14_ReprPCWk	chr1:942401-947800		Intergenic	5.36e-09	-1.551	2.11e-07	NA	NA
cg07589034	1	947003	+	1093	-8887	rs2710869	1	938116	T	G	9.27e-08	-1.34011	3.2e-05	0.000279078	chr1:948670-948894	N_Shore															NA		NA		NA	NA	TRUE	450K	14_ReprPCWk	chr1:942401-947800		Intergenic	NA	NA	NA	NA	NA
cg22367159	1	947018	+	1093	-17691	rs13302924	1	929327	A	G	2.1e-05	-1.05003	0.00393833	0.0231436	chr1:948670-948894	N_Shore															NA		NA		NA	NA	TRUE	450K	14_ReprPCWk	chr1:942401-947800		Intergenic	NA	NA	NA	NA	NA
cg26837773	1	947091	-	1093	18513	rs28394749	1	928578	G	A	2.21e-09	-1.44595	1.77e-06	1.84e-05	chr1:948670-948894	N_Shore															NA		NA		NA	NA	TRUE	450K	14_ReprPCWk	chr1:942401-947800		Intergenic	3.63e-10	-1.649	1.44e-08	NA	NA
cg20062691	1	949392	-	1094	5924	rs3121567	1	943468	T	C	5e-16	-1.82051	3.12e-13	7.13e-12	chr1:949329-949851	Island	ISG15	NM_005101	Body					RP11-54O7.11	ENST00000458555.1	TSS1500	RP11-54O7.11	ENST00000458555.1	TSS1500		NA	chr1:948156-950075	6	chr1:948143-952234	6	NA	TRUE	450K	2_TssAFlnk	chr1:948001-950600	ISG15	Body	1.27e-09	-1.713	1.54e-07	NA	NA
cg03811829	1	949449	-	1094	-2554	rs3128118	1	952003	G	A	4.86e-12	-0.71388	2.24e-09	3.33e-08	chr1:949329-949851	Island	ISG15	NM_005101	Body					RP11-54O7.11	ENST00000458555.1	TSS1500	RP11-54O7.11	ENST00000458555.1	TSS1500		NA	chr1:948156-950075	6	chr1:948143-952234	6	NA	TRUE	450K	2_TssAFlnk	chr1:948001-950600	ISG15	Body	NA	NA	NA	NA	NA
cg11211792	1	949634	-	1094	26	rs1921	1	949608	G	A	3.41e-14	-0.76641	5.5e-11	9.83e-10	chr1:949329-949851	Island	ISG15	NM_005101	Body					RP11-54O7.11	ENST00000458555.1	TSS1500	RP11-54O7.11	ENST00000458555.1	TSS1500		NA	chr1:948156-950075	6	chr1:948143-952234	6	NA	TRUE	450K	2_TssAFlnk	chr1:948001-950600	ISG15	Body	8.07e-06	-0.5379	0.00295	NA	NA
cg04788999	1	949850	+	1094	-20523	rs13302924	1	929327	A	G	2.08e-10	-1.51446	1.95e-07	2.31e-06	chr1:949329-949851	Island	ISG15	NM_005101	Body			1:949797-950045	Promoter_Associated	RP11-54O7.11	ENST00000458555.1	TSS1500	RP11-54O7.11	ENST00000458555.1	TSS1500	chr1:949725-949990	3		NA		NA	NA	TRUE	450K	2_TssAFlnk	chr1:948001-950600	ISG15	Body	NA	NA	NA	NA	NA
cg16526047	1	949893	+	1094	-20566	rs13302924	1	929327	A	G	2.35e-12	-1.64836	2.23e-09	3.31e-08	chr1:948670-948894	S_Shore	ISG15	NM_005101	3'UTR			1:949797-950045	Promoter_Associated	RP11-54O7.11;ISG15	ENST00000458555.1;ENST00000379389.4	TSS1500;3'UTR	RP11-54O7.11;ISG15	ENST00000458555.1;ENST00000379389.4	TSS1500;3'UTR	chr1:949725-949990	3		NA		NA	NA	TRUE	450K	2_TssAFlnk	chr1:948001-950600	ISG15	3'UTR	NA	NA	NA	NA	NA
cg09363892	1	954619	+	1096	-10055	rs3128117	1	944564	T	C	1.26e-14	0.78795	1.33e-10	2.29e-09	chr1:954768-956343	N_Shore	AGRN	NM_198576	TSS1500					AGRN	ENST00000379370.2	TSS1500	AGRN	ENST00000379370.2	TSS1500	chr1:954580-956395	3		NA		NA	NA	TRUE	450K	2_TssAFlnk	chr1:954401-954800	AGRN	TSS1500	2.74e-12	0.78	1.82e-10	NA	NA
cg03185752	1	954631	+	1096	-13297	rs57683598	1	941334	G	A	1.13e-14	0.785387	2.53e-11	4.7e-10	chr1:954768-956343	N_Shore	AGRN	NM_198576	TSS1500					AGRN	ENST00000379370.2	TSS1500	AGRN	ENST00000379370.2	TSS1500	chr1:954580-956395	3		NA		NA	NA	TRUE	450K	2_TssAFlnk	chr1:954401-954800	AGRN	TSS1500	4e-09	0.669	1.13e-07	NA	NA
cg19813362	1	956108	-	1096	2076	rs75267490	1	954032	C	G	3.69e-06	0.53165	0.000963549	0.0065228	chr1:954768-956343	Island	AGRN	NM_198576	Body			1:955900-956400	Unclassified							chr1:954580-956395	3		NA		NA	NA	TRUE	450K	2_TssAFlnk	chr1:955601-956400	AGRN	Body	0.3972	0.1092	0.8672	NA	NA
cg17801765	1	958274	-	1097	14587	rs2465140	1	943687	G	C	1.96e-18	0.876982	1.85e-14	4.83e-13	chr1:954768-956343	S_Shore	AGRN	NM_198576	Body											chr1:957945-958370	3		NA		NA	NA	TRUE	450K	15_Quies	chr1:957601-965200	AGRN	Body	1.61e-10	0.7267	1.9e-08	NA	NA
cg13100600	1	958351	-	1097	14664	rs2465140	1	943687	G	C	5.33e-17	0.847127	1.68e-13	3.96e-12	chr1:954768-956343	S_Shelf	AGRN	NM_198576	Body			1:958340-958421	Unclassified_Cell_type_specific							chr1:957945-958370	3		NA		NA	NA	TRUE	450K	15_Quies	chr1:957601-965200	AGRN	Body	2.56e-08	0.6462	3.7e-06	NA	NA
cg07787977	1	962651	+	1097	37505	rs11584349	1	1000156	C	T	4.24e-09	-0.744747	2.05e-06	2.12e-05	chr1:963795-964507	N_Shore	AGRN	NM_198576	Body												NA	chr1:954527-962802	6		NA	NA	TRUE	450K	15_Quies	chr1:957601-965200	AGRN	Body	NA	NA	NA	NA	NA
cg25774148	1	964497	+	1097	7683	rs4970350	1	972180	G	A	8.31e-13	-0.775769	2.86e-09	4.2e-08	chr1:963795-964507	Island	AGRN	NM_198576	Body												NA		NA		NA	NA	TRUE	450K	15_Quies	chr1:957601-965200	AGRN	Body	NA	NA	NA	NA	NA
cg02288964	1	967561	-	1097	17318	rs1891906	1	950243	A	C	4.84e-07	0.53424	0.000109719	0.000882178	chr1:967966-970238	N_Shore	AGRN	NM_198576	Body			1:967503-969528	Unclassified							chr1:967520-967815	3		NA		NA	NA	TRUE	450K	14_ReprPCWk	chr1:965201-967600	AGRN	Body	0.003042	0.361	0.3914	NA	NA
cg02341264	1	967967	-	1097	9236	rs2341363	1	958731	A	G	1.03e-07	0.607685	2.77e-05	0.000244375	chr1:967966-970238	Island	AGRN	NM_198576	Body			1:967503-969528	Unclassified							chr1:967860-968115	3		NA		NA	NA	TRUE	450K	12_EnhBiv	chr1:967601-968400	AGRN	Body	1.39e-08	0.6876	5.35e-06	NA	NA
cg18147233	1	970294	-	1097	-44832	rs36027499	1	1015126	A	G	1.03e-05	-0.502506	0.00195737	0.0123794	chr1:967966-970238	S_Shore	AGRN	NM_198576	Body			1:970256-970605	Unclassified_Cell_type_specific				AGRN;AGRN;AGRN	ENST00000477585.1;ENST00000469403.1;ENST00000469403.1	5'UTR;1stExon;5'UTR		NA	chr1:966303-971931	6		NA	NA	TRUE	450K	11_BivFlnk	chr1:970201-970400	AGRN	Body	0.01256	-0.3351	0.1881	NA	NA
cg20594982	1	976707	+	1104	16112	rs9331226	1	992819	G	A	4.73e-05	-0.480424	0.00627941	0.0347873	chr1:975496-980305	Island	AGRN	NM_198576	Body	high-CpG:966567-966572		1:976034-976760	Unclassified				AGRN	ENST00000469403.1	5'UTR	chr1:976520-976995	3		NA		NA	NA	TRUE	450K	15_Quies	chr1:976201-991200	AGRN	Body	NA	NA	NA	NA	NA
cg01711077	1	981222	-	1104	24102	rs3121553	1	957120	G	C	2.54e-05	0.489674	0.00357218	0.0212435	chr1:981068-981400	Island	AGRN	NM_198576	Body								AGRN;AGRN	ENST00000479707.1;ENST00000466223.1	5'UTR;TSS1500		NA	chr1:972075-983939	6		NA	NA	TRUE	450K	15_Quies	chr1:976201-991200	AGRN	Body	0.001244	0.4098	0.1721	NA	NA
cg02494066	1	983386	+	1104	-33143	rs1891906	1	950243	A	C	7.58e-06	0.47924	0.00181847	0.011585	chr1:983174-983612	Island	AGRN	NM_198576	Body					AGRN	ENST00000379370.2	ExonBnd	AGRN;AGRN	ENST00000379370.2;ENST00000492947.1	ExonBnd;TSS1500		NA	chr1:972075-983939	6		NA	NA	TRUE	450K	15_Quies	chr1:976201-991200	AGRN	Body	0.0001835	0.4519	0.01191	NA	NA
cg09123721	1	998638	-	1104	56	rs3813194	1	998582	G	C	2.99e-12	0.787045	1.79e-09	2.7e-08	chr1:999678-999911	N_Shore						1:998374-1000128	NonGene_Associated	RP11-465B22.3	ENST00000427998.1	5'UTR	RP11-465B22.3;RP11-465B22.3;RP11-465B22.3;RP11-465B22.3;RP11-465B22.3;RP11-465B22.3	ENST00000442292.1;ENST00000427998.1;ENST00000394517.2;ENST00000433695.1;ENST00000451054.1;ENST00000456409.1	5'UTR;5'UTR;5'UTR;TSS1500;TSS1500;5'UTR		NA	chr1:996689-1000358	6	chr1:998508-1000249	6	NA	TRUE	450K	12_EnhBiv	chr1:998601-999000		Intergenic	8.08e-07	0.6428	8.8e-05	NA	NA
cg11405655	1	999599	+	1104	-1098	rs3813193	1	998501	G	C	3.24e-07	0.740828	8.14e-05	0.000668024	chr1:999678-999911	N_Shore						1:998374-1000128	NonGene_Associated	RP11-465B22.3	ENST00000427998.1	5'UTR	RP11-465B22.3;RP11-465B22.3;RP11-465B22.3;RP11-465B22.3;RP11-465B22.3	ENST00000427998.1;ENST00000394517.2;ENST00000433695.1;ENST00000451054.1;ENST00000456409.1	5'UTR;5'UTR;TSS1500;TSS1500;5'UTR	chr1:999505-999875	3		NA		NA	NA	TRUE	450K	2_TssAFlnk	chr1:999401-999600		Intergenic	3.23e-05	0.66	0.0007652	0.939	0.076
cg21779088	1	1000856	-	1104	700	rs11584349	1	1000156	C	T	2.07e-12	0.870744	1.19e-09	1.83e-08	chr1:1002663-1005318	N_Shore						1:1000779-1000903	Unclassified_Cell_type_specific	RP11-465B22.3	ENST00000427998.1	5'UTR	RP11-465B22.3;RP11-465B22.3;RP11-465B22.3;RP11-465B22.3;RP11-465B22.3	ENST00000433695.1;ENST00000451054.1;ENST00000427998.1;ENST00000394517.2;ENST00000456409.1	5'UTR;5'UTR;5'UTR;5'UTR;5'UTR	chr1:1000725-1000950	3		NA		NA	NA	TRUE	450K	5_TxWk	chr1:1000201-1003600		Intergenic	NA	NA	NA	NA	NA
cg04891761	1	1001973	-	1104	-959	rs4246502	1	1002932	C	G	6.54e-05	-0.520136	0.00851025	0.0452137	chr1:1002663-1005318	N_Shore														chr1:1001945-1002430	3		NA		NA	NA	TRUE	450K	5_TxWk	chr1:1000201-1003600		Intergenic	1.53e-05	-0.5795	0.004958	NA	NA
cg15500259	1	1002068	-	1104	-864	rs4246502	1	1002932	C	G	1.87e-05	-0.555441	0.00303337	0.0183751	chr1:1002663-1005318	N_Shore						1:1002010-1002421	Unclassified_Cell_type_specific							chr1:1001945-1002430	3		NA		NA	NA	TRUE	450K	5_TxWk	chr1:1000201-1003600		Intergenic	3.73e-06	-0.6177	0.001167	NA	NA
cg10955566	1	1003126	-	1104	78598	rs34712273	1	924528	C	A	7.84e-06	-0.518994	0.00190978	0.0121079	chr1:1002663-1005318	Island														chr1:1002985-1003155	3		NA		NA	NA	TRUE	450K	5_TxWk	chr1:1000201-1003600		Intergenic	NA	NA	NA	NA	NA
cg08709360	1	1003376	-	1104	72843	rs3128110	1	930533	C	G	1.7e-05	0.494212	0.00313776	0.0189387	chr1:1002663-1005318	Island														chr1:1003205-1003415	3		NA		NA	NA	TRUE	450K	5_TxWk	chr1:1000201-1003600		Intergenic	NA	NA	NA	NA	NA
cg15899727	1	1003529	-	1104	-12288	rs12746483	1	1015817	G	A	1.49e-07	-0.650407	4.76e-05	0.000404999	chr1:1002663-1005318	Island						1:1003474-1003591	Unclassified							chr1:1003485-1003650	3		NA		NA	NA	TRUE	450K	5_TxWk	chr1:1000201-1003600		Intergenic	1.13e-05	-0.5845	0.001435	NA	NA
cg18432292	1	1003755	-	1104	3599	rs11584349	1	1000156	C	T	2.15e-24	1.16383	6.17e-19	2.58e-17	chr1:1002663-1005318	Island															NA	chr1:1001787-1011975	6	chr1:1002744-1006334	6	NA	TRUE	450K	2_TssAFlnk	chr1:1003601-1004000		Intergenic	NA	NA	NA	NA	NA
cg08750554	1	1005100	+	1105	-6518	rs3813194	1	998582	G	C	1.29e-22	1.02842	4.46e-18	1.71e-16	chr1:1002663-1005318	Island														chr1:1004925-1005615	3		NA		NA	NA	TRUE	450K	2_TssAFlnk	chr1:1004801-1005200		Intergenic	1.58e-18	1.042	2.68e-16	NA	NA
cg00478379	1	1009781	-	1110	19401	rs3121561	1	990380	C	T	6.66e-08	0.664161	2.31e-05	0.000205563	chr1:1011509-1013402	N_Shore	RNF223	NM_001205252	TSS200					RNF223	ENST00000453464.1	TSS200	RNF223	ENST00000453464.1	TSS200	chr1:1009105-1009975	3		NA		NA	NA	NA	EPIC-only	14_ReprPCWk	chr1:1005401-1014800	RNF223	TSS200	NA	NA	NA	NA	NA
cg10782557	1	1010139	+	1110	-3916	rs9442394	1	1006223	G	A	3.52e-06	-0.543246	0.000674063	0.00470865	chr1:1011509-1013402	N_Shore	RNF223	NM_001205252	TSS1500					RNF223	ENST00000453464.1	TSS1500	RNF223	ENST00000453464.1	TSS1500	chr1:1010045-1010935	3		NA		NA	NA	NA	EPIC-only	14_ReprPCWk	chr1:1005401-1014800	RNF223	TSS1500	NA	NA	NA	NA	NA
cg22044028	1	1015392	-	1115	4675	rs9442368	1	1010717	C	T	1.15e-16	-0.874084	1.08e-12	2.34e-11	chr1:1016863-1017439	N_Shore						1:1014691-1015866	Unclassified							chr1:1014805-1015795	3		NA		NA	NA	TRUE	450K	2_TssAFlnk	chr1:1014801-1015800		Intergenic	3.9e-13	-0.8916	7.19e-11	NA	NA
cg15576492	1	1015447	+	1115	1750	rs3766192	1	1017197	C	T	5.18e-23	-1.00708	6.85e-19	2.86e-17	chr1:1016863-1017439	N_Shore						1:1014691-1015866	Unclassified							chr1:1014805-1015795	3		NA		NA	NA	TRUE	450K	2_TssAFlnk	chr1:1014801-1015800		Intergenic	6.05e-15	-0.9086	6.08e-13	0.233	-1.19
cg11200797	1	1016470	-	1115	-2234	rs9442372	1	1018704	A	G	1.01e-20	-0.947568	1.16e-17	4.22e-16	chr1:1016863-1017439	N_Shore						1:1016459-1016832	Unclassified_Cell_type_specific							chr1:1016360-1016815	3		NA		NA	NA	TRUE	450K	5_TxWk	chr1:1016001-1020200		Intergenic	1.4e-15	-0.95	8.1e-14	0.0442	2.01
cg16679343	1	1052949	+	1184	503	rs4970409	1	1053452	G	A	4.23e-13	1.08678	4.07e-10	6.59e-09	chr1:1051178-1052445	S_Shore	C1orf159	NM_017891	TSS1500					C1orf159;C1orf159;C1orf159	ENST00000379339.1;ENST00000421241.2;ENST00000457999.1	TSS1500;TSS1500;TSS1500	C1orf159;C1orf159;C1orf159;C1orf159;C1orf159;C1orf159;C1orf159;C1orf159	ENST00000379339.1;ENST00000472741.1;ENST00000467751.1;ENST00000379325.3;ENST00000421241.2;ENST00000482816.1;ENST00000448924.1;ENST00000475119.1	TSS1500;TSS1500;TSS1500;TSS1500;TSS1500;TSS1500;TSS1500;TSS1500	chr1:1052740-1053170	3		NA		NA	NA	TRUE	450K	7_Enh	chr1:1052401-1053200	C1orf159	TSS1500	0.001613	0.5824	0.09269	7.17e-17	8.34
cg00918900	1	1057335	-	1184	20376	rs11579015	1	1036959	T	C	1.34e-13	1.08928	9.18e-11	1.6e-09		OpenSea						1:1056909-1058173	Unclassified							chr1:1057265-1057515	3		NA		NA	NA	NA	EPIC-only	2_TssAFlnk	chr1:1057201-1058000		Intergenic	NA	NA	NA	NA	NA
cg10113217	1	1058077	-	1186	-3038	rs17160826	1	1061115	T	C	4.44e-07	-0.798603	9.12e-05	0.000743248		OpenSea						1:1056909-1058173	Unclassified							chr1:1057805-1058155	3		NA		NA	NA	TRUE	450K	7_Enh	chr1:1058001-1058200		Intergenic	9.05e-05	-0.7537	0.01007	3.04e-40	-13.3
cg07179016	1	1066277	+	1197	-4326	rs35823915	1	1061951	C	T	1.4e-10	-0.991786	2.24e-07	2.63e-06		OpenSea															NA	chr1:1065591-1066715	6		NA	NA	TRUE	450K	15_Quies	chr1:1058201-1071400		Intergenic	NA	NA	NA	NA	NA
cg00300303	1	1067223	-	1197	29920	rs11260592	1	1037303	T	C	3.96e-05	-0.587207	0.00711054	0.0387319		OpenSea															NA	chr1:1067116-1069169	6		NA	NA	TRUE	450K	15_Quies	chr1:1058201-1071400		Intergenic	0.7461	-0.05614	0.8078	NA	NA
cg05528516	1	1070040	-	1202	78316	rs3121562	1	991724	C	T	8.43e-06	0.709171	0.00211011	0.0132489	chr1:1072369-1072847	N_Shelf															NA	chr1:1069558-1073735	6		NA	NA	TRUE	450K	15_Quies	chr1:1058201-1071400		Intergenic	NA	NA	NA	NA	NA
cg21862126	1	1076296	-	1215	-849425	rs6691182	1	1925721	G	A	2.24e-05	-0.501912	0.00373309	0.0220831	chr1:1072369-1072847	S_Shelf								RP11-465B22.5	ENST00000416774.1	5'UTR	RP11-465B22.5	ENST00000416774.1	5'UTR	chr1:1076085-1076415	3		NA		NA	NA	TRUE	450K	7_Enh	chr1:1076001-1076600		Intergenic	0.5297	0.08612	0.9991	NA	NA
cg07213830	1	1093940	-	1255	1341	rs56863140	1	1092599	G	C	4.26e-06	-0.968368	0.000857115	0.00586132	chr1:1093211-1093476	S_Shore					chr1:1093610-1093610									chr1:1092785-1094395	3		NA		NA	NA	TRUE	450K	2_TssAFlnk	chr1:1093001-1094000		Intergenic	NA	NA	NA	NA	NA
cg23857983	1	1108690	+	1272	43283	rs75972122	1	1151973	G	C	4.33e-07	0.811366	0.000104872	0.000845972	chr1:1109314-1110145	N_Shore	TTLL10	NM_001130045	TSS1500					TTLL10;TTLL10;TTLL10-AS1	ENST00000379290.1;ENST00000379289.1;ENST00000379317.1	TSS1500;TSS1500;3'UTR	TTLL10;TTLL10;TTLL10;TTLL10-AS1	ENST00000506177.1;ENST00000379290.1;ENST00000379289.1;ENST00000379317.1	TSS1500;TSS1500;TSS1500;3'UTR		NA	chr1:1108377-1110251	6		NA	NA	NA	EPIC-only	7_Enh	chr1:1106001-1110600	TTLL10	TSS1500	NA	NA	NA	NA	NA
cg27631599	1	1108820	-	1272	-64791	rs6697886	1	1173611	G	A	4.43e-06	0.718353	0.00116327	0.00773966	chr1:1109314-1110145	N_Shore	TTLL10	NM_001130045	TSS1500			1:1108800-1109567	Unclassified_Cell_type_specific	TTLL10;TTLL10;TTLL10-AS1	ENST00000379290.1;ENST00000379289.1;ENST00000379317.1	TSS1500;TSS1500;3'UTR	TTLL10;TTLL10;TTLL10;TTLL10-AS1	ENST00000506177.1;ENST00000379290.1;ENST00000379289.1;ENST00000379317.1	TSS1500;TSS1500;TSS1500;3'UTR		NA	chr1:1108377-1110251	6		NA	NA	TRUE	450K	7_Enh	chr1:1106001-1110600	TTLL10	TSS1500	0.01096	0.4835	0.3346	NA	NA
cg14709479	1	1108924	-	1272	-64687	rs6697886	1	1173611	G	A	3.08e-09	0.907222	2.38e-06	2.44e-05	chr1:1109314-1110145	N_Shore	TTLL10	NM_001130045	TSS1500			1:1108800-1109567	Unclassified_Cell_type_specific	TTLL10;TTLL10;TTLL10-AS1	ENST00000379290.1;ENST00000379289.1;ENST00000379317.1	TSS1500;TSS1500;3'UTR	TTLL10;TTLL10;TTLL10;TTLL10-AS1	ENST00000506177.1;ENST00000379290.1;ENST00000379289.1;ENST00000379317.1	TSS1500;TSS1500;TSS1500;3'UTR		NA	chr1:1108377-1110251	6		NA	NA	TRUE	450K	7_Enh	chr1:1106001-1110600	TTLL10	TSS1500	1.28e-05	0.8089	0.0004019	NA	NA
cg01511231	1	1109676	+	1272	25566	rs9729550	1	1135242	A	C	4.05e-08	0.677955	2.06e-05	0.000184867	chr1:1109314-1110145	Island	TTLL10	NM_001130045	5'UTR					TTLL10;TTLL10-AS1;TTLL10;TTLL10	ENST00000379289.1;ENST00000379317.1;ENST00000379290.1;ENST00000379289.1	ExonBnd;3'UTR;5'UTR;5'UTR	TTLL10;TTLL10;TTLL10-AS1;TTLL10;TTLL10	ENST00000506177.1;ENST00000379289.1;ENST00000379317.1;ENST00000379290.1;ENST00000379289.1	5'UTR;ExonBnd;3'UTR;5'UTR;5'UTR		NA	chr1:1108377-1110251	6	chr1:1109162-1110128	6	NA	TRUE	450K	7_Enh	chr1:1106001-1110600	TTLL10	5'UTR	3.86e-06	0.6251	0.0001498	1.31e-14	7.71
cg15417666	1	1109840	-	1272	-25402	rs9729550	1	1135242	A	C	4.26e-05	0.516402	0.00800678	0.0428916	chr1:1109314-1110145	Island	TTLL10	NM_001130045	5'UTR					TTLL10-AS1;TTLL10;TTLL10	ENST00000379317.1;ENST00000379290.1;ENST00000379289.1	3'UTR;5'UTR;5'UTR	TTLL10;TTLL10-AS1;TTLL10;TTLL10	ENST00000506177.1;ENST00000379317.1;ENST00000379290.1;ENST00000379289.1	5'UTR;3'UTR;5'UTR;5'UTR		NA	chr1:1108377-1110251	6	chr1:1109162-1110128	6	NA	NA	EPIC-only	7_Enh	chr1:1106001-1110600	TTLL10	5'UTR	NA	NA	NA	NA	NA
cg14008593	1	1117473	-	1282	-4184	rs11260548	1	1121657	T	C	8.42e-07	-0.645094	0.000229547	0.0017471	chr1:1115574-1116006	S_Shore	TTLL10;TTLL10	NM_153254;NM_001130045	Body;Body			1:1117472-1117896	Unclassified_Cell_type_specific	TTLL10	ENST00000460998.1	5'UTR	TTLL10	ENST00000460998.1	5'UTR	chr1:1116865-1117975	3		NA		NA	NA	TRUE	450K	14_ReprPCWk	chr1:1116201-1117600	TTLL10	Body	0.01444	-0.3577	0.6794	NA	NA
cg16366262	1	1118157	-	1283	-12686	rs9727857	1	1130843	A	G	3.28e-05	-0.527302	0.00506572	0.028865	chr1:1115574-1116006	S_Shelf	TTLL10;TTLL10	NM_153254;NM_001130045	Body;Body					TTLL10	ENST00000460998.1	5'UTR	TTLL10	ENST00000460998.1	5'UTR	chr1:1118085-1118395	3		NA		NA	NA	TRUE	450K	7_Enh	chr1:1117601-1118400	TTLL10	Body	NA	NA	NA	NA	NA
cg04808954	1	1124420	-	1285	2626	rs11260549	1	1121794	G	A	7.97e-11	-1.14808	7.78e-08	9.66e-07		OpenSea	TTLL10	NM_001130045	Body								TTLL10	ENST00000486379.1	5'UTR		NA		NA		NA	NA	NA	EPIC-only	15_Quies	chr1:1118401-1135200	TTLL10	Body	NA	NA	NA	NA	NA
cg04154653	1	1133248	+	1292	-2405	rs9727857	1	1130843	A	G	2.64e-14	-0.907226	1.66e-10	2.82e-09	chr1:1132827-1133218	S_Shore	TTLL10	NM_001130045	3'UTR					TTLL10;TTLL10	ENST00000379289.1;ENST00000379290.1	3'UTR;3'UTR	TTLL10;TTLL10	ENST00000379289.1;ENST00000379290.1	3'UTR;3'UTR		NA	chr1:1131658-1137337	6		NA	NA	TRUE	450K	15_Quies	chr1:1118401-1135200	TTLL10	3'UTR	NA	NA	NA	NA	NA
cg14000174	1	1133255	+	1292	-2019	rs12062042	1	1131236	G	T	3.32e-05	-0.680228	0.00709389	0.0386531	chr1:1132827-1133218	S_Shore	TTLL10	NM_001130045	3'UTR					TTLL10;TTLL10	ENST00000379289.1;ENST00000379290.1	3'UTR;3'UTR	TTLL10;TTLL10	ENST00000379289.1;ENST00000379290.1	3'UTR;3'UTR		NA	chr1:1131658-1137337	6		NA	NA	NA	EPIC-only	15_Quies	chr1:1118401-1135200	TTLL10	3'UTR	NA	NA	NA	NA	NA
cg12810734	1	1139603	-	1300	-505763	rs7528782	1	1645366	A	G	5.36e-05	-0.996179	0.00947787	0.0495557	chr1:1141670-1142150	N_Shelf	TNFRSF18;TNFRSF18;TNFRSF18	NM_148902;NM_004195;NM_148901	Body;Body;Body					TNFRSF18;TNFRSF18	ENST00000486728.1;ENST00000379268.2	3'UTR;ExonBnd	TNFRSF18;TNFRSF18	ENST00000486728.1;ENST00000379268.2	3'UTR;ExonBnd	chr1:1139145-1139755	3		NA		NA	NA	TRUE	450K	5_TxWk	chr1:1137201-1140000	TNFRSF18	Body	NA	NA	NA	NA	NA
cg07671976	1	1142215	-	1307	7508	rs9727747	1	1134707	G	A	7.47e-13	1.29927	1.98e-09	2.96e-08	chr1:1141670-1142150	S_Shore	TNFRSF18;TNFRSF18;TNFRSF18	NM_148902;NM_004195;NM_148901	TSS200;TSS200;TSS200			1:1141523-1143111	Unclassified	TNFRSF18;TNFRSF18;TNFRSF18	ENST00000486728.1;ENST00000379268.2;ENST00000328596.6	TSS1500;TSS200;TSS1500	TNFRSF18;TNFRSF18;TNFRSF18	ENST00000486728.1;ENST00000379268.2;ENST00000328596.6	TSS1500;TSS200;TSS1500	chr1:1141220-1142695	3		NA		NA	TRUE	TRUE	450K	2_TssAFlnk	chr1:1141001-1142400	TNFRSF18	TSS200	1.07e-17	1.432	5.64e-15	NA	NA
cg25725823	1	1142254	-	1307	20460	rs11260549	1	1121794	G	A	1.24e-12	1.23832	1.02e-09	1.58e-08	chr1:1141670-1142150	S_Shore	TNFRSF18;TNFRSF18;TNFRSF18	NM_148902;NM_004195;NM_148901	TSS200;TSS200;TSS200			1:1141523-1143111	Unclassified	TNFRSF18;TNFRSF18;TNFRSF18	ENST00000486728.1;ENST00000379268.2;ENST00000328596.6	TSS1500;TSS200;TSS1500	TNFRSF18;TNFRSF18;TNFRSF18	ENST00000486728.1;ENST00000379268.2;ENST00000328596.6	TSS1500;TSS200;TSS1500	chr1:1141220-1142695	3		NA		NA	NA	TRUE	450K	2_TssAFlnk	chr1:1141001-1142400	TNFRSF18	TSS200	6.01e-16	1.372	4.85e-14	1.57e-37	12.8
cg00086243	1	1142405	+	1307	-7772	rs11260558	1	1134633	C	T	5.42e-17	1.44047	6.27e-13	1.39e-11	chr1:1141670-1142150	S_Shore	TNFRSF18;TNFRSF18;TNFRSF18	NM_148902;NM_148901;NM_004195	TSS1500;TSS1500;TSS1500			1:1141523-1143111	Unclassified	TNFRSF18;TNFRSF18;TNFRSF18	ENST00000486728.1;ENST00000328596.6;ENST00000379268.2	TSS1500;TSS1500;TSS1500	TNFRSF18;TNFRSF18;TNFRSF18	ENST00000486728.1;ENST00000328596.6;ENST00000379268.2	TSS1500;TSS1500;TSS1500	chr1:1141220-1142695	3		NA		NA	NA	TRUE	450K	7_Enh	chr1:1142401-1143800	TNFRSF18	TSS1500	4.58e-22	1.56	2.34e-19	NA	NA
cg02709725	1	1142617	+	1308	-20823	rs11260549	1	1121794	G	A	3.79e-10	1.11116	4.25e-07	4.82e-06	chr1:1141670-1142150	S_Shore	TNFRSF18;TNFRSF18;TNFRSF18	NM_148902;NM_148901;NM_004195	TSS1500;TSS1500;TSS1500			1:1141523-1143111	Unclassified	TNFRSF18;TNFRSF18	ENST00000328596.6;ENST00000379268.2	TSS1500;TSS1500	TNFRSF18;TNFRSF18	ENST00000328596.6;ENST00000379268.2	TSS1500;TSS1500	chr1:1141220-1142695	3		NA		NA	NA	TRUE	450K	7_Enh	chr1:1142401-1143800	TNFRSF18	TSS1500	1.34e-08	1.02	5.18e-07	1.63e-27	10.9
cg02296931	1	1144658	+	1308	-5	rs78021605	1	1144653	G	A	2.47e-18	-1.40278	2.06e-14	5.33e-13	chr1:1145568-1145878	N_Shore						1:1143366-1144893	Unclassified							chr1:1144625-1144815	3		NA		NA	NA	TRUE	450K	7_Enh	chr1:1144601-1145200		Intergenic	NA	NA	NA	NA	NA
cg00656410	1	1157541	-	1328	-687541	rs2474459	1	1845082	T	C	3.39e-05	-0.467673	0.00632886	0.035022	chr1:1159168-1159528	N_Shore	SDF4;SDF4	NM_016176;NM_016547	Body;Body					SDF4	ENST00000494748.1	TSS1500	SDF4	ENST00000494748.1	TSS1500		NA	chr1:1157227-1159692	6		NA	NA	TRUE	450K	4_Tx	chr1:1155601-1163800	SDF4	Body	0.5799	-0.07021	0.9707	NA	NA
cg03467014	1	1158648	-	1329	17	rs6603781	1	1158631	A	G	2.2e-10	1.24701	1e-07	1.23e-06	chr1:1159168-1159528	N_Shore	SDF4;SDF4	NM_016176;NM_016547	Body;Body												NA	chr1:1157227-1159692	6	chr1:1157898-1158793	6	NA	TRUE	450K	4_Tx	chr1:1155601-1163800	SDF4	Body	1.86e-15	1.523	3.93e-12	0.0133	2.48
cg05638471	1	1161382	+	1330	22483	rs111798607	1	1183865	C	T	2.17e-05	-0.867728	0.00359427	0.0213563	chr1:1161959-1162281	N_Shore	SDF4;SDF4	NM_016176;NM_016547	Body;Body												NA	chr1:1160216-1164681	6		NA	NA	TRUE	450K	4_Tx	chr1:1155601-1163800	SDF4	Body	NA	NA	NA	NA	NA
cg14830045	1	1173264	+	1354	-20151	rs12036216	1	1153113	G	A	7.06e-08	-0.904442	3.44e-05	0.000298761	chr1:1173915-1174263	N_Shore														chr1:1173160-1173455	3		NA		NA	NA	TRUE	450K	14_ReprPCWk	chr1:1173001-1181000		Intergenic	0.0007409	-0.6718	0.3414	NA	NA
cg10784110	1	1173356	+	1354	-11040	rs3766187	1	1162316	G	T	5.62e-06	-0.823245	0.00136938	0.00896753	chr1:1173915-1174263	N_Shore														chr1:1173160-1173455	3		NA		NA	NA	TRUE	450K	14_ReprPCWk	chr1:1173001-1181000		Intergenic	0.6805	-0.09825	0.7373	NA	NA
cg06964912	1	1173622	+	1355	-11756	rs78107697	1	1161866	C	T	5.45e-19	-1.3763	5.51e-15	1.52e-13	chr1:1173915-1174263	N_Shore					chr1:1173386-1173386	1:1173528-1173699	Unclassified							chr1:1173485-1173855	3		NA		NA	NA	TRUE	450K	14_ReprPCWk	chr1:1173001-1181000		Intergenic	1e-21	-1.663	9.36e-19	NA	NA
cg12108798	1	1173916	-	1355	12050	rs78107697	1	1161866	C	T	9.62e-14	-1.19326	3.55e-10	5.8e-09	chr1:1173915-1174263	Island														chr1:1173865-1176515	3		NA		NA	NA	TRUE	450K	14_ReprPCWk	chr1:1173001-1181000		Intergenic	1.32e-13	-1.369	1.21e-10	NA	NA
cg00657094	1	1174190	+	1355	-3208	rs77994686	1	1170982	C	A	1.32e-11	-1.10624	9.48e-09	1.31e-07	chr1:1173915-1174263	Island						1:1174073-1175425	Unclassified_Cell_type_specific							chr1:1173865-1176515	3		NA		NA	NA	TRUE	450K	14_ReprPCWk	chr1:1173001-1181000		Intergenic	6.84e-11	-1.246	4.56e-08	NA	NA
cg20411340	1	1175370	-	1355	4388	rs77994686	1	1170982	C	A	1.69e-21	-1.45494	4.34e-17	1.49e-15	chr1:1173915-1174263	S_Shore						1:1174073-1175425	Unclassified_Cell_type_specific							chr1:1173865-1176515	3		NA		NA	NA	TRUE	450K	14_ReprPCWk	chr1:1173001-1181000		Intergenic	5.84e-20	-1.627	4.58e-17	NA	NA
cg24034746	1	1175851	+	1356	-19422	rs944369	1	1156429	C	G	8.57e-07	-0.643891	0.00034683	0.0025567	chr1:1173915-1174263	S_Shore						1:1175537-1176019	Unclassified_Cell_type_specific							chr1:1173865-1176515	3		NA		NA	NA	TRUE	450K	14_ReprPCWk	chr1:1173001-1181000		Intergenic	5.4e-06	-0.6408	0.0002223	NA	NA
cg09331144	1	1176376	+	1359	-5394	rs77994686	1	1170982	C	A	1.08e-27	-1.59964	5.84e-23	3.79e-21	chr1:1177885-1178207	N_Shore						1:1176239-1176840	Unclassified_Cell_type_specific							chr1:1173865-1176515	3		NA		NA	NA	TRUE	450K	14_ReprPCWk	chr1:1173001-1181000		Intergenic	2.15e-22	-1.703	1.44e-19	NA	NA
cg07719599	1	1177886	-	1361	15570	rs3766187	1	1162316	G	T	8.05e-09	-1.02508	2.26e-06	2.32e-05	chr1:1177885-1178207	Island	FAM132A	NM_001014980	3'UTR			1:1177515-1177887	Unclassified_Cell_type_specific	FAM132A;FAM132A	ENST00000462849.1;ENST00000330388.2	3'UTR;3'UTR	FAM132A;FAM132A;FAM132A	ENST00000462849.1;ENST00000478606.1;ENST00000330388.2	3'UTR;3'UTR;3'UTR		NA	chr1:1170397-1184146	6		NA	NA	TRUE	450K	14_ReprPCWk	chr1:1173001-1181000	FAM132A	3'UTR	1.81e-09	-1.34	2.57e-06	NA	NA
cg00211609	1	1178039	-	1361	16173	rs78107697	1	1161866	C	T	1.49e-13	-1.18553	3.34e-10	5.47e-09	chr1:1177885-1178207	Island	FAM132A	NM_001014980	Body					FAM132A	ENST00000462849.1	3'UTR	FAM132A;FAM132A	ENST00000462849.1;ENST00000478606.1	3'UTR;3'UTR		NA	chr1:1170397-1184146	6		NA	NA	TRUE	450K	14_ReprPCWk	chr1:1173001-1181000	FAM132A	Body	6.86e-09	-1.119	1.07e-05	NA	NA
cg19666520	1	1179014	+	1362	7984	rs113679913	1	1186998	G	A	3.28e-10	-1.11936	2.85e-07	3.3e-06	chr1:1177885-1178207	S_Shore	FAM132A	NM_001014980	Body					FAM132A	ENST00000462849.1	TSS200	FAM132A;FAM132A;FAM132A	ENST00000462849.1;ENST00000468365.1;ENST00000478606.1	TSS200;3'UTR;TSS1500		NA	chr1:1170397-1184146	6		NA	NA	NA	EPIC-only	14_ReprPCWk	chr1:1173001-1181000	FAM132A	Body	NA	NA	NA	NA	NA
cg12345380	1	1180061	+	1362	-19898	rs111452679	1	1160163	G	A	7.57e-08	-0.891793	1.96e-05	0.000176742	chr1:1177885-1178207	S_Shore	FAM132A	NM_001014980	Body					FAM132A	ENST00000462849.1	TSS1500	FAM132A;FAM132A;FAM132A;FAM132A	ENST00000486627.1;ENST00000468365.1;ENST00000462849.1;ENST00000486627.1	1stExon;TSS1500;TSS1500;3'UTR	chr1:1179625-1180135	3		NA		NA	NA	NA	EPIC-only	14_ReprPCWk	chr1:1173001-1181000	FAM132A	Body	NA	NA	NA	NA	NA
cg02279987	1	1181757	-	1364	10074	rs7536568	1	1171683	A	G	4.3e-15	-1.26694	1.84e-11	3.47e-10	chr1:1181756-1182470	Island	FAM132A	NM_001014980	Body			1:1181474-1182596	Unclassified_Cell_type_specific							chr1:1181705-1182695	3		NA		NA	NA	TRUE	450K	7_Enh	chr1:1181601-1182800	FAM132A	Body	2.79e-08	-1.065	1.66e-05	NA	NA
cg19236794	1	1181769	-	1364	19903	rs78107697	1	1161866	C	T	8.37e-13	-1.15413	5.65e-10	9e-09	chr1:1181756-1182470	Island	FAM132A	NM_001014980	Body			1:1181474-1182596	Unclassified_Cell_type_specific							chr1:1181705-1182695	3		NA		NA	NA	TRUE	450K	7_Enh	chr1:1181601-1182800	FAM132A	Body	2.52e-10	-1.203	1.44e-07	NA	NA
cg04719903	1	1181956	-	1364	7693	rs80242057	1	1174263	G	A	3.4e-08	-0.975351	1.02e-05	9.54e-05	chr1:1181756-1182470	Island	FAM132A	NM_001014980	1stExon			1:1181474-1182596	Unclassified_Cell_type_specific	FAM132A	ENST00000330388.2	1stExon	FAM132A	ENST00000330388.2	1stExon	chr1:1181705-1182695	3		NA		NA	NA	TRUE	450K	7_Enh	chr1:1181601-1182800	FAM132A	1stExon	NA	NA	NA	NA	NA
cg14089984	1	1182418	+	1366	5449	rs112905538	1	1187867	C	A	2.22e-05	-0.899152	0.00557655	0.0313783	chr1:1181756-1182470	Island	FAM132A	NM_001014980	TSS1500			1:1181474-1182596	Unclassified_Cell_type_specific	FAM132A	ENST00000330388.2	TSS1500	FAM132A	ENST00000330388.2	TSS1500	chr1:1181705-1182695	3		NA		NA	NA	TRUE	450K	7_Enh	chr1:1181601-1182800	FAM132A	TSS1500	0.1131	-0.4015	0.7152	NA	NA
cg06443533	1	1182424	+	1366	2836	rs4567233	1	1185260	A	G	2.01e-08	-0.994674	6.46e-06	6.24e-05	chr1:1181756-1182470	Island	FAM132A	NM_001014980	TSS1500			1:1181474-1182596	Unclassified_Cell_type_specific	FAM132A	ENST00000330388.2	TSS1500	FAM132A	ENST00000330388.2	TSS1500	chr1:1181705-1182695	3		NA		NA	NA	TRUE	450K	7_Enh	chr1:1181601-1182800	FAM132A	TSS1500	0.0001149	-0.7854	0.004967	NA	NA
cg26314055	1	1182658	+	1368	2602	rs4567233	1	1185260	A	G	9.22e-18	-1.42608	3.66e-14	9.23e-13	chr1:1181756-1182470	S_Shore	FAM132A	NM_001014980	TSS1500					FAM132A	ENST00000330388.2	TSS1500	FAM132A	ENST00000330388.2	TSS1500	chr1:1181705-1182695	3		NA		NA	NA	TRUE	450K	7_Enh	chr1:1181601-1182800	FAM132A	TSS1500	8.89e-10	-1.203	1.91e-07	NA	NA
cg20747739	1	1183257	-	1369	-2003	rs4567233	1	1185260	A	G	2.21e-13	-1.25601	3.9e-10	6.34e-09	chr1:1181756-1182470	S_Shore	FAM132A	NM_001014980	TSS1500			1:1183246-1183460	Unclassified_Cell_type_specific	FAM132A	ENST00000330388.2	TSS1500	FAM132A	ENST00000330388.2	TSS1500	chr1:1182765-1183315	3		NA		NA	NA	TRUE	450K	5_TxWk	chr1:1182801-1185200	FAM132A	TSS1500	2.39e-09	-1.169	8.65e-08	NA	NA
cg15582176	1	1183528	-	1369	7095	rs12096091	1	1176433	A	G	3.19e-09	1.07227	1.93e-06	2.01e-05	chr1:1181756-1182470	S_Shore	FAM132A	NM_001014980	TSS1500					FAM132A	ENST00000330388.2	TSS1500	FAM132A	ENST00000330388.2	TSS1500	chr1:1183325-1183535	3		NA		NA	NA	TRUE	450K	5_TxWk	chr1:1182801-1185200	FAM132A	TSS1500	NA	NA	NA	NA	NA
cg13440692	1	1186357	+	1378	145	rs6603785	1	1186502	A	T	8.56e-26	1.60841	1.24e-20	6.22e-19	chr1:1189396-1190245	N_Shelf						1:1184991-1186752	Unclassified	RP5-902P8.12	ENST00000565563.1	1stExon	RP5-902P8.12	ENST00000565563.1	1stExon	chr1:1186285-1186650	3		NA		NA	NA	TRUE	450K	2_TssAFlnk	chr1:1186201-1186800		Intergenic	5.23e-22	1.685	1.05e-18	5.29e-77	18.6
cg10664344	1	1186506	+	1378	-1246	rs4567233	1	1185260	A	G	3.4e-14	1.29099	2.01e-10	3.37e-09	chr1:1189396-1190245	N_Shelf						1:1184991-1186752	Unclassified	RP5-902P8.12	ENST00000565563.1	1stExon	RP5-902P8.12	ENST00000565563.1	1stExon	chr1:1186285-1186650	3		NA		NA	NA	NA	EPIC-only	2_TssAFlnk	chr1:1186201-1186800		Intergenic	NA	NA	NA	NA	NA
cg10119342	1	1222184	+	1420	-27380	rs11804831	1	1194804	T	C	4.32e-06	-0.657794	0.00107869	0.00722824		OpenSea	SCNN1D;SCNN1D	NM_001130413;NM_002978	Body;Body			1:1221995-1222205	Unclassified_Cell_type_specific				SCNN1D	ENST00000379099.3	TSS1500	chr1:1221905-1222255	3		NA		NA	NA	TRUE	450K	15_Quies	chr1:1210401-1227400	SCNN1D	Body	0.0411	-0.3071	0.3196	0.00285	-2.98
cg25151559	1	1223442	-	1426	49160	rs4970364	1	1174282	T	C	6.89e-09	-0.730266	2.43e-06	2.49e-05		OpenSea	SCNN1D;SCNN1D	NM_001130413;NM_002978	Body;Body								SCNN1D	ENST00000379101.4	3'UTR	chr1:1223285-1223575	3		NA		NA	NA	TRUE	450K	15_Quies	chr1:1210401-1227400	SCNN1D	Body	0.032	-0.2862	0.7395	NA	NA
cg18224942	1	1225781	-	1436	51499	rs4970364	1	1174282	T	C	2.19e-09	-0.751489	1.05e-06	1.13e-05	chr1:1228780-1230163	N_Shelf	SCNN1D;SCNN1D	NM_001130413;NM_002978	Body;Body			1:1225549-1226840	Unclassified	SCNN1D	ENST00000379110.4	ExonBnd	SCNN1D;SCNN1D	ENST00000379101.4;ENST00000379110.4	3'UTR;ExonBnd	chr1:1225600-1226135	3		NA		NA	NA	TRUE	450K	15_Quies	chr1:1210401-1227400	SCNN1D	Body	0.006954	-0.3598	0.2585	NA	NA
cg15683497	1	1226929	-	1437	52647	rs4970364	1	1174282	T	C	1e-06	-0.625963	0.000321147	0.00238172	chr1:1228780-1230163	N_Shore	SCNN1D;SCNN1D	NM_001130413;NM_002978	Body;Body			1:1226844-1228340	NonGene_Associated							chr1:1226605-1227510	3		NA		NA	NA	TRUE	450K	15_Quies	chr1:1210401-1227400	SCNN1D	Body	0.1994	-0.1725	0.9553	NA	NA
cg15868629	1	1243820	+	1467	-93372	rs34115518	1	1150448	T	C	8.13e-06	0.778194	0.00202731	0.012776	chr1:1242400-1245185	Island	ACAP3;PUSL1	NM_030649;NM_153339	TSS1500;TSS200			1:1243187-1244156	Unclassified	PUSL1;ACAP3;ACAP3;PUSL1	ENST00000493657.1;ENST00000353662.3;ENST00000354700.5;ENST00000379031.5	TSS1500;TSS1500;TSS1500;TSS200	ACAP3;PUSL1;PUSL1;PUSL1;ACAP3;ACAP3;ACAP3;ACAP3;ACAP3;PUSL1;PUSL1	ENST00000472541.1;ENST00000463758.1;ENST00000467712.1;ENST00000493657.1;ENST00000438966.1;ENST00000354980.2;ENST00000479108.1;ENST00000353662.3;ENST00000354700.5;ENST00000379031.5;ENST00000470520.1	3'UTR;TSS1500;TSS1500;TSS1500;TSS1500;TSS1500;TSS1500;TSS1500;TSS1500;TSS200;TSS200	chr1:1242500-1245395	3		NA		NA	NA	NA	EPIC-only	1_TssA	chr1:1243001-1244400	ACAP3	TSS1500	NA	NA	NA	NA	NA
cg27642349	1	1243825	+	1467	57563	rs71628956	1	1301388	A	G	1.18e-05	0.829056	0.00378294	0.0223395	chr1:1242400-1245185	Island	ACAP3;PUSL1	NM_030649;NM_153339	TSS1500;TSS200			1:1243187-1244156	Unclassified	PUSL1;ACAP3;ACAP3;PUSL1	ENST00000493657.1;ENST00000353662.3;ENST00000354700.5;ENST00000379031.5	TSS1500;TSS1500;TSS1500;TSS200	ACAP3;PUSL1;PUSL1;PUSL1;ACAP3;ACAP3;ACAP3;ACAP3;ACAP3;PUSL1;PUSL1	ENST00000472541.1;ENST00000463758.1;ENST00000467712.1;ENST00000493657.1;ENST00000438966.1;ENST00000354980.2;ENST00000479108.1;ENST00000353662.3;ENST00000354700.5;ENST00000379031.5;ENST00000470520.1	3'UTR;TSS1500;TSS1500;TSS1500;TSS1500;TSS1500;TSS1500;TSS1500;TSS1500;TSS200;TSS200	chr1:1242500-1245395	3		NA		NA	NA	NA	EPIC-only	1_TssA	chr1:1243001-1244400	ACAP3	TSS1500	NA	NA	NA	NA	NA
cg06085743	1	1245014	+	1468	28264	rs307370	1	1273278	A	G	7.13e-07	0.73993	0.000261178	0.00196812	chr1:1242400-1245185	Island	PUSL1	NM_153339	Body					PUSL1	ENST00000493657.1	5'UTR	PUSL1;PUSL1;PUSL1;PUSL1;ACAP3	ENST00000470520.1;ENST00000463758.1;ENST00000467712.1;ENST00000493657.1;ENST00000472541.1	5'UTR;5'UTR;5'UTR;5'UTR;TSS200	chr1:1242500-1245395	3		NA		NA	NA	TRUE	450K	2_TssAFlnk	chr1:1244401-1245200	PUSL1	Body	NA	NA	NA	NA	NA
cg23931819	1	1245076	+	1468	15092	rs61766199	1	1260168	C	A	2.2e-05	0.896409	0.0060087	0.0334855	chr1:1242400-1245185	Island	PUSL1	NM_153339	Body					PUSL1;PUSL1	ENST00000379031.5;ENST00000493657.1	ExonBnd;5'UTR	PUSL1;PUSL1;PUSL1;PUSL1;PUSL1;ACAP3	ENST00000379031.5;ENST00000470520.1;ENST00000463758.1;ENST00000467712.1;ENST00000493657.1;ENST00000472541.1	ExonBnd;5'UTR;5'UTR;5'UTR;5'UTR;TSS200	chr1:1242500-1245395	3		NA		NA	NA	TRUE	450K	2_TssAFlnk	chr1:1244401-1245200	PUSL1	Body	NA	NA	NA	NA	NA
cg26831087	1	1259070	+	1505	51004	rs2765035	1	1310074	C	G	1.62e-08	1.38464	1.07e-05	9.99e-05	chr1:1259643-1260635	N_Shore	GLTPD1;CPSF3L	NM_001029885;NM_017871	TSS1500;Body					CPSF3L;CPSF3L;GLTPD1;GLTPD1	ENST00000545578.1;ENST00000540437.1;ENST00000464957.1;ENST00000343938.4	5'UTR;5'UTR;TSS1500;TSS1500	CPSF3L;CPSF3L;CPSF3L;CPSF3L;CPSF3L;CPSF3L;CPSF3L;CPSF3L;CPSF3L;CPSF3L;CPSF3L;CPSF3L;CPSF3L;CPSF3L;CPSF3L;CPSF3L;GLTPD1;GLTPD1	ENST00000323275.6;ENST00000421495.2;ENST00000488042.2;ENST00000526113.1;ENST00000526904.1;ENST00000429572.1;ENST00000498173.2;ENST00000496353.1;ENST00000493534.2;ENST00000532952.1;ENST00000526332.1;ENST00000490853.1;ENST00000545578.1;ENST00000540437.1;ENST00000527719.1;ENST00000530233.1;ENST00000464957.1;ENST00000343938.4	3'UTR;3'UTR;3'UTR;3'UTR;3'UTR;3'UTR;3'UTR;3'UTR;3'UTR;3'UTR;5'UTR;3'UTR;5'UTR;5'UTR;5'UTR;3'UTR;TSS1500;TSS1500		NA	chr1:1257054-1259128	6		NA	NA	TRUE	450K	2_TssAFlnk	chr1:1259001-1259200	GLTPD1	TSS1500	0.0002427	1.05	0.2593	NA	NA
cg05378358	1	1261040	+	1509	-307	rs307346	1	1260733	A	C	2.67e-16	1.8815	8.96e-13	1.95e-11	chr1:1262665-1263420	N_Shore	CPSF3L;CPSF3L;CPSF3L;CPSF3L;CPSF3L;CPTP	NM_001256462;NM_001256460;NM_001256456;NM_001256463;NM_017871;NM_001029885	TSS1500;TSS1500;TSS1500;TSS1500;TSS1500;5'UTR			1:1259573-1261472	Promoter_Associated	CPSF3L;CPSF3L;CPSF3L;CPSF3L;CPSF3L;CPSF3L;GLTPD1;GLTPD1;CPSF3L	ENST00000540437.1;ENST00000545578.1;ENST00000294579.6;ENST00000419704.1;ENST00000450926.2;ENST00000411962.1;ENST00000464957.1;ENST00000343938.4;ENST00000435064.1	TSS1500;TSS1500;TSS1500;TSS1500;TSS1500;TSS1500;5'UTR;5'UTR;TSS1500	CPSF3L;CPSF3L;CPSF3L;CPSF3L;CPSF3L;CPSF3L;CPSF3L;CPSF3L;CPSF3L;CPSF3L;CPSF3L;CPSF3L;CPSF3L;CPSF3L;CPSF3L;CPSF3L;CPSF3L;CPSF3L;CPSF3L;CPSF3L;CPSF3L;CPSF3L;CPSF3L;GLTPD1;GLTPD1;CPSF3L;GLTPD1	ENST00000470679.1;ENST00000540437.1;ENST00000496353.1;ENST00000525285.1;ENST00000323275.6;ENST00000430786.1;ENST00000532772.1;ENST00000488042.2;ENST00000434694.2;ENST00000421495.2;ENST00000532952.1;ENST00000528879.1;ENST00000294579.6;ENST00000458452.3;ENST00000419704.1;ENST00000526797.1;ENST00000530031.1;ENST00000526332.1;ENST00000527098.1;ENST00000450926.2;ENST00000527719.1;ENST00000411962.1;ENS…	TSS1500;TSS1500;TSS1500;TSS1500;TSS1500;TSS1500;TSS1500;TSS1500;TSS1500;TSS1500;TSS1500;TSS1500;TSS1500;TSS1500;TSS1500;TSS1500;TSS1500;TSS1500;TSS1500;TSS1500;TSS1500;TSS1500;TSS1500;5'UTR;5'UTR;TSS1500;5'UTR	chr1:1260565-1261310	3		NA		NA	NA	NA	EPIC-only	2_TssAFlnk	chr1:1260401-1261800	CPSF3L	TSS1500	NA	NA	NA	NA	NA
cg03833995	1	1265511	-	1524	-65215	rs1240746	1	1330726	A	G	2.15e-06	-0.700999	0.00124646	0.00823815	chr1:1267435-1268986	N_Shore	TAS1R3	NM_152228	TSS1500					TAS1R3	ENST00000339381.5	TSS1500	TAS1R3	ENST00000339381.5	TSS1500	chr1:1265240-1265695	3		NA		NA	NA	NA	EPIC-only	5_TxWk	chr1:1264001-1274000	TAS1R3	TSS1500	NA	NA	NA	NA	NA
cg19898526	1	1275714	+	1570	-14981	rs307346	1	1260733	A	C	3.14e-08	1.34511	2.06e-05	0.00018487	chr1:1271425-1272074	S_Shelf	DVL1	NM_004421	Body					DVL1;DVL1	ENST00000378891.5;ENST00000263743.5	ExonBnd;5'UTR	DVL1;DVL1	ENST00000378891.5;ENST00000263743.5	ExonBnd;5'UTR		NA	chr1:1262288-1285556	6		NA	NA	TRUE	450K	5_TxWk	chr1:1274801-1281600	DVL1	Body	NA	NA	NA	NA	NA
cg21679391	1	1286917	-	1616	32076	rs10907179	1	1254841	C	G	3.58e-07	1.04597	0.000229204	0.00174478	chr1:1283933-1285345	S_Shore						1:1283790-1287078	Promoter_Associated							chr1:1286805-1287835	3		NA		NA	NA	TRUE	450K	5_TxWk	chr1:1285401-1287000		Intergenic	0.03294	0.4918	0.2733	NA	NA
cg21118819	1	1287259	-	1618	24115	rs307350	1	1263144	G	A	3.71e-18	1.70311	8.77e-14	2.13e-12	chr1:1283933-1285345	S_Shore						1:1287206-1287322	Unclassified_Cell_type_specific							chr1:1286805-1287835	3		NA		NA	NA	TRUE	450K	7_Enh	chr1:1287001-1288600		Intergenic	1.07e-18	1.828	1.06e-16	NA	NA
cg03722312	1	1287994	+	1623	-22534	rs35744813	1	1265460	T	C	4.99e-20	1.755	5.24e-16	1.61e-14	chr1:1289707-1291126	N_Shore															NA	chr1:1286478-1292975	6	chr1:1286843-1292945	6	NA	NA	EPIC-only	7_Enh	chr1:1287001-1288600		Intergenic	NA	NA	NA	NA	NA
cg11414742	1	1288586	+	1623	5701	rs12731385	1	1294287	C	A	3.89e-06	0.977932	0.00142806	0.00931588	chr1:1289707-1291126	N_Shore	MXRA8	NM_032348	3'UTR					MXRA8;MXRA8;MXRA8;MXRA8	ENST00000474033.1;ENST00000309212.6;ENST00000445648.2;ENST00000342753.4	3'UTR;3'UTR;3'UTR;3'UTR	MXRA8;MXRA8;MXRA8;MXRA8;MXRA8	ENST00000474033.1;ENST00000309212.6;ENST00000445648.2;ENST00000342753.4;ENST00000473097.1	3'UTR;3'UTR;3'UTR;3'UTR;3'UTR		NA	chr1:1286478-1292975	6	chr1:1286843-1292945	6	NA	TRUE	450K	7_Enh	chr1:1287001-1288600	MXRA8	3'UTR	0.5733	-0.1338	0.9864	NA	NA
cg14270725	1	1289806	-	1628	-53860	rs28418680	1	1343666	G	A	1.69e-05	0.951318	0.0068294	0.0374161	chr1:1289707-1291126	Island	MXRA8	NM_032348	Body					MXRA8	ENST00000474033.1	TSS200	MXRA8;MXRA8;MXRA8;MXRA8;MXRA8	ENST00000473097.1;ENST00000476718.1;ENST00000478517.1;ENST00000474033.1;ENST00000473097.1	3'UTR;3'UTR;TSS200;TSS200;1stExon	chr1:1289680-1289950	3		NA		NA	NA	TRUE	450K	12_EnhBiv	chr1:1289201-1290800	MXRA8	Body	2.46e-05	0.9705	0.0007522	NA	NA
cg10482508	1	1291064	+	1634	-14654	rs3855956	1	1276410	C	A	3.62e-07	-1.06905	0.000160267	0.00125398	chr1:1289707-1291126	Island	MXRA8;MXRA8;MXRA8;MXRA8;MXRA8	NM_001282585;NM_001282584;NM_032348;NM_001282582;NM_001282583	Body;Body;Body;Body;Body					MXRA8	ENST00000474033.1	TSS1500	MXRA8;MXRA8;MXRA8;MXRA8;MXRA8	ENST00000478517.1;ENST00000474033.1;ENST00000473097.1;ENST00000476718.1;ENST00000464351.1	TSS1500;TSS1500;TSS1500;TSS1500;TSS200	chr1:1290820-1291375	3		NA		NA	NA	NA	EPIC-only	12_EnhBiv	chr1:1291001-1292000	MXRA8	Body	NA	NA	NA	NA	NA
cg17132079	1	1294140	+	1643	955096	rs2645077	1	2249236	G	A	9.06e-06	-0.555463	0.00376601	0.0222524	chr1:1289707-1291126	S_Shelf	MXRA8	NM_032348	TSS1500					MXRA8;MXRA8;MXRA8	ENST00000309212.6;ENST00000342753.4;ENST00000445648.2	TSS1500;TSS1500;TSS1500	MXRA8;MXRA8;MXRA8	ENST00000309212.6;ENST00000342753.4;ENST00000445648.2	TSS1500;TSS1500;TSS1500	chr1:1293885-1294370	3		NA		NA	NA	TRUE	450K	7_Enh	chr1:1294001-1294800	MXRA8	TSS1500	0.9962	0.0006791	0.9952	NA	NA
cg18550476	1	1294353	+	1644	-34185	rs61766199	1	1260168	C	A	3.48e-08	1.1424	2.2e-05	0.000197049	chr1:1289707-1291126	S_Shelf	MXRA8;MXRA8;MXRA8;MXRA8;MXRA8	NM_001282583;NM_001282582;NM_001282585;NM_001282584;NM_032348	Body;5'UTR;TSS1500;TSS200;TSS200					MXRA8;MXRA8;MXRA8	ENST00000309212.6;ENST00000342753.4;ENST00000445648.2	TSS1500;TSS1500;TSS1500	MXRA8;MXRA8;MXRA8	ENST00000309212.6;ENST00000342753.4;ENST00000445648.2	TSS1500;TSS1500;TSS1500	chr1:1293885-1294370	3		NA		NA	NA	NA	EPIC-only	7_Enh	chr1:1294001-1294800	MXRA8	Body	NA	NA	NA	NA	NA
cg00970622	1	1294362	+	1644	-31396	rs307349	1	1262966	C	T	2.64e-08	1.13062	9.86e-06	9.27e-05	chr1:1289707-1291126	S_Shelf	MXRA8;MXRA8;MXRA8;MXRA8;MXRA8	NM_001282583;NM_001282582;NM_001282585;NM_001282584;NM_032348	Body;5'UTR;TSS1500;TSS200;TSS200					MXRA8;MXRA8;MXRA8	ENST00000309212.6;ENST00000342753.4;ENST00000445648.2	TSS1500;TSS1500;TSS1500	MXRA8;MXRA8;MXRA8	ENST00000309212.6;ENST00000342753.4;ENST00000445648.2	TSS1500;TSS1500;TSS1500	chr1:1293885-1294370	3		NA		NA	NA	NA	EPIC-only	7_Enh	chr1:1294001-1294800	MXRA8	Body	NA	NA	NA	NA	NA
cg02416993	1	1299759	+	1658	-38626	rs3813208	1	1261133	G	T	1.76e-12	-1.25762	4.15e-09	5.98e-08		OpenSea	MXRA8	NM_001282582	TSS1500											chr1:1299720-1299955	3		NA		NA	NA	NA	EPIC-only	15_Quies	chr1:1295001-1302200	MXRA8	TSS1500	NA	NA	NA	NA	NA
cg24356704	1	1299994	+	1659	43672	rs28418680	1	1343666	G	A	7.67e-07	1.08289	0.000384232	0.00280991		OpenSea	MXRA8	NM_001282582	TSS1500												NA		NA	chr1:1299622-1300034	5	NA	NA	EPIC-only	15_Quies	chr1:1295001-1302200	MXRA8	TSS1500	NA	NA	NA	NA	NA
cg22643873	1	1303026	+	1668	-41893	rs3813208	1	1261133	G	T	2.25e-11	-1.20196	3.26e-08	4.24e-07		OpenSea														chr1:1302720-1303050	3		NA		NA	NA	NA	EPIC-only	15_Quies	chr1:1303001-1305800		Intergenic	NA	NA	NA	NA	NA
cg05397857	1	1305170	-	1669	8105	rs2765023	1	1297065	C	T	1.94e-06	0.811309	0.000900248	0.00612845	chr1:1309140-1311039	N_Shelf															NA		NA		NA	NA	NA	EPIC-only	15_Quies	chr1:1303001-1305800		Intergenic	NA	NA	NA	NA	NA
cg08433720	1	1310634	+	1676	42998	rs4970449	1	1353632	A	G	1.32e-06	-0.996875	0.000545765	0.00387982	chr1:1309140-1311039	Island	AURKAIP1;AURKAIP1;AURKAIP1;AURKAIP1	NM_017900;NM_017900;NM_001127230;NM_001127229	5'UTR;1stExon;TSS200;TSS200	high-CpG:1300385-1300773		1:1309928-1311169	Promoter_Associated	AURKAIP1;AURKAIP1;AURKAIP1;AURKAIP1;AURKAIP1;AURKAIP1	ENST00000338338.5;ENST00000489799.1;ENST00000338338.5;ENST00000338370.3;ENST00000321751.5;ENST00000378853.3	5'UTR;TSS200;1stExon;TSS200;TSS200;TSS200	AURKAIP1;AURKAIP1;AURKAIP1;AURKAIP1;AURKAIP1;AURKAIP1;AURKAIP1;AURKAIP1	ENST00000338338.5;ENST00000489799.1;ENST00000338338.5;ENST00000338370.3;ENST00000496905.1;ENST00000321751.5;ENST00000378853.3;ENST00000470457.1	5'UTR;TSS200;1stExon;TSS200;TSS200;TSS200;TSS200;TSS200	chr1:1310545-1310955	3		NA		NA	NA	NA	EPIC-only	1_TssA	chr1:1310401-1311400	AURKAIP1	5'UTR	NA	NA	NA	NA	NA
cg05364533	1	1310930	-	1676	-42631	rs4970447	1	1353561	A	G	1.94e-06	-0.982328	0.00107893	0.00722959	chr1:1309140-1311039	Island	AURKAIP1;AURKAIP1;AURKAIP1	NM_001127230;NM_001127229;NM_017900	TSS1500;TSS1500;TSS200			1:1309928-1311169	Promoter_Associated	AURKAIP1;AURKAIP1;AURKAIP1;AURKAIP1;AURKAIP1	ENST00000489799.1;ENST00000338370.3;ENST00000321751.5;ENST00000378853.3;ENST00000338338.5	TSS1500;TSS1500;TSS1500;TSS1500;TSS200	AURKAIP1;AURKAIP1;AURKAIP1;AURKAIP1;AURKAIP1;AURKAIP1;AURKAIP1	ENST00000489799.1;ENST00000338370.3;ENST00000496905.1;ENST00000321751.5;ENST00000378853.3;ENST00000470457.1;ENST00000338338.5	TSS1500;TSS1500;TSS1500;TSS1500;TSS1500;TSS1500;TSS200	chr1:1310545-1310955	3		NA		NA	NA	NA	EPIC-only	1_TssA	chr1:1310401-1311400	AURKAIP1	TSS1500	NA	NA	NA	NA	NA
cg05613094	1	1342783	-	1732	-900781	rs2843155	1	2243564	G	A	1.96e-05	0.486967	0.00704188	0.0384158	chr1:1342004-1342952	Island	MRPL20	NM_017971	TSS200	high-CpG:1332567-1332646		1:1342210-1343406	Unclassified	MRPL20;MRPL20;MRPL20	ENST00000493287.1;ENST00000482352.1;ENST00000344843.7	TSS1500;TSS200;TSS200	MRPL20;MRPL20;MRPL20;MRPL20;MRPL20;MRPL20	ENST00000493287.1;ENST00000477686.1;ENST00000487659.1;ENST00000482352.1;ENST00000344843.7;ENST00000492508.1	TSS1500;TSS200;TSS200;TSS200;TSS200;TSS1500	chr1:1342565-1342815	3		NA		NA	NA	NA	EPIC-only	1_TssA	chr1:1342401-1343000	MRPL20	TSS200	NA	NA	NA	NA	NA
cg00060374	1	1355235	-	1761	11569	rs28418680	1	1343666	G	A	9.43e-16	1.65377	3.97e-12	8.06e-11	chr1:1355159-1356000	Island	LOC441869;LOC441869	NR_026871;NM_001145210	Body;Body			1:1355211-1356546	Unclassified_Cell_type_specific	RP4-758J18.7;ANKRD65	ENST00000428932.1;ENST00000454272.1	TSS1500;3'UTR	RP4-758J18.7;ANKRD65	ENST00000428932.1;ENST00000454272.1	TSS1500;3'UTR	chr1:1355145-1355835	3		NA		NA	NA	TRUE	450K	15_Quies	chr1:1344401-1355400	LOC441869	Body	3.39e-15	1.671	5.2e-13	NA	NA
cg22827694	1	1356442	-	1766	20652	rs1240708	1	1335790	A	G	4.02e-08	-0.802585	3.98e-05	0.000342805	chr1:1355159-1356000	S_Shore	ANKRD65;ANKRD65;ANKRD65	NM_001145210;NM_001243536;NM_001243535	5'UTR;5'UTR;5'UTR			1:1355211-1356546	Unclassified_Cell_type_specific	RP4-758J18.7;ANKRD65;ANKRD65;ANKRD65;ANKRD65;ANKRD65;ANKRD65	ENST00000428932.1;ENST00000454272.1;ENST00000442470.1;ENST00000442470.1;ENST00000537107.1;ENST00000520296.1;ENST00000427211.1	5'UTR;TSS1500;1stExon;5'UTR;5'UTR;5'UTR;5'UTR	RP4-758J18.7;ANKRD65;ANKRD65;ANKRD65;ANKRD65;ANKRD65;ANKRD65;ANKRD65	ENST00000428932.1;ENST00000454272.1;ENST00000442470.1;ENST00000436362.1;ENST00000442470.1;ENST00000537107.1;ENST00000520296.1;ENST00000427211.1	5'UTR;TSS1500;1stExon;TSS200;5'UTR;5'UTR;5'UTR;5'UTR	chr1:1356085-1356535	3		NA		NA	NA	NA	EPIC-only	12_EnhBiv	chr1:1356001-1356600	ANKRD65	5'UTR	NA	NA	NA	NA	NA
cg12754273	1	1356940	+	1768	-10683	rs1240717	1	1346257	A	G	6.39e-07	-1.01114	0.000338225	0.00249814	chr1:1355159-1356000	S_Shore	ANKRD65;ANKRD65;ANKRD65	NM_001145210;NM_001243536;NM_001243535	TSS200;TSS200;TSS200					RP4-758J18.7;ANKRD65;ANKRD65;ANKRD65;ANKRD65;ANKRD65;ANKRD65	ENST00000428932.1;ENST00000454272.1;ENST00000427211.1;ENST00000427211.1;ENST00000520296.1;ENST00000442470.1;ENST00000537107.1	5'UTR;TSS1500;5'UTR;1stExon;TSS200;TSS1500;TSS1500	RP4-758J18.7;ANKRD65;ANKRD65;ANKRD65;ANKRD65;ANKRD65;ANKRD65;ANKRD65	ENST00000428932.1;ENST00000454272.1;ENST00000427211.1;ENST00000436362.1;ENST00000427211.1;ENST00000520296.1;ENST00000442470.1;ENST00000537107.1	5'UTR;TSS1500;5'UTR;TSS1500;1stExon;TSS200;TSS1500;TSS1500	chr1:1356600-1356955	3		NA		NA	NA	NA	EPIC-only	14_ReprPCWk	chr1:1356601-1361600	ANKRD65	TSS200	NA	NA	NA	NA	NA
cg21285198	1	1360970	-	1781	-671	rs12030806	1	1361641	C	T	1.45e-26	1.23281	1.03e-21	5.81e-20	chr1:1361560-1361787	N_Shore	TMEM88B	NM_001146685	TSS1500			1:1360903-1361520	Unclassified_Cell_type_specific	TMEM88B;RP4-758J18.8	ENST00000378821.3;ENST00000439191.1	TSS1500;3'UTR	TMEM88B;RP4-758J18.8	ENST00000378821.3;ENST00000439191.1	TSS1500;3'UTR	chr1:1360965-1361615	3		NA		NA	NA	TRUE	450K	14_ReprPCWk	chr1:1356601-1361600	TMEM88B	TSS1500	7.95e-20	1.139	1.75e-16	NA	NA
cg00305774	1	1361077	-	1781	-564	rs12030806	1	1361641	C	T	1.24e-28	1.26583	8.46e-23	5.39e-21	chr1:1361560-1361787	N_Shore	TMEM88B	NM_001146685	TSS1500			1:1360903-1361520	Unclassified_Cell_type_specific	TMEM88B;RP4-758J18.8	ENST00000378821.3;ENST00000439191.1	TSS1500;3'UTR	TMEM88B;RP4-758J18.8	ENST00000378821.3;ENST00000439191.1	TSS1500;3'UTR	chr1:1360965-1361615	3		NA		NA	NA	TRUE	450K	14_ReprPCWk	chr1:1356601-1361600	TMEM88B	TSS1500	4.19e-17	1.074	9.53e-14	NA	NA
cg22517356	1	1361216	+	1782	974	rs1781137	1	1362190	C	G	1.61e-23	1.17636	1.04e-18	4.25e-17	chr1:1361560-1361787	N_Shore	TMEM88B	NM_001146685	TSS1500			1:1360903-1361520	Unclassified_Cell_type_specific	TMEM88B;RP4-758J18.8	ENST00000378821.3;ENST00000439191.1	TSS1500;3'UTR	TMEM88B;RP4-758J18.8	ENST00000378821.3;ENST00000439191.1	TSS1500;3'UTR	chr1:1360965-1361615	3		NA		NA	NA	TRUE	450K	14_ReprPCWk	chr1:1356601-1361600	TMEM88B	TSS1500	NA	NA	NA	NA	NA
cg17265051	1	1361414	-	1783	-6321	rs2291885	1	1367735	G	A	3.28e-06	0.756421	0.00182994	0.0116504	chr1:1361560-1361787	N_Shore	TMEM88B	NM_001146685	TSS200			1:1360903-1361520	Unclassified_Cell_type_specific	RP4-758J18.8;TMEM88B	ENST00000439191.1;ENST00000378821.3	3'UTR;TSS200	RP4-758J18.8;TMEM88B	ENST00000439191.1;ENST00000378821.3	3'UTR;TSS200	chr1:1360965-1361615	3		NA		NA	NA	NA	EPIC-only	14_ReprPCWk	chr1:1356601-1361600	TMEM88B	TSS200	NA	NA	NA	NA	NA
cg23795938	1	1361421	+	1783	212	rs12022947	1	1361633	G	A	1.29e-06	0.804193	0.000914753	0.0062193	chr1:1361560-1361787	N_Shore	TMEM88B	NM_001146685	TSS200			1:1360903-1361520	Unclassified_Cell_type_specific	RP4-758J18.8;TMEM88B	ENST00000439191.1;ENST00000378821.3	3'UTR;TSS200	RP4-758J18.8;TMEM88B	ENST00000439191.1;ENST00000378821.3	3'UTR;TSS200	chr1:1360965-1361615	3		NA		NA	NA	NA	EPIC-only	14_ReprPCWk	chr1:1356601-1361600	TMEM88B	TSS200	NA	NA	NA	NA	NA
cg10156298	1	1361476	-	1783	-5560	rs2291888	1	1367036	G	A	6.02e-12	1.08159	9.94e-09	1.37e-07	chr1:1361560-1361787	N_Shore	TMEM88B	NM_001146685	TSS200			1:1360903-1361520	Unclassified_Cell_type_specific	RP4-758J18.8;TMEM88B	ENST00000439191.1;ENST00000378821.3	3'UTR;TSS200	RP4-758J18.8;TMEM88B	ENST00000439191.1;ENST00000378821.3	3'UTR;TSS200	chr1:1360965-1361615	3		NA		NA	NA	NA	EPIC-only	14_ReprPCWk	chr1:1356601-1361600	TMEM88B	TSS200	NA	NA	NA	NA	NA
cg09368716	1	1361655	+	1784	5381	rs2291888	1	1367036	G	A	2.99e-15	1.21261	7.08e-12	1.4e-10	chr1:1361560-1361787	Island	TMEM88B	NM_001146685	1stExon					RP4-758J18.8;TMEM88B	ENST00000439191.1;ENST00000378821.3	3'UTR;1stExon	RP4-758J18.8;TMEM88B	ENST00000439191.1;ENST00000378821.3	3'UTR;1stExon	chr1:1361625-1362250	3		NA		NA	NA	TRUE	450K	13_ReprPC	chr1:1361601-1362000	TMEM88B	1stExon	NA	NA	NA	NA	NA
cg12208770	1	1361666	+	1785	-28230	rs1240743	1	1333436	C	A	2.9e-07	0.629827	0.000140828	0.00111255	chr1:1361560-1361787	Island	TMEM88B	NM_001146685	1stExon					RP4-758J18.8;TMEM88B	ENST00000439191.1;ENST00000378821.3	3'UTR;1stExon	RP4-758J18.8;TMEM88B	ENST00000439191.1;ENST00000378821.3	3'UTR;1stExon	chr1:1361625-1362250	3		NA		NA	NA	TRUE	450K	13_ReprPC	chr1:1361601-1362000	TMEM88B	1stExon	3.7e-08	0.6348	3.49e-06	NA	NA
cg26863172	1	1361729	+	1785	5307	rs2291888	1	1367036	G	A	3.44e-12	1.0922	2.98e-09	4.37e-08	chr1:1361560-1361787	Island	TMEM88B	NM_001146685	1stExon					RP4-758J18.8;TMEM88B	ENST00000439191.1;ENST00000378821.3	3'UTR;1stExon	RP4-758J18.8;TMEM88B	ENST00000439191.1;ENST00000378821.3	3'UTR;1stExon	chr1:1361625-1362250	3		NA		NA	NA	TRUE	450K	13_ReprPC	chr1:1361601-1362000	TMEM88B	1stExon	NA	NA	NA	NA	NA
cg13169132	1	1362340	+	1787	-699	rs12030806	1	1361641	C	T	6.98e-12	0.875347	1.76e-08	2.36e-07	chr1:1362954-1363299	N_Shore	TMEM88B	NM_001146685	Body			1:1361820-1363323	Unclassified	RP4-758J18.8	ENST00000439191.1	3'UTR	RP4-758J18.8	ENST00000439191.1	3'UTR	chr1:1362285-1362655	3		NA		NA	NA	TRUE	450K	12_EnhBiv	chr1:1362001-1363000	TMEM88B	Body	4.71e-16	1.044	8e-13	NA	NA
cg05235651	1	1365793	-	1792	1444	rs1695825	1	1364349	T	C	5.38e-10	0.794411	1.27e-06	1.35e-05	chr1:1362954-1363299	S_Shelf	LOC102724312;LOC102724312;LOC102724312	NR_125994;NR_125995;NR_125996	Body;Body;Body					RP4-758J18.9	ENST00000428781.1	TSS200	RP4-758J18.9	ENST00000428781.1	TSS200	chr1:1365605-1366135	3		NA		NA	NA	NA	EPIC-only	14_ReprPCWk	chr1:1363401-1366800	LOC102724312	Body	NA	NA	NA	NA	NA
cg04865726	1	1365911	-	1792	-1006	rs873926	1	1366917	G	C	5.8e-20	1.09257	2.07e-16	6.64e-15	chr1:1362954-1363299	S_Shelf								RP4-758J18.9	ENST00000428781.1	TSS1500	RP4-758J18.9	ENST00000428781.1	TSS1500	chr1:1365605-1366135	3		NA		NA	NA	TRUE	450K	14_ReprPCWk	chr1:1363401-1366800		Intergenic	NA	NA	NA	NA	NA
cg09668627	1	1371844	-	1795	4109	rs2291885	1	1367735	G	A	1.39e-14	1.18023	2.85e-11	5.24e-10	chr1:1370767-1371449	S_Shore	VWA1;VWA1	NM_022834;NM_199121	Body;Body			1:1371719-1371876	Unclassified	VWA1;VWA1	ENST00000495558.1;ENST00000404702.3	5'UTR;5'UTR	VWA1;VWA1;VWA1	ENST00000495558.1;ENST00000404702.3;ENST00000471398.1	5'UTR;5'UTR;5'UTR	chr1:1371545-1372395	3		NA		NA	NA	TRUE	450K	12_EnhBiv	chr1:1371601-1372200	VWA1	Body	NA	NA	NA	NA	NA
cg09843049	1	1373316	+	1802	-5581	rs2291885	1	1367735	G	A	2.99e-10	-0.995436	4.62e-07	5.21e-06	chr1:1374461-1375584	N_Shore	VWA1;VWA1	NM_022834;NM_199121	Body;3'UTR			1:1372673-1373330	Unclassified_Cell_type_specific	VWA1;VWA1	ENST00000404702.3;ENST00000338660.5	5'UTR;3'UTR	VWA1;VWA1	ENST00000404702.3;ENST00000338660.5	5'UTR;3'UTR		NA	chr1:1364621-1378293	6	chr1:1372929-1373952	6	NA	TRUE	450K	13_ReprPC	chr1:1372201-1374600	VWA1	Body	NA	NA	NA	NA	NA
cg20255272	1	1373678	+	1803	-6485	rs2291887	1	1367193	G	T	4.62e-08	-0.85176	2.99e-05	0.000262509	chr1:1374461-1375584	N_Shore	VWA1;VWA1	NM_022834;NM_199121	Body;3'UTR			1:1373554-1374091	Unclassified	VWA1;VWA1	ENST00000404702.3;ENST00000338660.5	5'UTR;3'UTR	VWA1;VWA1	ENST00000404702.3;ENST00000338660.5	5'UTR;3'UTR	chr1:1373380-1374555	3		NA		NA	NA	TRUE	450K	13_ReprPC	chr1:1372201-1374600	VWA1	Body	NA	NA	NA	NA	NA
cg12841328	1	1384074	+	1816	74493	rs3813216	1	1458567	A	G	2.71e-06	1.13425	0.00118342	0.0078599		OpenSea	ATAD3C	NM_001039211	TSS1500					ATAD3C;ATAD3C	ENST00000378785.2;ENST00000475091.2	TSS1500;TSS1500	ATAD3C;ATAD3C	ENST00000378785.2;ENST00000475091.2	TSS1500;TSS1500		NA		NA		NA	NA	NA	EPIC-only	15_Quies	chr1:1376201-1395200	ATAD3C	TSS1500	NA	NA	NA	NA	NA
cg00391668	1	1404073	-	1851	93999	rs2765035	1	1310074	C	G	4.39e-06	1.14517	0.00242371	0.0150218	chr1:1406844-1407821	N_Shelf	ATAD3C	NM_001039211	3'UTR					ATAD3C	ENST00000378785.2	3'UTR	ATAD3C	ENST00000378785.2	3'UTR		NA	chr1:1403785-1404419	5		NA	NA	TRUE	450K	14_ReprPCWk	chr1:1398201-1406000	ATAD3C	3'UTR	0.08446	-0.5024	0.7921	NA	NA
cg13321900	1	1455303	-	1929	86549	rs1240701	1	1368754	T	C	1.83e-05	0.565442	0.00947189	0.0495305	chr1:1455302-1455892	Island	ATAD3A;ATAD3A;ATAD3A	NM_018188;NM_001170535;NM_001170536	Body;Body;Body					ATAD3A	ENST00000378759.5	5'UTR	ATAD3A	ENST00000378759.5	5'UTR		NA	chr1:1454776-1456314	6		NA	NA	TRUE	450K	5_TxWk	chr1:1454601-1455400	ATAD3A	Body	NA	NA	NA	NA	NA
cg17848002	1	1458397	+	1931	170	rs3813216	1	1458567	A	G	1.25e-06	-1.16937	0.000745072	0.00515793	chr1:1457954-1459029	Island	ATAD3A;ATAD3A;ATAD3A	NM_018188;NM_001170535;NM_001170536	Body;Body;Body					ATAD3A	ENST00000378759.5	5'UTR	ATAD3A;ATAD3A	ENST00000378759.5;ENST00000400830.3	5'UTR;TSS1500		NA	chr1:1458087-1459685	6		NA	NA	TRUE	450K	5_TxWk	chr1:1457601-1458400	ATAD3A	Body	NA	NA	NA	NA	NA
cg13850380	1	1475143	+	1950	-2270	rs4259576	1	1472873	T	A	9.57e-27	1.04774	1.34e-21	7.48e-20	chr1:1474962-1475220	Island	C1orf70	NM_001114748	Body			1:1475047-1476608	Gene_Associated_Cell_type_specific							chr1:1474560-1476135	3		NA		NA	NA	TRUE	450K	2_TssAFlnk	chr1:1474801-1475200	C1orf70	Body	2.67e-20	1.07	4.38e-18	NA	NA
cg00813378	1	1475209	-	1950	-19874	rs6667347	1	1495083	G	C	2.26e-31	1.09906	2.26e-24	1.72e-22	chr1:1474962-1475220	Island	C1orf70	NM_001114748	Body			1:1475047-1476608	Gene_Associated_Cell_type_specific							chr1:1474560-1476135	3		NA		NA	NA	TRUE	450K	1_TssA	chr1:1475201-1476000	C1orf70	Body	1.08e-24	1.157	8.01e-23	NA	NA
cg08738570	1	1475265	-	1951	-20880	rs12410854	1	1496145	T	C	3.68e-31	1.16627	1.48e-26	1.47e-24	chr1:1476093-1476669	N_Shore	C1orf70	NM_001114748	Body			1:1475047-1476608	Gene_Associated_Cell_type_specific							chr1:1474560-1476135	3		NA		NA	NA	TRUE	450K	1_TssA	chr1:1475201-1476000	C1orf70	Body	7.11e-23	1.155	2.02e-20	NA	NA
cg16306898	1	1475675	+	1952	39422	rs9331751	1	1515097	T	A	1.27e-06	0.643321	0.000965896	0.00653782	chr1:1476093-1476669	N_Shore	C1orf70	NM_001114748	1stExon			1:1475047-1476608	Gene_Associated_Cell_type_specific	TMEM240;TMEM240	ENST00000425828.1;ENST00000378733.4	ExonBnd;1stExon	TMEM240;TMEM240	ENST00000425828.1;ENST00000378733.4	ExonBnd;1stExon	chr1:1474560-1476135	3		NA		NA	NA	TRUE	450K	1_TssA	chr1:1475201-1476000	C1orf70	1stExon	0.0009327	0.4692	0.06525	NA	NA
cg09073059	1	1490216	+	1964	-7206	rs7517401	1	1483010	G	A	1.4e-05	0.478277	0.00634033	0.0350785	chr1:1489532-1489794	S_Shore	SSU72	NM_014188	Body											chr1:1490140-1490555	3		NA		NA	NA	TRUE	450K	5_TxWk	chr1:1478801-1495600	SSU72	Body	0.8344	0.02801	0.9268	NA	NA
cg25018209	1	1509362	-	1992	-760736	rs2843142	1	2270098	A	G	8.47e-06	0.517926	0.00435905	0.0252964	chr1:1509482-1510747	N_Shore	SSU72	NM_014188	Body			1:1509102-1510903	Promoter_Associated	AL645728.1	ENST00000366221.2	TSS1500	AL645728.1	ENST00000366221.2	TSS1500	chr1:1508900-1510115	3		NA		NA	NA	TRUE	450K	2_TssAFlnk	chr1:1508801-1509400	SSU72	Body	0.5148	-0.0798	0.9995	0.977	0.0289
cg20755353	1	1510883	+	1993	221	rs7556282	1	1511104	G	C	8.15e-13	-0.80973	1.45e-09	2.2e-08	chr1:1509482-1510747	S_Shore	SSU72	NM_014188	TSS1500			1:1509102-1510903	Promoter_Associated	SSU72;SSU72;AL645728.1;SSU72;AL645728.1	ENST00000359060.3;ENST00000378725.3;ENST00000366221.2;ENST00000291386.3;ENST00000366221.2	TSS1500;TSS1500;1stExon;TSS1500;3'UTR	SSU72;SSU72;AL645728.1;SSU72;AL645728.1	ENST00000359060.3;ENST00000378725.3;ENST00000366221.2;ENST00000291386.3;ENST00000366221.2	TSS1500;TSS1500;1stExon;TSS1500;3'UTR	chr1:1510185-1510930	3		NA		NA	TRUE	TRUE	450K	2_TssAFlnk	chr1:1510601-1511000	SSU72	TSS1500	9.01e-05	-0.5213	0.01138	1.57e-24	-10.2
cg05338320	1	1510984	+	1993	120	rs7556282	1	1511104	G	C	3.59e-18	-0.947498	4.64e-14	1.16e-12	chr1:1509482-1510747	S_Shore	SSU72	NM_014188	TSS1500					SSU72;SSU72;AL645728.1;SSU72;AL645728.1	ENST00000359060.3;ENST00000378725.3;ENST00000366221.2;ENST00000291386.3;ENST00000366221.2	TSS1500;TSS1500;1stExon;TSS1500;3'UTR	SSU72;SSU72;AL645728.1;SSU72;AL645728.1	ENST00000359060.3;ENST00000378725.3;ENST00000366221.2;ENST00000291386.3;ENST00000366221.2	TSS1500;TSS1500;1stExon;TSS1500;3'UTR		NA	chr1:1509006-1510990	6	chr1:1508716-1512103	6	NA	NA	EPIC-only	2_TssAFlnk	chr1:1510601-1511000	SSU72	TSS1500	NA	NA	NA	NA	NA
cg16848272	1	1510991	+	1993	-190	rs7519837	1	1510801	C	T	3.76e-15	-0.870922	1.63e-11	3.1e-10	chr1:1509482-1510747	S_Shore	SSU72	NM_014188	TSS1500					SSU72;SSU72;AL645728.1;SSU72;AL645728.1	ENST00000359060.3;ENST00000378725.3;ENST00000366221.2;ENST00000291386.3;ENST00000366221.2	TSS1500;TSS1500;1stExon;TSS1500;3'UTR	SSU72;SSU72;AL645728.1;SSU72;AL645728.1	ENST00000359060.3;ENST00000378725.3;ENST00000366221.2;ENST00000291386.3;ENST00000366221.2	TSS1500;TSS1500;1stExon;TSS1500;3'UTR		NA		NA	chr1:1508716-1512103	6	NA	NA	EPIC-only	2_TssAFlnk	chr1:1510601-1511000	SSU72	TSS1500	NA	NA	NA	NA	NA
cg23210533	1	1599978	+	2123	63853	rs3817856	1	1663831	C	T	9.62e-12	0.662941	2.01e-08	2.67e-07	chr1:1600981-1601231	N_Shore	LOC728661;CDK11B;CDK11B;CDK11B;CDK11B;CDK11B;CDK11B	NM_001110781;NM_033493;NM_033489;NM_033486;NM_033488;NM_033492;NM_033487	Body;Body;Body;Body;Body;Body;5'UTR					SLC35E2B	ENST00000480991.1	3'UTR	SLC35E2B	ENST00000480991.1	3'UTR		NA	chr1:1599570-1600035	6		NA	NA	TRUE	450K	4_Tx	chr1:1595801-1603800	LOC728661	Body	NA	NA	NA	NA	NA
cg14976190	1	1615736	-	2123	-51073	rs2076326	1	1666809	G	A	1.74e-06	-0.522126	0.00144755	0.00943123		OpenSea	CDK11B;CDK11B;CDK11B;CDK11B;CDK11B;LOC728661;CDK11B	NM_033493;NM_033489;NM_033486;NM_033488;NM_033492;NM_001110781;NM_033487	Body;Body;Body;Body;Body;5'UTR;5'UTR					SLC35E2B;SLC35E2B	ENST00000378662.1;ENST00000234800.6	5'UTR;5'UTR	SLC35E2B;SLC35E2B;SLC35E2B	ENST00000481276.1;ENST00000378662.1;ENST00000234800.6	3'UTR;5'UTR;5'UTR		NA	chr1:1614636-1615936	6		NA	NA	TRUE	450K	6_EnhG	chr1:1615201-1615800	CDK11B	Body	0.02515	-0.2693	0.7273	NA	NA
cg19018051	1	1625395	+	2123	49282	rs11486028	1	1674677	G	C	1.2e-09	0.654777	1.28e-06	1.36e-05	chr1:1623610-1625067	S_Shore	LOC728661;CDK11B;CDK11B;CDK11B;CDK11B;CDK11B;CDK11B	NM_001110781;NM_033493;NM_033489;NM_033486;NM_033488;NM_033492;NM_033487	TSS1500;Body;Body;Body;Body;Body;5'UTR			1:1623782-1625925	Unclassified	SLC35E2B;SLC35E2B	ENST00000378662.1;ENST00000234800.6	TSS1500;TSS1500	SLC35E2B;SLC35E2B;SLC35E2B	ENST00000378662.1;ENST00000481276.1;ENST00000234800.6	TSS1500;TSS1500;TSS1500		NA		NA		NA	NA	TRUE	450K	2_TssAFlnk	chr1:1625201-1625600	LOC728661	TSS1500	0.001731	0.3899	0.1061	NA	NA
cg13440958	1	1625403	+	2123	48708	rs72634839	1	1674111	C	T	1.96e-06	0.524127	0.00127882	0.00843128	chr1:1623610-1625067	S_Shore	SLC35E2B;SLC35E2B;CDK11B;CDK11B;CDK11B;CDK11B;CDK11B;CDK11B	NM_001110781;NM_001290264;NM_033487;NM_033490;NM_033489;NM_033486;NM_001291345;NM_001787	TSS1500;TSS1500;5'UTR;5'UTR;Body;Body;Body;Body			1:1623782-1625925	Unclassified	SLC35E2B;SLC35E2B	ENST00000378662.1;ENST00000234800.6	TSS1500;TSS1500	SLC35E2B;SLC35E2B;SLC35E2B	ENST00000378662.1;ENST00000481276.1;ENST00000234800.6	TSS1500;TSS1500;TSS1500		NA		NA		NA	NA	NA	EPIC-only	2_TssAFlnk	chr1:1625201-1625600	SLC35E2B	TSS1500	NA	NA	NA	NA	NA
cg17964539	1	1645121	-	2129	-1453	rs760925	1	1646574	T	C	4.11e-17	-1.77281	5.4e-13	1.2e-11	chr1:1643593-1643811	S_Shore	CDK11B;CDK11B;CDK11A;CDK11A;CDK11B;CDK11B;CDK11B;CDK11B	NM_033487;NM_033490;NM_024011;NM_033529;NM_033489;NM_033486;NM_001291345;NM_001787	5'UTR;5'UTR;Body;Body;Body;Body;Body;Body					CDK11A	ENST00000460465.1	3'UTR	CDK11A;CDK11A;CDK11A	ENST00000467737.1;ENST00000356937.3;ENST00000460465.1	3'UTR;3'UTR;3'UTR	chr1:1644940-1645170	3		NA		NA	NA	NA	EPIC-only	5_TxWk	chr1:1638601-1646800	CDK11B	5'UTR	NA	NA	NA	NA	NA
cg11572942	1	1656592	+	2129	625543	rs10910053	1	2282135	G	A	4.81e-06	-0.604204	0.00274673	0.0168081	chr1:1655395-1656231	S_Shore	CDK11A;CDK11B;CDK11B;CDK11B;CDK11A;CDK11B;CDK11B;CDK11B	NM_024011;NM_033492;NM_033487;NM_033489;NM_033529;NM_033493;NM_033488;NM_033486	TSS1500;TSS1500;TSS1500;TSS1500;TSS1500;TSS1500;TSS1500;TSS1500			1:1655569-1656945	Promoter_Associated	CDK11A;CDK11A;CDK11A;CDK11A;RP1-283E3.3;SLC35E2	ENST00000341028.6;ENST00000378633.1;ENST00000378635.3;ENST00000356200.2;ENST00000417099.1;ENST00000355439.2	TSS1500;TSS1500;TSS1500;TSS1500;5'UTR;3'UTR	CDK11A;CDK11A;CDK11A;CDK11A;CDK11A;CDK11A;CDK11A;RP1-283E3.3;CDK11A;SLC35E2	ENST00000487462.1;ENST00000479362.1;ENST00000401096.2;ENST00000378630.2;ENST00000404249.3;ENST00000378635.3;ENST00000356200.2;ENST00000417099.1;ENST00000496482.1;ENST00000355439.2	TSS1500;TSS1500;TSS1500;TSS1500;TSS1500;TSS1500;TSS1500;5'UTR;TSS1500;3'UTR		NA	chr1:1656430-1657117	6		NA	NA	TRUE	450K	5_TxWk	chr1:1656201-1658600	CDK11A	TSS1500	NA	NA	NA	NA	NA
cg16990280	1	1674679	+	2129	-2	rs11486028	1	1674677	G	C	2.72e-38	1.15323	1.41e-31	2.7e-29	chr1:1676885-1678333	N_Shelf	SLC35E2	NM_182838	5'UTR					SLC35E2;SLC35E2	ENST00000355439.2;ENST00000400924.1	5'UTR;5'UTR	SLC35E2;SLC35E2	ENST00000355439.2;ENST00000400924.1	5'UTR;5'UTR		NA		NA		NA	NA	TRUE	450K	7_Enh	chr1:1674601-1675200	SLC35E2	5'UTR	NA	NA	NA	NA	NA
cg13185289	1	1707657	-	2145	8456	rs4648827	1	1699201	C	A	7.36e-14	-0.892309	8.81e-11	1.54e-09	chr1:1709394-1710582	N_Shore	NADK;NADK;NADK	NM_023018;NM_001198993;NM_001198994	5'UTR;5'UTR;5'UTR					NADK;NADK;NADK;NADK	ENST00000492845.1;ENST00000341426.5;ENST00000341991.3;ENST00000378625.1	3'UTR;5'UTR;5'UTR;5'UTR	NADK;NADK;NADK;NADK;NADK;NADK;NADK	ENST00000492845.1;ENST00000492768.1;ENST00000460602.1;ENST00000464373.1;ENST00000341426.5;ENST00000341991.3;ENST00000378625.1	3'UTR;3'UTR;3'UTR;3'UTR;5'UTR;5'UTR;5'UTR		NA	chr1:1706783-1707804	6	chr1:1706722-1707708	6	NA	NA	EPIC-only	7_Enh	chr1:1706801-1709000	NADK	5'UTR	NA	NA	NA	NA	NA
cg02400530	1	1710880	+	2152	-6226	rs61774982	1	1704654	C	A	1.43e-05	0.548625	0.00737658	0.0399735	chr1:1709394-1710582	S_Shore	NADK;NADK;NADK	NM_023018;NM_001198993;NM_001198994	TSS1500;TSS1500;5'UTR			1:1709168-1711021	Promoter_Associated	NADK;NADK;NADK;NADK	ENST00000341426.5;ENST00000341991.3;ENST00000492845.1;ENST00000378625.1	TSS1500;TSS1500;3'UTR;5'UTR	NADK;NADK;NADK;NADK;NADK;NADK;NADK	ENST00000492768.1;ENST00000464373.1;ENST00000341426.5;ENST00000341991.3;ENST00000480542.1;ENST00000492845.1;ENST00000378625.1	TSS1500;TSS1500;TSS1500;TSS1500;3'UTR;3'UTR;5'UTR	chr1:1710720-1711070	3		NA		NA	NA	NA	EPIC-only	2_TssAFlnk	chr1:1710401-1712600	NADK	TSS1500	NA	NA	NA	NA	NA
cg17266431	1	1711069	-	2152	-40707	rs11260615	1	1751776	A	G	1.12e-09	0.611465	1.76e-06	1.84e-05	chr1:1709394-1710582	S_Shore	NADK	NM_023018	TSS1500					NADK;NADK;NADK;NADK	ENST00000341426.5;ENST00000341991.3;ENST00000492845.1;ENST00000378625.1	TSS1500;TSS1500;3'UTR;5'UTR	NADK;NADK;NADK;NADK;NADK;NADK;NADK	ENST00000492768.1;ENST00000464373.1;ENST00000341426.5;ENST00000341991.3;ENST00000480542.1;ENST00000492845.1;ENST00000378625.1	TSS1500;TSS1500;TSS1500;TSS1500;3'UTR;3'UTR;5'UTR	chr1:1710720-1711070	3		NA		NA	NA	TRUE	450K	2_TssAFlnk	chr1:1710401-1712600	NADK	TSS1500	NA	NA	NA	NA	NA
cg13461447	1	1714001	+	2155	-30436	rs17162846	1	1683565	G	A	2.87e-07	0.534117	0.000143522	0.00113232	chr1:1713639-1714141	Island						1:1713952-1714722	Unclassified							chr1:1713785-1715135	3		NA		NA	NA	TRUE	450K	2_TssAFlnk	chr1:1713801-1715200		Intergenic	NA	NA	NA	NA	NA
cg10207218	1	1714140	+	2155	-18678	rs4648629	1	1695462	C	A	1.93e-06	0.490635	0.000872539	0.00595696	chr1:1713639-1714141	Island					chr1:1714020-1714020	1:1713952-1714722	Unclassified							chr1:1713785-1715135	3		NA		NA	NA	TRUE	450K	2_TssAFlnk	chr1:1713801-1715200		Intergenic	NA	NA	NA	NA	NA
cg18162783	1	1795891	-	2229	-4062	rs7516995	1	1799953	T	C	4.07e-06	0.958261	0.00265102	0.0162852		OpenSea	GNB1	NM_002074	5'UTR					GNB1;GNB1;GNB1	ENST00000455156.2;ENST00000378609.3;ENST00000378606.3	5'UTR;5'UTR;5'UTR	GNB1;GNB1;GNB1;GNB1;GNB1;GNB1	ENST00000455156.2;ENST00000472614.1;ENST00000434686.1;ENST00000439272.1;ENST00000378609.3;ENST00000378606.3	5'UTR;3'UTR;5'UTR;5'UTR;5'UTR;5'UTR		NA	chr1:1795821-1796495	5		NA	NA	TRUE	450K	7_Enh	chr1:1794801-1799600	GNB1	5'UTR	NA	NA	NA	NA	NA
cg11836949	1	1812359	+	2237	-53333	rs9786963	1	1759026	T	C	2.07e-22	-1.7158	4.72e-17	1.61e-15		OpenSea	GNB1	NM_002074	5'UTR					GNB1;GNB1;GNB1	ENST00000455156.2;ENST00000378609.3;ENST00000378606.3	5'UTR;5'UTR;5'UTR	GNB1;GNB1;GNB1;GNB1;GNB1;GNB1	ENST00000455156.2;ENST00000472614.1;ENST00000434686.1;ENST00000439272.1;ENST00000378609.3;ENST00000378606.3	5'UTR;3'UTR;5'UTR;5'UTR;5'UTR;5'UTR	chr1:1812160-1812530	3		NA		NA	NA	TRUE	450K	7_Enh	chr1:1811401-1814400	GNB1	5'UTR	NA	NA	NA	NA	NA
cg15827003	1	1822912	-	2250	16265	rs12567685	1	1806647	T	C	3.27e-18	0.821674	7.58e-14	1.85e-12	chr1:1821405-1823272	Island	GNB1	NM_002074	TSS1500			1:1822408-1822965	Promoter_Associated	GNB1;GNB1;GNB1;RP1-140A9.1;RP1-140A9.1	ENST00000455156.2;ENST00000378609.3;ENST00000378606.3;ENST00000412228.1;ENST00000412228.1	TSS1500;TSS1500;TSS1500;1stExon;5'UTR	GNB1;GNB1;GNB1;GNB1;GNB1;GNB1;RP1-140A9.1;RP1-140A9.1	ENST00000434686.1;ENST00000439272.1;ENST00000455156.2;ENST00000472614.1;ENST00000378609.3;ENST00000378606.3;ENST00000412228.1;ENST00000412228.1	TSS1500;TSS1500;TSS1500;TSS1500;TSS1500;TSS1500;1stExon;5'UTR	chr1:1822805-1823875	3		NA		NA	NA	TRUE	450K	1_TssA	chr1:1821401-1823200	GNB1	TSS1500	NA	NA	NA	NA	NA
cg12150066	1	1823305	+	2250	20741	rs2474460	1	1844046	C	T	1.82e-06	-0.509543	0.00138389	0.0090527	chr1:1821405-1823272	S_Shore	GNB1	NM_002074	TSS1500					GNB1;GNB1;GNB1;RP1-140A9.1	ENST00000455156.2;ENST00000378609.3;ENST00000378606.3;ENST00000412228.1	TSS1500;TSS1500;TSS1500;5'UTR	GNB1;GNB1;GNB1;GNB1;GNB1;GNB1;RP1-140A9.1	ENST00000434686.1;ENST00000439272.1;ENST00000455156.2;ENST00000472614.1;ENST00000378609.3;ENST00000378606.3;ENST00000412228.1	TSS1500;TSS1500;TSS1500;TSS1500;TSS1500;TSS1500;5'UTR	chr1:1822805-1823875	3		NA		NA	TRUE	TRUE	450K	2_TssAFlnk	chr1:1823201-1824000	GNB1	TSS1500	0.0002681	-0.4467	0.006748	7.65e-17	-8.34
cg23982607	1	1823379	-	2251	16732	rs12567685	1	1806647	T	C	2.61e-35	-1.04738	5.97e-28	7.07e-26	chr1:1821405-1823272	S_Shore	GNB1	NM_002074	TSS1500					GNB1;GNB1;GNB1;RP1-140A9.1	ENST00000455156.2;ENST00000378609.3;ENST00000378606.3;ENST00000412228.1	TSS1500;TSS1500;TSS1500;5'UTR	GNB1;GNB1;GNB1;GNB1;GNB1;RP1-140A9.1	ENST00000439272.1;ENST00000455156.2;ENST00000472614.1;ENST00000378609.3;ENST00000378606.3;ENST00000412228.1	TSS1500;TSS1500;TSS1500;TSS1500;TSS1500;5'UTR	chr1:1822805-1823875	3		NA		NA	NA	TRUE	450K	2_TssAFlnk	chr1:1823201-1824000	GNB1	TSS1500	NA	NA	NA	NA	NA
cg07380540	1	1825861	+	2257	5151	rs7542410	1	1831012	C	T	5.86e-06	0.481909	0.00274401	0.0167934	chr1:1821405-1823272	S_Shelf						1:1825715-1825971	Unclassified_Cell_type_specific							chr1:1825705-1826695	3		NA		NA	NA	TRUE	450K	5_TxWk	chr1:1825201-1826000		Intergenic	0.1021	0.2042	0.7902	NA	NA
cg16652392	1	1826227	+	2258	402913	rs12562729	1	2229140	C	T	1.38e-06	0.971071	0.00104718	0.00703508	chr1:1821405-1823272	S_Shelf						1:1826205-1826671	Unclassified_Cell_type_specific							chr1:1825705-1826695	3		NA		NA	NA	TRUE	450K	2_TssAFlnk	chr1:1826201-1827000		Intergenic	0.9936	-0.00148	0.9986	NA	NA
cg26492771	1	1830566	-	2263	-21370	rs2474458	1	1851936	C	A	2.74e-11	-0.83275	8.57e-08	1.06e-06		OpenSea														chr1:1830385-1830935	3		NA		NA	NA	NA	EPIC-only	5_TxWk	chr1:1827601-1830800		Intergenic	NA	NA	NA	NA	NA
cg00007800	1	1838518	-	2291	9754	rs12045595	1	1828764	G	A	5.48e-09	0.728909	9.22e-06	8.71e-05	chr1:1839958-1840601	N_Shore						1:1837593-1838951	Unclassified								NA	chr1:1837472-1839240	6	chr1:1837482-1839318	6	NA	TRUE	450K	5_TxWk	chr1:1838001-1839600		Intergenic	NA	NA	NA	NA	NA
cg16926213	1	1841314	-	2305	65045	rs4648727	1	1776269	C	A	1.11e-25	-0.94039	2.94e-20	1.42e-18	chr1:1839958-1840601	S_Shore						1:1839786-1841459	Promoter_Associated							chr1:1841120-1841395	3		NA		NA	NA	TRUE	450K	2_TssAFlnk	chr1:1841001-1841400		Intergenic	8.94e-16	-0.8674	2.67e-14	3.33e-85	-19.6
cg22364929	1	1846154	-	2326	-7134	rs1884454	1	1853288	G	T	8.92e-06	-0.56138	0.00505232	0.0287971	chr1:1850098-1851391	N_Shelf	CALML6	NM_138705	TSS200					CALML6;CALML6;CALML6	ENST00000378604.3;ENST00000482402.1;ENST00000307786.3	TSS1500;TSS1500;TSS200	CALML6;CALML6;CALML6;CALML6	ENST00000378604.3;ENST00000482402.1;ENST00000462293.1;ENST00000307786.3	TSS1500;TSS1500;TSS1500;TSS200		NA	chr1:1845344-1846451	6		NA	NA	TRUE	450K	15_Quies	chr1:1841601-1849200	CALML6	TSS200	0.006377	-0.3598	0.2032	5.32e-07	-5.01
cg05132306	1	1846340	+	2327	-1258	rs2474459	1	1845082	T	C	3.3e-10	-0.684338	1.31e-06	1.39e-05	chr1:1850098-1851391	N_Shelf	CALML6;CALML6	NM_138705;NM_138705	1stExon;5'UTR					CALML6;CALML6;CALML6;CALML6	ENST00000378604.3;ENST00000482402.1;ENST00000307786.3;ENST00000307786.3	TSS1500;TSS1500;5'UTR;1stExon	CALML6;CALML6;CALML6;CALML6;CALML6	ENST00000378604.3;ENST00000482402.1;ENST00000462293.1;ENST00000307786.3;ENST00000307786.3	TSS1500;TSS1500;TSS1500;5'UTR;1stExon		NA	chr1:1845344-1846451	6		NA	NA	TRUE	450K	15_Quies	chr1:1841601-1849200	CALML6	1stExon	2.43e-06	-0.5704	0.0002623	NA	NA
cg15715333	1	1846383	+	2327	-2337	rs2474460	1	1844046	C	T	2.82e-06	-0.500745	0.00278394	0.0170137	chr1:1850098-1851391	N_Shelf	CALML6;CALML6	NM_138705;NM_138705	5'UTR;1stExon					CALML6;CALML6;CALML6;CALML6	ENST00000482402.1;ENST00000307786.3;ENST00000307786.3;ENST00000378604.3	TSS1500;5'UTR;1stExon;TSS200	CALML6;CALML6;CALML6;CALML6;CALML6	ENST00000482402.1;ENST00000462293.1;ENST00000307786.3;ENST00000307786.3;ENST00000378604.3	TSS1500;TSS1500;5'UTR;1stExon;TSS200		NA	chr1:1845344-1846451	6		NA	NA	NA	EPIC-only	15_Quies	chr1:1841601-1849200	CALML6	5'UTR	NA	NA	NA	NA	NA
cg15527168	1	1847864	+	2328	162712	rs28523336	1	2010576	C	T	6.67e-06	0.616664	0.0038015	0.0224336	chr1:1850098-1851391	N_Shelf	CALML6	NM_138705	Body			1:1847777-1848024	Unclassified_Cell_type_specific	CALML6;CALML6;CALML6	ENST00000482402.1;ENST00000482402.1;ENST00000307786.3	1stExon;5'UTR;ExonBnd	CALML6;CALML6;CALML6;CALML6	ENST00000482402.1;ENST00000482402.1;ENST00000462293.1;ENST00000307786.3	1stExon;5'UTR;5'UTR;ExonBnd		NA	chr1:1846663-1859596	6		NA	NA	TRUE	450K	15_Quies	chr1:1841601-1849200	CALML6	Body	0.4804	-0.09775	0.6779	NA	NA
cg07924154	1	1855209	+	2342	-8627	rs2748987	1	1846582	A	G	4.59e-28	-1.22566	7.91e-23	5.06e-21	chr1:1850098-1851391	S_Shelf											C1orf222;C1orf222;C1orf222	ENST00000464311.1;ENST00000412120.2;ENST00000493964.1	3'UTR;3'UTR;ExonBnd	chr1:1855020-1855255	3		NA		NA	NA	TRUE	450K	15_Quies	chr1:1851601-1875200		Intergenic	6.97e-22	-1.258	2.27e-19	NA	NA
cg03547078	1	1855303	-	2342	3367	rs2474458	1	1851936	C	A	1.23e-19	-1.07038	6.87e-15	1.87e-13	chr1:1859246-1859523	N_Shelf											C1orf222;C1orf222	ENST00000464311.1;ENST00000412120.2	3'UTR;3'UTR		NA	chr1:1846663-1859596	6		NA	NA	TRUE	450K	15_Quies	chr1:1851601-1875200		Intergenic	1.07e-15	-1.098	3.3e-13	NA	NA
cg22447799	1	1855324	-	2342	1003	rs2250833	1	1854321	A	G	1.21e-20	-1.09047	5.03e-17	1.72e-15	chr1:1859246-1859523	N_Shelf											C1orf222;C1orf222	ENST00000464311.1;ENST00000412120.2	3'UTR;3'UTR		NA	chr1:1846663-1859596	6		NA	NA	TRUE	450K	15_Quies	chr1:1851601-1875200		Intergenic	2.83e-19	-1.194	8.73e-17	NA	NA
cg19356311	1	1856073	-	2342	1752	rs2250833	1	1854321	A	G	7.54e-15	-0.946778	5.61e-11	1e-09	chr1:1859246-1859523	N_Shelf						1:1855878-1856155	Unclassified_Cell_type_specific				C1orf222;C1orf222	ENST00000464311.1;ENST00000412120.2	3'UTR;3'UTR	chr1:1855705-1856155	3		NA		NA	NA	TRUE	450K	15_Quies	chr1:1851601-1875200		Intergenic	3.37e-14	-1.046	8.17e-12	NA	NA
cg06092084	1	1858106	+	2342	-10127	rs28581776	1	1847979	T	C	3.06e-06	1.21287	0.00174004	0.0111356	chr1:1859246-1859523	N_Shore											C1orf222;C1orf222;C1orf222;C1orf222	ENST00000464311.1;ENST00000412120.2;ENST00000493964.1;ENST00000464311.1	3'UTR;3'UTR;ExonBnd;1stExon		NA	chr1:1846663-1859596	6		NA	NA	TRUE	450K	15_Quies	chr1:1851601-1875200		Intergenic	NA	NA	NA	NA	NA
cg11977488	1	1858286	+	2342	23	rs941530	1	1858309	T	C	3.03e-06	0.495815	0.00222113	0.013881	chr1:1859246-1859523	N_Shore											C1orf222;C1orf222;C1orf222	ENST00000464311.1;ENST00000412120.2;ENST00000464311.1	3'UTR;3'UTR;1stExon		NA	chr1:1846663-1859596	6		NA	NA	TRUE	450K	15_Quies	chr1:1851601-1875200		Intergenic	0.0559	0.2336	0.9341	NA	NA
cg08967668	1	1867326	+	2357	-2028	rs2803316	1	1865298	A	G	4.4e-17	-0.819908	2.86e-13	6.56e-12		OpenSea	CFAP74	NM_001304360	Body												NA	chr1:1867221-1867389	3	chr1:1867140-1867513	6	NA	NA	EPIC-only	15_Quies	chr1:1851601-1875200	CFAP74	Body	NA	NA	NA	NA	NA
cg15833286	1	1873499	+	2368	-5433	rs2803322	1	1868066	C	G	2.19e-18	0.849131	1.44e-14	3.79e-13	chr1:1874715-1875015	N_Shore														chr1:1873325-1873655	3		NA		NA	NA	TRUE	450K	15_Quies	chr1:1851601-1875200		Intergenic	3.13e-15	0.871	6.91e-13	NA	NA
cg17747265	1	1875780	+	2368	-14198	rs2803295	1	1861582	C	T	1.44e-34	-1.09394	6.15e-28	7.28e-26	chr1:1875617-1875877	Island						1:1875098-1876054	Unclassified				C1orf222	ENST00000493964.1	ExonBnd	chr1:1875245-1875935	3		NA		NA	NA	TRUE	450K	2_TssAFlnk	chr1:1875601-1876000		Intergenic	6.14e-43	-1.269	1.72e-40	NA	NA
cg03396347	1	1875803	+	2368	-28147	rs2803297	1	1847656	C	T	1.32e-40	-1.13955	3.85e-33	9.31e-31	chr1:1875617-1875877	Island						1:1875098-1876054	Unclassified							chr1:1875245-1875935	3		NA		NA	NA	TRUE	450K	2_TssAFlnk	chr1:1875601-1876000		Intergenic	2.36e-40	-1.251	7.27e-38	NA	NA
cg19684894	1	1875870	+	2368	-8444	rs2803320	1	1867426	G	A	4.12e-15	-0.799229	1.31e-11	2.5e-10	chr1:1875617-1875877	Island	CFAP74	NM_001304360	Body			1:1875098-1876054	Unclassified							chr1:1875245-1875935	3		NA		NA	NA	NA	EPIC-only	2_TssAFlnk	chr1:1875601-1876000	CFAP74	Body	NA	NA	NA	NA	NA
cg24525340	1	1877535	+	2369	-46523	rs7542410	1	1831012	C	T	2.61e-15	0.787852	5.39e-11	9.63e-10	chr1:1875617-1875877	S_Shore															NA	chr1:1877446-1877608	5	chr1:1876543-1877782	3	NA	TRUE	450K	15_Quies	chr1:1876001-1888200		Intergenic	2.34e-08	0.6616	4.64e-07	NA	NA
cg13111532	1	1886543	-	2362	3462	rs28505085	1	1883081	C	T	1.36e-39	-1.19442	8.76e-34	2.39e-31	chr1:1886344-1886870	Island	KIAA1751	NM_001080484	3'UTR					C1orf222	ENST00000270720.7	3'UTR	C1orf222;C1orf222	ENST00000270720.7;ENST00000450874.3	3'UTR;3'UTR	chr1:1886285-1886555	3		NA		NA	NA	TRUE	450K	15_Quies	chr1:1876001-1888200	KIAA1751	3'UTR	1.67e-29	-1.26	2.32e-26	NA	NA
cg02825707	1	1886763	+	2362	-41681	rs2474459	1	1845082	T	C	1.91e-08	0.619662	2.04e-05	0.000183629	chr1:1886344-1886870	Island	CFAP74	NM_001304360	Body					C1orf222;C1orf222	ENST00000270720.7;ENST00000468610.1	3'UTR;3'UTR	C1orf222;C1orf222;C1orf222	ENST00000270720.7;ENST00000450874.3;ENST00000468610.1	3'UTR;3'UTR;3'UTR	chr1:1886725-1886915	3		NA		NA	NA	NA	EPIC-only	15_Quies	chr1:1876001-1888200	CFAP74	Body	NA	NA	NA	NA	NA
cg12035532	1	1886765	+	2362	-18699	rs2803322	1	1868066	C	G	6.49e-07	0.523116	0.000476818	0.00342803	chr1:1886344-1886870	Island	KIAA1751	NM_001080484	3'UTR					C1orf222;C1orf222	ENST00000270720.7;ENST00000468610.1	3'UTR;3'UTR	C1orf222;C1orf222;C1orf222	ENST00000270720.7;ENST00000450874.3;ENST00000468610.1	3'UTR;3'UTR;3'UTR	chr1:1886725-1886915	3		NA		NA	NA	TRUE	450K	15_Quies	chr1:1876001-1888200	KIAA1751	3'UTR	0.01353	0.3035	0.1795	NA	NA
cg27304029	1	1887271	-	2362	4190	rs28505085	1	1883081	C	T	8.87e-19	0.917759	1.46e-14	3.85e-13	chr1:1886344-1886870	S_Shore	CFAP74;CFAP74	NM_001304360;NM_001304360	ExonBnd;Body					C1orf222	ENST00000468610.1	3'UTR	C1orf222;C1orf222;C1orf222;C1orf222	ENST00000493964.1;ENST00000493316.1;ENST00000450874.3;ENST00000468610.1	TSS200;ExonBnd;3'UTR;3'UTR	chr1:1887105-1887330	3		NA		NA	NA	NA	EPIC-only	15_Quies	chr1:1876001-1888200	CFAP74	ExonBnd	NA	NA	NA	NA	NA
cg05757448	1	1895206	+	2349	3622	rs34824947	1	1898828	T	C	1.02e-11	-0.807469	4.58e-08	5.85e-07	chr1:1896414-1896628	N_Shore	KIAA1751	NM_001080484	Body					C1orf222;C1orf222	ENST00000270720.7;ENST00000468610.1	ExonBnd;3'UTR	C1orf222;C1orf222;C1orf222	ENST00000270720.7;ENST00000450874.3;ENST00000468610.1	ExonBnd;3'UTR;3'UTR		NA		NA		NA	NA	TRUE	450K	14_ReprPCWk	chr1:1893401-1919600	KIAA1751	Body	5.96e-05	-0.5488	0.00722	NA	NA
cg15151929	1	1896429	+	2349	-2145	rs4648739	1	1894284	T	C	1.94e-09	0.732288	3.21e-06	3.23e-05	chr1:1896414-1896628	Island	KIAA1751	NM_001080484	Body					C1orf222	ENST00000468610.1	3'UTR	C1orf222;C1orf222	ENST00000450874.3;ENST00000468610.1	3'UTR;3'UTR		NA	chr1:1896311-1898132	6		NA	NA	TRUE	450K	14_ReprPCWk	chr1:1893401-1919600	KIAA1751	Body	4.08e-09	0.782	1.02e-06	NA	NA
cg24503109	1	1897585	-	2347	-6	rs4648599	1	1897591	C	T	2.07e-16	-0.946021	1.48e-12	3.14e-11	chr1:1897581-1897786	Island	KIAA1751	NM_001080484	Body					C1orf222	ENST00000468610.1	3'UTR	C1orf222;C1orf222	ENST00000450874.3;ENST00000468610.1	3'UTR;3'UTR		NA	chr1:1896311-1898132	6		NA	NA	TRUE	450K	14_ReprPCWk	chr1:1893401-1919600	KIAA1751	Body	6.06e-10	-0.8144	1.3e-07	NA	NA
cg04852972	1	1897728	-	2347	24103	rs12758705	1	1873625	G	A	9.16e-06	-0.562961	0.00604024	0.0336376	chr1:1897581-1897786	Island	KIAA1751	NM_001080484	Body					C1orf222	ENST00000468610.1	3'UTR	C1orf222;C1orf222	ENST00000450874.3;ENST00000468610.1	3'UTR;3'UTR		NA	chr1:1896311-1898132	6		NA	NA	TRUE	450K	14_ReprPCWk	chr1:1893401-1919600	KIAA1751	Body	0.01805	-0.3203	0.4176	0.000152	-3.79
cg24495298	1	1897785	+	2346	-194	rs4648599	1	1897591	C	T	1.12e-10	-0.772523	3.56e-07	4.07e-06	chr1:1897581-1897786	Island	KIAA1751	NM_001080484	Body					C1orf222	ENST00000468610.1	3'UTR	C1orf222;C1orf222	ENST00000450874.3;ENST00000468610.1	3'UTR;3'UTR		NA	chr1:1896311-1898132	6		NA	NA	TRUE	450K	14_ReprPCWk	chr1:1893401-1919600	KIAA1751	Body	9.99e-06	-0.6011	0.001671	NA	NA
cg23586413	1	1898805	+	2347	54	rs35031992	1	1898859	G	A	4.12e-24	1.10368	1.33e-19	5.97e-18	chr1:1897581-1897786	S_Shore	CFAP74	NM_001304360	Body					C1orf222	ENST00000468610.1	3'UTR	C1orf222;C1orf222	ENST00000450874.3;ENST00000468610.1	3'UTR;3'UTR	chr1:1898700-1898995	3		NA		NA	NA	NA	EPIC-only	14_ReprPCWk	chr1:1893401-1919600	CFAP74	Body	NA	NA	NA	NA	NA
cg16388674	1	1910431	-	2368	-2070	rs35032062	1	1912501	A	G	5.28e-27	0.998476	9.04e-23	5.74e-21	chr1:1910268-1913800	Island	KIAA1751	NM_001080484	Body					C1orf222	ENST00000468610.1	3'UTR	C1orf222;C1orf222	ENST00000450874.3;ENST00000468610.1	3'UTR;3'UTR		NA		NA	chr1:1910232-1911504	6	NA	TRUE	450K	14_ReprPCWk	chr1:1893401-1919600	KIAA1751	Body	NA	NA	NA	NA	NA
cg27587063	1	1912065	-	2368	-6530	rs4466593	1	1918595	G	A	6.81e-07	-0.536438	0.000433505	0.00313996	chr1:1910268-1913800	Island	KIAA1751	NM_001080484	Body					C1orf222	ENST00000468610.1	3'UTR	C1orf222;C1orf222	ENST00000450874.3;ENST00000468610.1	3'UTR;3'UTR	chr1:1911945-1912455	3		NA		NA	NA	TRUE	450K	14_ReprPCWk	chr1:1893401-1919600	KIAA1751	Body	1.17e-08	-0.6862	9.6e-07	NA	NA
cg04624458	1	1913527	+	2374	-9815	rs13303201	1	1903712	C	A	8.38e-21	0.891349	8.45e-16	2.54e-14	chr1:1910268-1913800	Island	KIAA1751	NM_001080484	Body					C1orf222	ENST00000468610.1	3'UTR	C1orf222;C1orf222	ENST00000450874.3;ENST00000468610.1	3'UTR;3'UTR	chr1:1913385-1913610	3		NA		NA	NA	TRUE	450K	14_ReprPCWk	chr1:1893401-1919600	KIAA1751	Body	1.48e-18	0.9812	2.71e-16	NA	NA
cg10623802	1	1913544	+	2374	3514	rs34331632	1	1917058	A	G	3.45e-46	-1.1865	5.02e-40	4.56e-37	chr1:1910268-1913800	Island	KIAA1751	NM_001080484	Body					C1orf222	ENST00000468610.1	3'UTR	C1orf222;C1orf222	ENST00000450874.3;ENST00000468610.1	3'UTR;3'UTR	chr1:1913385-1913610	3		NA		NA	NA	TRUE	450K	14_ReprPCWk	chr1:1893401-1919600	KIAA1751	Body	NA	NA	NA	NA	NA
cg15622118	1	1916894	-	2389	2407	rs4648746	1	1914487	A	G	4.75e-25	0.976661	1.64e-18	6.56e-17	chr1:1910268-1913800	S_Shelf	KIAA1751	NM_001080484	Body					C1orf222	ENST00000468610.1	3'UTR	C1orf222;C1orf222;C1orf222	ENST00000450874.3;ENST00000468610.1;ENST00000378592.1	3'UTR;3'UTR;3'UTR	chr1:1916680-1917075	3		NA		NA	NA	TRUE	450K	14_ReprPCWk	chr1:1893401-1919600	KIAA1751	Body	6.49e-23	1.056	1.27e-20	NA	NA
cg09121624	1	1918541	-	2400	8170	rs28642304	1	1910371	G	A	6.09e-07	0.539725	0.000493538	0.00353799		OpenSea	CFAP74	NM_001304360	Body					C1orf222	ENST00000468610.1	3'UTR	C1orf222;C1orf222;C1orf222	ENST00000450874.3;ENST00000468610.1;ENST00000378592.1	3'UTR;3'UTR;3'UTR		NA	chr1:1917726-1918973	6		NA	NA	NA	EPIC-only	14_ReprPCWk	chr1:1893401-1919600	CFAP74	Body	NA	NA	NA	NA	NA
cg22344830	1	1935048	-	2433	-6610	rs6605072	1	1941658	C	T	1.42e-05	0.551337	0.00836676	0.0445493	chr1:1935166-1935452	N_Shore	KIAA1751	NM_001080484	5'UTR					C1orf222;C1orf222;C1orf222	ENST00000468610.1;ENST00000434971.2;ENST00000270720.7	3'UTR;5'UTR;5'UTR	C1orf222;C1orf222;C1orf222;C1orf222	ENST00000468610.1;ENST00000378592.1;ENST00000434971.2;ENST00000270720.7	3'UTR;3'UTR;5'UTR;5'UTR	chr1:1934525-1935635	3		NA		NA	NA	TRUE	450K	12_EnhBiv	chr1:1935001-1935200	KIAA1751	5'UTR	2e-07	0.6562	2.2e-05	NA	NA
cg13103143	1	1946688	-	2437	-10349	rs2229110	1	1957037	T	C	1.03e-06	0.59188	0.0012898	0.0084977	chr1:1950411-1951479	N_Shelf								RP11-547D24.1	ENST00000443930.1	3'UTR	RP11-547D24.1	ENST00000443930.1	3'UTR	chr1:1946245-1947175	3		NA		NA	NA	TRUE	450K	14_ReprPCWk	chr1:1937401-1949200		Intergenic	0.0006903	0.4153	0.09403	NA	NA
cg03443309	1	1946811	-	2438	-7001	rs4648614	1	1953812	C	T	1.15e-12	0.838788	2.97e-09	4.36e-08	chr1:1950411-1951479	N_Shelf								RP11-547D24.1;RP11-547D24.1	ENST00000443930.1;ENST00000443930.1	3'UTR;1stExon	RP11-547D24.1;RP11-547D24.1	ENST00000443930.1;ENST00000443930.1	3'UTR;1stExon	chr1:1946245-1947175	3		NA		NA	NA	NA	EPIC-only	14_ReprPCWk	chr1:1937401-1949200		Intergenic	NA	NA	NA	NA	NA
cg23288755	1	1957320	+	2460	-21186	rs13303219	1	1936134	G	A	1.2e-06	-0.61704	0.000751458	0.00519817	chr1:1957046-1957386	Island	GABRD	NM_000815	Body			1:1956963-1957903	Unclassified_Cell_type_specific							chr1:1956885-1957755	3		NA		NA	NA	TRUE	450K	7_Enh	chr1:1956801-1957800	GABRD	Body	8.67e-06	-0.5747	0.006163	NA	NA
cg24105782	1	1957385	+	2460	-3809	rs28595482	1	1953576	G	A	3.72e-06	-0.529409	0.00238379	0.0147979	chr1:1957046-1957386	Island	GABRD	NM_000815	Body			1:1956963-1957903	Unclassified_Cell_type_specific							chr1:1956885-1957755	3		NA		NA	NA	TRUE	450K	7_Enh	chr1:1956801-1957800	GABRD	Body	1.45e-05	-0.5051	0.003267	NA	NA
cg16467687	1	1959902	+	2456	-6090	rs4648614	1	1953812	C	T	1.14e-05	0.543735	0.00545404	0.0307889	chr1:1959414-1959867	S_Shore	GABRD	NM_000815	Body											chr1:1959820-1960135	3		NA		NA	NA	NA	EPIC-only	15_Quies	chr1:1957801-1975800	GABRD	Body	NA	NA	NA	NA	NA
cg04843461	1	1974661	-	2471	-1897	rs4648794	1	1976558	T	C	7.83e-06	-0.844896	0.00419985	0.0244809	chr1:1974686-1974942	N_Shore						1:1974531-1975844	Unclassified								NA	chr1:1974243-1975772	6		NA	NA	TRUE	450K	15_Quies	chr1:1957801-1975800		Intergenic	0.0006736	-0.7766	0.3011	NA	NA
cg16703312	1	1974698	-	2471	-1860	rs4648794	1	1976558	T	C	2.67e-07	-0.962654	0.000220511	0.0016837	chr1:1974686-1974942	Island						1:1974531-1975844	Unclassified								NA	chr1:1974243-1975772	6	chr1:1974693-1975188	5	NA	TRUE	450K	15_Quies	chr1:1957801-1975800		Intergenic	2.09e-05	-0.9566	0.008515	NA	NA
cg15356494	1	1974941	+	2473	-3070	rs3121821	1	1971871	T	A	3.08e-15	-1.38031	4.49e-12	9.04e-11	chr1:1974686-1974942	Island						1:1974531-1975844	Unclassified							chr1:1974905-1975395	3		NA		NA	NA	TRUE	450K	15_Quies	chr1:1957801-1975800		Intergenic	2.97e-14	-1.541	1.87e-11	NA	NA
cg05929117	1	1983033	-	2480	-22707	rs2459986	1	2005740	T	C	5.66e-08	-0.954584	3.87e-05	0.000333938	chr1:1981251-1983212	Island	PRKCZ	NM_002744	Body								PRKCZ;PRKCZ	ENST00000484419.1;ENST00000503297.1	5'UTR;5'UTR	chr1:1982905-1983195	3		NA		NA	NA	TRUE	450K	2_TssAFlnk	chr1:1982201-1983400	PRKCZ	Body	6.32e-05	-0.6619	0.01493	NA	NA
cg00653281	1	1991051	-	2479	-33013	rs2459994	1	2024064	C	T	7.24e-08	0.708168	8.07e-05	0.00066275	chr1:1990779-1991171	Island	PRKCZ	NM_002744	Body								PRKCZ;PRKCZ	ENST00000479566.1;ENST00000466651.1	5'UTR;5'UTR	chr1:1990985-1991615	3		NA		NA	NA	TRUE	450K	4_Tx	chr1:1986801-1993200	PRKCZ	Body	1.72e-05	0.5726	0.001312	3.54e-24	10.1
cg19923417	1	2002516	-	2504	-21740	rs2459995	1	2024256	A	G	1.74e-12	-0.741555	5.55e-09	7.87e-08	chr1:2005179-2005565	N_Shelf	PRKCZ	NM_002744	Body								PRKCZ;PRKCZ	ENST00000479566.1;ENST00000466651.1	5'UTR;5'UTR	chr1:2002285-2002555	3		NA		NA	NA	TRUE	450K	5_TxWk	chr1:2000601-2008800	PRKCZ	Body	0.03559	-0.2455	0.7055	NA	NA
cg04314111	1	2003577	+	2506	20679	rs2459995	1	2024256	A	G	1.72e-08	-0.609492	2.26e-05	0.000201388	chr1:2005179-2005565	N_Shore	PRKCZ	NM_002744	Body					PRKCZ	ENST00000400921.2	TSS1500	PRKCZ;PRKCZ	ENST00000400921.2;ENST00000466651.1	TSS1500;5'UTR	chr1:2003565-2004095	3		NA		NA	NA	TRUE	450K	5_TxWk	chr1:2000601-2008800	PRKCZ	Body	0.1071	-0.189	0.4279	NA	NA
cg22332339	1	2003605	-	2506	-20651	rs2459995	1	2024256	A	G	1.42e-05	-0.478935	0.00909991	0.047867	chr1:2005179-2005565	N_Shore	PRKCZ;PRKCZ	NM_001033581;NM_002744	TSS1500;Body					PRKCZ	ENST00000400921.2	TSS1500	PRKCZ;PRKCZ	ENST00000400921.2;ENST00000466651.1	TSS1500;5'UTR	chr1:2003565-2004095	3		NA		NA	NA	TRUE	450K	5_TxWk	chr1:2000601-2008800	PRKCZ	TSS1500	0.53	0.07381	0.9346	NA	NA
cg11227141	1	2003650	-	2505	-20606	rs2459995	1	2024256	A	G	8.31e-07	-0.539111	0.000632837	0.00444481	chr1:2005179-2005565	N_Shore	PRKCZ;PRKCZ	NM_001033581;NM_002744	TSS1500;Body					PRKCZ	ENST00000400921.2	TSS1500	PRKCZ;PRKCZ	ENST00000400921.2;ENST00000466651.1	TSS1500;5'UTR	chr1:2003565-2004095	3		NA		NA	NA	TRUE	450K	5_TxWk	chr1:2000601-2008800	PRKCZ	TSS1500	0.5292	-0.07448	0.9972	NA	NA
cg00095688	1	2003864	-	2506	-20392	rs2459995	1	2024256	A	G	1.69e-12	-0.741891	4.1e-09	5.91e-08	chr1:2005179-2005565	N_Shore	PRKCZ;PRKCZ	NM_001033581;NM_002744	TSS1500;Body			1:2003730-2003903	Unclassified_Cell_type_specific	PRKCZ	ENST00000400921.2	TSS1500	PRKCZ;PRKCZ;PRKCZ	ENST00000400921.2;ENST00000495347.1;ENST00000466651.1	TSS1500;TSS1500;5'UTR	chr1:2003565-2004095	3		NA		NA	NA	TRUE	450K	5_TxWk	chr1:2000601-2008800	PRKCZ	TSS1500	1.96e-21	-0.9581	2.64e-19	NA	NA
cg24842354	1	2004057	-	2507	-20199	rs2459995	1	2024256	A	G	9e-08	-0.580879	0.000115967	0.000928782	chr1:2005179-2005565	N_Shore	PRKCZ;PRKCZ	NM_001033581;NM_002744	TSS1500;Body			1:2004031-2004168	Unclassified_Cell_type_specific	PRKCZ;PRKCZ	ENST00000400921.2;ENST00000461106.2	TSS1500;TSS1500	PRKCZ;PRKCZ;PRKCZ;PRKCZ	ENST00000400921.2;ENST00000495347.1;ENST00000461106.2;ENST00000466651.1	TSS1500;TSS1500;TSS1500;5'UTR	chr1:2003565-2004095	3		NA		NA	NA	TRUE	450K	5_TxWk	chr1:2000601-2008800	PRKCZ	TSS1500	7.46e-22	-0.969	5.34e-20	NA	NA
cg08439149	1	2004163	-	2507	-6385	rs28470807	1	2010548	C	T	3.19e-17	-1.06657	4.1e-13	9.26e-12	chr1:2005179-2005565	N_Shore	PRKCZ;PRKCZ	NM_001033581;NM_002744	TSS1500;Body			1:2004031-2004168	Unclassified_Cell_type_specific	PRKCZ;PRKCZ	ENST00000400921.2;ENST00000461106.2	TSS1500;TSS1500	PRKCZ;PRKCZ;PRKCZ;PRKCZ	ENST00000400921.2;ENST00000495347.1;ENST00000461106.2;ENST00000466651.1	TSS1500;TSS1500;TSS1500;5'UTR	chr1:2004105-2004395	3		NA		NA	NA	TRUE	450K	5_TxWk	chr1:2000601-2008800	PRKCZ	TSS1500	NA	NA	NA	NA	NA
cg13077150	1	2004222	-	2507	-20034	rs2459995	1	2024256	A	G	1.6e-17	-0.865068	4.06e-13	9.17e-12	chr1:2005179-2005565	N_Shore	PRKCZ;PRKCZ	NM_001033581;NM_002744	TSS1500;Body					PRKCZ;PRKCZ	ENST00000400921.2;ENST00000461106.2	TSS1500;TSS1500	PRKCZ;PRKCZ;PRKCZ;PRKCZ	ENST00000400921.2;ENST00000495347.1;ENST00000461106.2;ENST00000466651.1	TSS1500;TSS1500;TSS1500;5'UTR	chr1:2004105-2004395	3		NA		NA	NA	TRUE	450K	5_TxWk	chr1:2000601-2008800	PRKCZ	TSS1500	3.83e-08	-0.615	1.97e-06	NA	NA
cg00359465	1	2004346	+	2508	1781	rs16824697	1	2006127	G	A	4.03e-15	-1.01433	3.61e-11	6.59e-10	chr1:2005179-2005565	N_Shore	PRKCZ;PRKCZ	NM_001033581;NM_002744	TSS1500;Body					PRKCZ;PRKCZ	ENST00000400921.2;ENST00000461106.2	TSS1500;TSS1500	PRKCZ;PRKCZ;PRKCZ;PRKCZ	ENST00000400921.2;ENST00000495347.1;ENST00000461106.2;ENST00000466651.1	TSS1500;TSS1500;TSS1500;5'UTR	chr1:2004105-2004395	3		NA		NA	NA	TRUE	450K	5_TxWk	chr1:2000601-2008800	PRKCZ	TSS1500	0.1676	-0.1944	0.9241	NA	NA
cg18352080	1	2004953	-	2511	-19303	rs2459995	1	2024256	A	G	4.93e-06	-0.502431	0.00318948	0.0192169	chr1:2005179-2005565	N_Shore	PRKCZ;PRKCZ;PRKCZ	NM_001242874;NM_001033581;NM_002744	TSS1500;TSS200;Body					PRKCZ;PRKCZ;PRKCZ	ENST00000461106.2;ENST00000400921.2;ENST00000400921.2	TSS1500;1stExon;5'UTR	PRKCZ;PRKCZ;PRKCZ;PRKCZ;PRKCZ;PRKCZ;PRKCZ	ENST00000495347.1;ENST00000461106.2;ENST00000461465.1;ENST00000470596.1;ENST00000400921.2;ENST00000466651.1;ENST00000400921.2	TSS1500;TSS1500;TSS1500;TSS1500;1stExon;5'UTR;5'UTR	chr1:2004940-2005715	3		NA		NA	NA	NA	EPIC-only	5_TxWk	chr1:2000601-2008800	PRKCZ	TSS1500	NA	NA	NA	NA	NA
cg25444428	1	2004977	-	2510	-19279	rs2459995	1	2024256	A	G	8.9e-08	0.581082	0.000102652	0.000829204	chr1:2005179-2005565	N_Shore	PRKCZ;PRKCZ;PRKCZ	NM_001242874;NM_001033581;NM_002744	TSS1500;TSS200;Body					PRKCZ;PRKCZ;PRKCZ	ENST00000461106.2;ENST00000400921.2;ENST00000400921.2	TSS1500;1stExon;5'UTR	PRKCZ;PRKCZ;PRKCZ;PRKCZ;PRKCZ;PRKCZ;PRKCZ	ENST00000461106.2;ENST00000461465.1;ENST00000470596.1;ENST00000400921.2;ENST00000495347.1;ENST00000466651.1;ENST00000400921.2	TSS1500;TSS1500;TSS1500;1stExon;TSS200;5'UTR;5'UTR	chr1:2004940-2005715	3		NA		NA	NA	NA	EPIC-only	5_TxWk	chr1:2000601-2008800	PRKCZ	TSS1500	NA	NA	NA	NA	NA
cg06757383	1	2008579	-	2516	-15677	rs2459995	1	2024256	A	G	3.47e-13	0.761057	4.09e-09	5.9e-08	chr1:2005179-2005565	S_Shelf	PRKCZ;PRKCZ	NM_002744;NM_001033581	Body;5'UTR					PRKCZ	ENST00000400921.2	5'UTR	PRKCZ;PRKCZ;PRKCZ;PRKCZ;PRKCZ;PRKCZ	ENST00000466651.1;ENST00000400921.2;ENST00000495347.1;ENST00000461465.1;ENST00000470596.1;ENST00000496325.1	5'UTR;5'UTR;5'UTR;5'UTR;5'UTR;5'UTR	chr1:2008465-2008715	3		NA		NA	NA	TRUE	450K	5_TxWk	chr1:2000601-2008800	PRKCZ	Body	8.35e-05	0.4483	0.003156	NA	NA
cg16735509	1	2023157	-	2521	-38219	rs6603815	1	2061376	T	C	6.04e-08	0.865117	5.01e-05	0.000424994	chr1:2025205-2026225	N_Shelf	PRKCZ;PRKCZ	NM_002744;NM_001033581	Body;5'UTR			1:2022281-2023543	Unclassified	PRKCZ	ENST00000400921.2	5'UTR	PRKCZ;PRKCZ;PRKCZ;PRKCZ;PRKCZ;PRKCZ	ENST00000466651.1;ENST00000400921.2;ENST00000495347.1;ENST00000461465.1;ENST00000470596.1;ENST00000496325.1	5'UTR;5'UTR;5'UTR;5'UTR;5'UTR;5'UTR	chr1:2023120-2023350	3		NA		NA	NA	TRUE	450K	5_TxWk	chr1:2021401-2046400	PRKCZ	Body	0.0004427	0.5943	0.02406	NA	NA
cg02587648	1	2023258	-	2522	-38118	rs6603815	1	2061376	T	C	4.43e-06	0.742681	0.00367983	0.0218017	chr1:2025205-2026225	N_Shore	PRKCZ;PRKCZ	NM_002744;NM_001033581	Body;5'UTR			1:2022281-2023543	Unclassified	PRKCZ	ENST00000400921.2	5'UTR	PRKCZ;PRKCZ;PRKCZ;PRKCZ;PRKCZ;PRKCZ	ENST00000466651.1;ENST00000400921.2;ENST00000495347.1;ENST00000461465.1;ENST00000470596.1;ENST00000496325.1	5'UTR;5'UTR;5'UTR;5'UTR;5'UTR;5'UTR	chr1:2023120-2023350	3		NA		NA	NA	TRUE	450K	5_TxWk	chr1:2021401-2046400	PRKCZ	Body	2.37e-05	0.7073	0.004917	NA	NA
cg10761639	1	2023794	-	2523	-462	rs2459995	1	2024256	A	G	7.57e-11	-0.692147	2.13e-07	2.5e-06	chr1:2025205-2026225	N_Shore	PRKCZ;PRKCZ	NM_002744;NM_001033581	Body;5'UTR			1:2023570-2023821	Unclassified_Cell_type_specific	PRKCZ	ENST00000400921.2	5'UTR	PRKCZ;PRKCZ;PRKCZ;PRKCZ;PRKCZ;PRKCZ	ENST00000466651.1;ENST00000400921.2;ENST00000495347.1;ENST00000461465.1;ENST00000470596.1;ENST00000496325.1	5'UTR;5'UTR;5'UTR;5'UTR;5'UTR;5'UTR		NA	chr1:2022856-2024052	6		NA	NA	TRUE	450K	5_TxWk	chr1:2021401-2046400	PRKCZ	Body	NA	NA	NA	NA	NA
cg02607043	1	2024071	+	2523	-7	rs2459994	1	2024064	C	T	4.53e-26	-1.22653	1.99e-21	1.09e-19	chr1:2025205-2026225	N_Shore	PRKCZ;PRKCZ;PRKCZ	NM_001033581;NM_002744;NM_001242874	5'UTR;Body;Body					PRKCZ	ENST00000400921.2	5'UTR	PRKCZ;PRKCZ;PRKCZ;PRKCZ;PRKCZ;PRKCZ	ENST00000466651.1;ENST00000400921.2;ENST00000495347.1;ENST00000461465.1;ENST00000470596.1;ENST00000496325.1	5'UTR;5'UTR;5'UTR;5'UTR;5'UTR;5'UTR		NA		NA		NA	NA	NA	EPIC-only	5_TxWk	chr1:2021401-2046400	PRKCZ	5'UTR	NA	NA	NA	NA	NA
cg00130343	1	2032156	-	2546	-9305	rs12059660	1	2041461	C	T	4.66e-07	-0.582783	0.000343834	0.00253633		OpenSea	PRKCZ;PRKCZ;PRKCZ	NM_001033581;NM_002744;NM_001242874	5'UTR;Body;Body					PRKCZ	ENST00000400921.2	5'UTR	PRKCZ;PRKCZ;PRKCZ;PRKCZ;PRKCZ;PRKCZ	ENST00000466651.1;ENST00000400921.2;ENST00000495347.1;ENST00000461465.1;ENST00000470596.1;ENST00000496325.1	5'UTR;5'UTR;5'UTR;5'UTR;5'UTR;5'UTR	chr1:2032040-2032275	3		NA		NA	NA	NA	EPIC-only	5_TxWk	chr1:2021401-2046400	PRKCZ	5'UTR	NA	NA	NA	NA	NA
cg21863005	1	2035357	+	2549	3536	rs908744	1	2038893	G	A	4.51e-16	0.872481	2.24e-12	4.67e-11	chr1:2038555-2038863	N_Shelf	PRKCZ;PRKCZ;PRKCZ;PRKCZ	NM_001033582;NM_001033581;NM_002744;NM_001242874	TSS1500;5'UTR;Body;Body					PRKCZ;PRKCZ	ENST00000400920.1;ENST00000400921.2	TSS1500;5'UTR	PRKCZ;PRKCZ;PRKCZ;PRKCZ;PRKCZ;PRKCZ;PRKCZ;PRKCZ	ENST00000482686.1;ENST00000486681.1;ENST00000466651.1;ENST00000400921.2;ENST00000495347.1;ENST00000461465.1;ENST00000470596.1;ENST00000496325.1	TSS1500;TSS1500;5'UTR;5'UTR;5'UTR;5'UTR;5'UTR;5'UTR		NA	chr1:2034099-2036922	6		NA	NA	NA	EPIC-only	5_TxWk	chr1:2021401-2046400	PRKCZ	TSS1500	NA	NA	NA	NA	NA
cg12639453	1	2035780	-	2549	-3113	rs908744	1	2038893	G	A	4.16e-18	-0.918727	5.13e-14	1.28e-12	chr1:2038555-2038863	N_Shelf	PRKCZ;PRKCZ;PRKCZ	NM_001033582;NM_002744;NM_001033581	TSS1500;Body;5'UTR					PRKCZ;PRKCZ	ENST00000400920.1;ENST00000400921.2	TSS1500;5'UTR	PRKCZ;PRKCZ;PRKCZ;PRKCZ;PRKCZ;PRKCZ;PRKCZ;PRKCZ	ENST00000482686.1;ENST00000486681.1;ENST00000466651.1;ENST00000400921.2;ENST00000495347.1;ENST00000461465.1;ENST00000470596.1;ENST00000496325.1	TSS1500;TSS1500;5'UTR;5'UTR;5'UTR;5'UTR;5'UTR;5'UTR	chr1:2035745-2035935	3		NA		NA	NA	TRUE	450K	5_TxWk	chr1:2021401-2046400	PRKCZ	TSS1500	3.16e-12	-0.7772	5.42e-10	NA	NA
cg13918804	1	2043761	-	2536	-276	rs925905	1	2044037	T	C	5.44e-36	1.18611	1.24e-30	2.08e-28	chr1:2046429-2046865	N_Shelf	PRKCZ;PRKCZ;PRKCZ	NM_001033582;NM_002744;NM_001033581	5'UTR;Body;5'UTR					PRKCZ;PRKCZ	ENST00000400921.2;ENST00000400920.1	5'UTR;5'UTR	PRKCZ;PRKCZ;PRKCZ;PRKCZ;PRKCZ;PRKCZ;PRKCZ;PRKCZ;PRKCZ	ENST00000466651.1;ENST00000400921.2;ENST00000495347.1;ENST00000461465.1;ENST00000470596.1;ENST00000496325.1;ENST00000482686.1;ENST00000486681.1;ENST00000470986.1	5'UTR;5'UTR;5'UTR;5'UTR;5'UTR;5'UTR;5'UTR;5'UTR;5'UTR	chr1:2043145-2043895	3		NA		NA	NA	TRUE	450K	5_TxWk	chr1:2021401-2046400	PRKCZ	5'UTR	2.63e-37	1.184	1.75e-34	2.7e-209	30.9
cg04315214	1	2043799	+	2536	-7202	rs3128332	1	2036597	G	T	2.12e-24	1.45763	6.59e-20	3.06e-18	chr1:2046429-2046865	N_Shelf	PRKCZ;PRKCZ;PRKCZ	NM_001033582;NM_002744;NM_001033581	5'UTR;Body;5'UTR					PRKCZ;PRKCZ	ENST00000400921.2;ENST00000400920.1	5'UTR;5'UTR	PRKCZ;PRKCZ;PRKCZ;PRKCZ;PRKCZ;PRKCZ;PRKCZ;PRKCZ;PRKCZ	ENST00000466651.1;ENST00000400921.2;ENST00000495347.1;ENST00000461465.1;ENST00000470596.1;ENST00000496325.1;ENST00000482686.1;ENST00000486681.1;ENST00000470986.1	5'UTR;5'UTR;5'UTR;5'UTR;5'UTR;5'UTR;5'UTR;5'UTR;5'UTR	chr1:2043145-2043895	3		NA		NA	NA	TRUE	450K	5_TxWk	chr1:2021401-2046400	PRKCZ	5'UTR	NA	NA	NA	NA	NA
cg19257562	1	2043853	+	2536	-7256	rs3128332	1	2036597	G	T	3.85e-24	1.45178	6.17e-20	2.87e-18	chr1:2046429-2046865	N_Shelf	PRKCZ;PRKCZ;PRKCZ	NM_001033582;NM_002744;NM_001033581	5'UTR;Body;5'UTR					PRKCZ;PRKCZ	ENST00000400921.2;ENST00000400920.1	5'UTR;5'UTR	PRKCZ;PRKCZ;PRKCZ;PRKCZ;PRKCZ;PRKCZ;PRKCZ;PRKCZ;PRKCZ	ENST00000466651.1;ENST00000400921.2;ENST00000495347.1;ENST00000461465.1;ENST00000470596.1;ENST00000496325.1;ENST00000482686.1;ENST00000486681.1;ENST00000470986.1	5'UTR;5'UTR;5'UTR;5'UTR;5'UTR;5'UTR;5'UTR;5'UTR;5'UTR	chr1:2043145-2043895	3		NA		NA	NA	TRUE	450K	5_TxWk	chr1:2021401-2046400	PRKCZ	5'UTR	NA	NA	NA	NA	NA
cg00981070	1	2046702	+	2541	5811	rs78665901	1	2052513	A	G	5e-29	1.19302	2.16e-24	1.65e-22	chr1:2046429-2046865	Island	PRKCZ;PRKCZ;PRKCZ	NM_001033582;NM_002744;NM_001033581	5'UTR;Body;5'UTR			1:2046472-2046934	Unclassified_Cell_type_specific	PRKCZ;PRKCZ	ENST00000400921.2;ENST00000400920.1	5'UTR;5'UTR	PRKCZ;PRKCZ;PRKCZ;PRKCZ;PRKCZ;PRKCZ;PRKCZ;PRKCZ;PRKCZ;PRKCZ	ENST00000470511.1;ENST00000466651.1;ENST00000400921.2;ENST00000495347.1;ENST00000461465.1;ENST00000470596.1;ENST00000496325.1;ENST00000482686.1;ENST00000486681.1;ENST00000470986.1	TSS1500;5'UTR;5'UTR;5'UTR;5'UTR;5'UTR;5'UTR;5'UTR;5'UTR;5'UTR	chr1:2046465-2046990	3		NA		NA	NA	TRUE	450K	7_Enh	chr1:2046401-2046800	PRKCZ	5'UTR	8.92e-23	1.086	7.67e-21	NA	NA
cg09179248	1	2046783	+	2541	12360	rs55826501	1	2059143	G	A	3.82e-16	0.945281	4.13e-12	8.35e-11	chr1:2046429-2046865	Island	PRKCZ;PRKCZ;PRKCZ	NM_001033582;NM_002744;NM_001033581	5'UTR;Body;5'UTR			1:2046472-2046934	Unclassified_Cell_type_specific	PRKCZ;PRKCZ	ENST00000400921.2;ENST00000400920.1	5'UTR;5'UTR	PRKCZ;PRKCZ;PRKCZ;PRKCZ;PRKCZ;PRKCZ;PRKCZ;PRKCZ;PRKCZ;PRKCZ	ENST00000470511.1;ENST00000466651.1;ENST00000400921.2;ENST00000495347.1;ENST00000461465.1;ENST00000470596.1;ENST00000496325.1;ENST00000482686.1;ENST00000486681.1;ENST00000470986.1	TSS1500;5'UTR;5'UTR;5'UTR;5'UTR;5'UTR;5'UTR;5'UTR;5'UTR;5'UTR	chr1:2046465-2046990	3		NA		NA	NA	TRUE	450K	7_Enh	chr1:2046401-2046800	PRKCZ	5'UTR	5.04e-21	1.054	1.73e-18	NA	NA
cg17426766	1	2046864	+	2541	-3072	rs7546523	1	2043792	G	A	3.47e-29	1.19312	3.01e-22	1.8e-20	chr1:2046429-2046865	Island	PRKCZ;PRKCZ;PRKCZ	NM_001033582;NM_002744;NM_001033581	5'UTR;Body;5'UTR			1:2046472-2046934	Unclassified_Cell_type_specific	PRKCZ;PRKCZ	ENST00000400921.2;ENST00000400920.1	5'UTR;5'UTR	PRKCZ;PRKCZ;PRKCZ;PRKCZ;PRKCZ;PRKCZ;PRKCZ;PRKCZ;PRKCZ;PRKCZ	ENST00000470511.1;ENST00000466651.1;ENST00000400921.2;ENST00000495347.1;ENST00000461465.1;ENST00000470596.1;ENST00000496325.1;ENST00000482686.1;ENST00000486681.1;ENST00000470986.1	TSS1500;5'UTR;5'UTR;5'UTR;5'UTR;5'UTR;5'UTR;5'UTR;5'UTR;5'UTR	chr1:2046465-2046990	3		NA		NA	NA	TRUE	450K	15_Quies	chr1:2046801-2057200	PRKCZ	5'UTR	4.28e-23	1.126	5.63e-21	NA	NA
cg26910870	1	2046928	+	2541	12215	rs55826501	1	2059143	G	A	1.77e-28	1.18339	1.19e-23	8.32e-22	chr1:2046429-2046865	S_Shore	PRKCZ;PRKCZ;PRKCZ	NM_001033582;NM_002744;NM_001033581	5'UTR;Body;5'UTR			1:2046472-2046934	Unclassified_Cell_type_specific	PRKCZ;PRKCZ	ENST00000400921.2;ENST00000400920.1	5'UTR;5'UTR	PRKCZ;PRKCZ;PRKCZ;PRKCZ;PRKCZ;PRKCZ;PRKCZ;PRKCZ;PRKCZ;PRKCZ	ENST00000470511.1;ENST00000466651.1;ENST00000400921.2;ENST00000495347.1;ENST00000461465.1;ENST00000470596.1;ENST00000496325.1;ENST00000482686.1;ENST00000486681.1;ENST00000470986.1	TSS1500;5'UTR;5'UTR;5'UTR;5'UTR;5'UTR;5'UTR;5'UTR;5'UTR;5'UTR	chr1:2046465-2046990	3		NA		NA	NA	TRUE	450K	15_Quies	chr1:2046801-2057200	PRKCZ	5'UTR	2.22e-19	1.021	1.17e-16	NA	NA
cg19255464	1	2047101	-	2541	4558	rs11584491	1	2042543	A	G	7.02e-31	-1.12676	4.4e-25	3.64e-23	chr1:2046429-2046865	S_Shore	PRKCZ;PRKCZ;PRKCZ;PRKCZ	NM_001033581;NM_001033582;NM_002744;NM_001242874	5'UTR;5'UTR;Body;Body					PRKCZ;PRKCZ	ENST00000400921.2;ENST00000400920.1	5'UTR;5'UTR	PRKCZ;PRKCZ;PRKCZ;PRKCZ;PRKCZ;PRKCZ;PRKCZ;PRKCZ;PRKCZ;PRKCZ	ENST00000470511.1;ENST00000466651.1;ENST00000400921.2;ENST00000495347.1;ENST00000461465.1;ENST00000470596.1;ENST00000496325.1;ENST00000482686.1;ENST00000486681.1;ENST00000470986.1	TSS1500;5'UTR;5'UTR;5'UTR;5'UTR;5'UTR;5'UTR;5'UTR;5'UTR;5'UTR		NA	chr1:2046210-2047928	6		NA	NA	NA	EPIC-only	15_Quies	chr1:2046801-2057200	PRKCZ	5'UTR	NA	NA	NA	NA	NA
cg23803603	1	2058230	+	2556	2502	rs10797427	1	2060732	C	T	2.23e-38	-1.21346	2.08e-32	4.48e-30		OpenSea	PRKCZ;PRKCZ;PRKCZ	NM_001033582;NM_002744;NM_001033581	5'UTR;Body;5'UTR			1:2058033-2059177	Unclassified_Cell_type_specific	PRKCZ;PRKCZ	ENST00000400921.2;ENST00000400920.1	5'UTR;5'UTR	PRKCZ;PRKCZ;PRKCZ;PRKCZ;PRKCZ;PRKCZ;PRKCZ;PRKCZ;PRKCZ;PRKCZ	ENST00000466651.1;ENST00000400921.2;ENST00000495347.1;ENST00000461465.1;ENST00000470596.1;ENST00000496325.1;ENST00000482686.1;ENST00000486681.1;ENST00000470986.1;ENST00000470511.1	5'UTR;5'UTR;5'UTR;5'UTR;5'UTR;5'UTR;5'UTR;5'UTR;5'UTR;5'UTR	chr1:2057945-2058555	3		NA		NA	NA	TRUE	450K	7_Enh	chr1:2057201-2058400	PRKCZ	5'UTR	NA	NA	NA	NA	NA
cg12718519	1	2058417	-	2557	-2315	rs10797427	1	2060732	C	T	2.39e-40	-1.23078	1.21e-31	2.33e-29		OpenSea	PRKCZ;PRKCZ;PRKCZ	NM_001033582;NM_002744;NM_001033581	5'UTR;Body;5'UTR			1:2058033-2059177	Unclassified_Cell_type_specific	PRKCZ;PRKCZ	ENST00000400921.2;ENST00000400920.1	5'UTR;5'UTR	PRKCZ;PRKCZ;PRKCZ;PRKCZ;PRKCZ;PRKCZ;PRKCZ;PRKCZ;PRKCZ;PRKCZ	ENST00000466651.1;ENST00000400921.2;ENST00000495347.1;ENST00000461465.1;ENST00000470596.1;ENST00000496325.1;ENST00000482686.1;ENST00000486681.1;ENST00000470986.1;ENST00000470511.1	5'UTR;5'UTR;5'UTR;5'UTR;5'UTR;5'UTR;5'UTR;5'UTR;5'UTR;5'UTR	chr1:2057945-2058555	3		NA		NA	NA	TRUE	450K	2_TssAFlnk	chr1:2058401-2058800	PRKCZ	5'UTR	NA	NA	NA	NA	NA
cg09261593	1	2058612	-	2557	11674	rs3128339	1	2046938	G	T	7.07e-31	-1.14169	3.67e-25	3.08e-23		OpenSea	PRKCZ;PRKCZ;PRKCZ	NM_001033582;NM_002744;NM_001033581	5'UTR;Body;5'UTR			1:2058033-2059177	Unclassified_Cell_type_specific	PRKCZ;PRKCZ	ENST00000400921.2;ENST00000400920.1	5'UTR;5'UTR	PRKCZ;PRKCZ;PRKCZ;PRKCZ;PRKCZ;PRKCZ;PRKCZ;PRKCZ;PRKCZ;PRKCZ	ENST00000466651.1;ENST00000400921.2;ENST00000495347.1;ENST00000461465.1;ENST00000470596.1;ENST00000496325.1;ENST00000482686.1;ENST00000486681.1;ENST00000470986.1;ENST00000470511.1	5'UTR;5'UTR;5'UTR;5'UTR;5'UTR;5'UTR;5'UTR;5'UTR;5'UTR;5'UTR	chr1:2058585-2059050	3		NA		NA	NA	TRUE	450K	2_TssAFlnk	chr1:2058401-2058800	PRKCZ	5'UTR	3.96e-23	-0.9895	1.87e-20	NA	NA
cg18188739	1	2058941	+	2555	-361	rs12401379	1	2058580	G	C	3.01e-14	0.893539	1.91e-10	3.22e-09		OpenSea	PRKCZ;PRKCZ;PRKCZ	NM_001033582;NM_002744;NM_001033581	5'UTR;Body;5'UTR			1:2058033-2059177	Unclassified_Cell_type_specific	PRKCZ;PRKCZ	ENST00000400921.2;ENST00000400920.1	5'UTR;5'UTR	PRKCZ;PRKCZ;PRKCZ;PRKCZ;PRKCZ;PRKCZ;PRKCZ;PRKCZ;PRKCZ;PRKCZ	ENST00000466651.1;ENST00000400921.2;ENST00000495347.1;ENST00000461465.1;ENST00000470596.1;ENST00000496325.1;ENST00000482686.1;ENST00000486681.1;ENST00000470986.1;ENST00000470511.1	5'UTR;5'UTR;5'UTR;5'UTR;5'UTR;5'UTR;5'UTR;5'UTR;5'UTR;5'UTR	chr1:2058585-2059050	3		NA		NA	NA	TRUE	450K	7_Enh	chr1:2058801-2059200	PRKCZ	5'UTR	NA	NA	NA	NA	NA
cg26335530	1	2060642	+	2551	2522	rs2222217	1	2063164	G	A	1.24e-06	0.555344	0.0010519	0.00706326	chr1:2063782-2064052	N_Shelf	PRKCZ;PRKCZ;PRKCZ	NM_001033582;NM_002744;NM_001033581	5'UTR;Body;5'UTR					PRKCZ;PRKCZ	ENST00000400921.2;ENST00000400920.1	5'UTR;5'UTR	PRKCZ;PRKCZ;PRKCZ;PRKCZ;PRKCZ;PRKCZ;PRKCZ;PRKCZ;PRKCZ;PRKCZ	ENST00000466651.1;ENST00000400921.2;ENST00000495347.1;ENST00000461465.1;ENST00000470596.1;ENST00000496325.1;ENST00000482686.1;ENST00000486681.1;ENST00000470986.1;ENST00000470511.1	5'UTR;5'UTR;5'UTR;5'UTR;5'UTR;5'UTR;5'UTR;5'UTR;5'UTR;5'UTR		NA	chr1:2056859-2061194	6		NA	NA	TRUE	450K	5_TxWk	chr1:2059201-2063600	PRKCZ	5'UTR	0.06073	0.2182	0.7333	NA	NA
cg25845463	1	2064046	-	2544	39790	rs2459995	1	2024256	A	G	6.9e-06	-0.495141	0.00422574	0.024611	chr1:2063782-2064052	Island	PRKCZ;PRKCZ;PRKCZ	NM_001033582;NM_002744;NM_001033581	5'UTR;Body;5'UTR			1:2063770-2065445	Promoter_Associated	PRKCZ;PRKCZ	ENST00000400921.2;ENST00000400920.1	5'UTR;5'UTR	PRKCZ;PRKCZ;PRKCZ;PRKCZ;PRKCZ;PRKCZ;PRKCZ;PRKCZ;PRKCZ;PRKCZ;PRKCZ	ENST00000466651.1;ENST00000400921.2;ENST00000495347.1;ENST00000461465.1;ENST00000470596.1;ENST00000496325.1;ENST00000482686.1;ENST00000486681.1;ENST00000470986.1;ENST00000470511.1;ENST00000471018.2	5'UTR;5'UTR;5'UTR;5'UTR;5'UTR;5'UTR;5'UTR;5'UTR;5'UTR;5'UTR;TSS1500	chr1:2063700-2064315	3		NA		NA	NA	TRUE	450K	2_TssAFlnk	chr1:2063801-2064600	PRKCZ	5'UTR	0.01431	-0.2837	0.422	NA	NA
cg25466090	1	2064691	+	2544	342196	rs13376356	1	2406887	C	T	4.75e-06	-0.913068	0.00270629	0.0165869	chr1:2064628-2064855	Island	PRKCZ;PRKCZ;PRKCZ	NM_001033582;NM_002744;NM_001033581	5'UTR;Body;5'UTR			1:2063770-2065445	Promoter_Associated	PRKCZ;PRKCZ	ENST00000400921.2;ENST00000400920.1	5'UTR;5'UTR	PRKCZ;PRKCZ;PRKCZ;PRKCZ;PRKCZ;PRKCZ;PRKCZ;PRKCZ;PRKCZ;PRKCZ;PRKCZ	ENST00000466651.1;ENST00000400921.2;ENST00000495347.1;ENST00000461465.1;ENST00000470596.1;ENST00000496325.1;ENST00000482686.1;ENST00000486681.1;ENST00000470986.1;ENST00000470511.1;ENST00000471018.2	5'UTR;5'UTR;5'UTR;5'UTR;5'UTR;5'UTR;5'UTR;5'UTR;5'UTR;5'UTR;TSS1500	chr1:2064500-2065135	3		NA		NA	NA	TRUE	450K	1_TssA	chr1:2064601-2065000	PRKCZ	5'UTR	0.6374	0.1018	0.9177	0.288	-1.06
cg09560161	1	2065242	-	2544	26580	rs3128334	1	2038662	G	A	1.41e-08	-0.645134	2.11e-05	0.000188816	chr1:2066367-2066666	N_Shore	PRKCZ;PRKCZ;PRKCZ	NM_001033582;NM_002744;NM_001033581	5'UTR;Body;5'UTR			1:2063770-2065445	Promoter_Associated	PRKCZ;PRKCZ	ENST00000400921.2;ENST00000400920.1	5'UTR;5'UTR	PRKCZ;PRKCZ;PRKCZ;PRKCZ;PRKCZ;PRKCZ;PRKCZ;PRKCZ;PRKCZ;PRKCZ;PRKCZ;PRKCZ;PRKCZ;PRKCZ;PRKCZ	ENST00000466352.1;ENST00000497183.1;ENST00000471018.2;ENST00000471018.2;ENST00000419838.2;ENST00000466651.1;ENST00000400921.2;ENST00000495347.1;ENST00000461465.1;ENST00000470596.1;ENST00000496325.1;ENST00000482686.1;ENST00000486681.1;ENST00000470986.1;ENST00000470511.1	TSS1500;TSS1500;1stExon;5'UTR;TSS1500;5'UTR;5'UTR;5'UTR;5'UTR;5'UTR;5'UTR;5'UTR;5'UTR;5'UTR;5'UTR		NA	chr1:2063531-2065739	6	chr1:2063528-2067767	6	NA	TRUE	450K	2_TssAFlnk	chr1:2065001-2065400	PRKCZ	5'UTR	7.79e-08	-0.6293	8.32e-06	NA	NA
cg16048006	1	2065263	-	2544	-12609	rs2257684	1	2077872	A	G	3.53e-13	0.8042	1.61e-09	2.43e-08	chr1:2066367-2066666	N_Shore	PRKCZ;PRKCZ;PRKCZ	NM_001033582;NM_002744;NM_001033581	5'UTR;Body;5'UTR			1:2063770-2065445	Promoter_Associated	PRKCZ;PRKCZ	ENST00000400921.2;ENST00000400920.1	5'UTR;5'UTR	PRKCZ;PRKCZ;PRKCZ;PRKCZ;PRKCZ;PRKCZ;PRKCZ;PRKCZ;PRKCZ;PRKCZ;PRKCZ;PRKCZ;PRKCZ;PRKCZ;PRKCZ	ENST00000466352.1;ENST00000497183.1;ENST00000471018.2;ENST00000471018.2;ENST00000419838.2;ENST00000466651.1;ENST00000400921.2;ENST00000495347.1;ENST00000461465.1;ENST00000470596.1;ENST00000496325.1;ENST00000482686.1;ENST00000486681.1;ENST00000470986.1;ENST00000470511.1	TSS1500;TSS1500;1stExon;5'UTR;TSS1500;5'UTR;5'UTR;5'UTR;5'UTR;5'UTR;5'UTR;5'UTR;5'UTR;5'UTR;5'UTR		NA	chr1:2063531-2065739	6	chr1:2063528-2067767	6	NA	TRUE	450K	2_TssAFlnk	chr1:2065001-2065400	PRKCZ	5'UTR	4.27e-09	0.6552	7.05e-07	1.3e-27	10.9
cg24042578	1	2066981	-	2546	-1499	rs3128295	1	2068480	C	T	9.12e-06	-0.526473	0.00598577	0.0333742	chr1:2066367-2066666	S_Shore	PRKCZ;PRKCZ;PRKCZ	NM_001033582;NM_002744;NM_001033581	5'UTR;Body;5'UTR					PRKCZ;PRKCZ	ENST00000400921.2;ENST00000400920.1	5'UTR;5'UTR	PRKCZ;PRKCZ;PRKCZ;PRKCZ;PRKCZ;PRKCZ;PRKCZ;PRKCZ;PRKCZ;PRKCZ;PRKCZ;PRKCZ;PRKCZ;PRKCZ	ENST00000471018.2;ENST00000466352.1;ENST00000497183.1;ENST00000400921.2;ENST00000495347.1;ENST00000461465.1;ENST00000470596.1;ENST00000496325.1;ENST00000482686.1;ENST00000486681.1;ENST00000470986.1;ENST00000470511.1;ENST00000419838.2;ENST00000481140.1	5'UTR;5'UTR;5'UTR;5'UTR;5'UTR;5'UTR;5'UTR;5'UTR;5'UTR;5'UTR;5'UTR;5'UTR;5'UTR;3'UTR	chr1:2066905-2067295	3		NA		NA	NA	TRUE	450K	5_TxWk	chr1:2065601-2067600	PRKCZ	5'UTR	NA	NA	NA	NA	NA
cg24577455	1	2069012	-	2546	19413	rs3107148	1	2049599	T	C	1.05e-24	-1.05078	4.98e-20	2.35e-18	chr1:2066367-2066666	S_Shelf	PRKCZ;PRKCZ;PRKCZ	NM_001033582;NM_002744;NM_001033581	5'UTR;Body;5'UTR			1:2068894-2069102	Unclassified_Cell_type_specific	PRKCZ;PRKCZ	ENST00000400921.2;ENST00000400920.1	5'UTR;5'UTR	PRKCZ;PRKCZ;PRKCZ;PRKCZ;PRKCZ;PRKCZ;PRKCZ;PRKCZ;PRKCZ;PRKCZ;PRKCZ;PRKCZ;PRKCZ;PRKCZ	ENST00000471018.2;ENST00000466352.1;ENST00000497183.1;ENST00000400921.2;ENST00000495347.1;ENST00000461465.1;ENST00000470596.1;ENST00000496325.1;ENST00000482686.1;ENST00000486681.1;ENST00000470986.1;ENST00000470511.1;ENST00000419838.2;ENST00000481140.1	5'UTR;5'UTR;5'UTR;5'UTR;5'UTR;5'UTR;5'UTR;5'UTR;5'UTR;5'UTR;5'UTR;5'UTR;5'UTR;3'UTR	chr1:2068840-2069190	3		NA		NA	NA	TRUE	450K	5_TxWk	chr1:2068401-2071200	PRKCZ	5'UTR	8.35e-22	-0.9703	8.68e-20	NA	NA
cg03732007	1	2071316	-	2550	-24	rs424079	1	2071340	C	A	2.36e-36	-1.2085	1.52e-30	2.52e-28		OpenSea	PRKCZ;PRKCZ;PRKCZ	NM_001033582;NM_002744;NM_001033581	5'UTR;Body;5'UTR			1:2071063-2071717	Unclassified	PRKCZ;PRKCZ	ENST00000400921.2;ENST00000400920.1	5'UTR;5'UTR	PRKCZ;PRKCZ;PRKCZ;PRKCZ;PRKCZ;PRKCZ;PRKCZ;PRKCZ;PRKCZ;PRKCZ;PRKCZ;PRKCZ;PRKCZ;PRKCZ	ENST00000471018.2;ENST00000466352.1;ENST00000497183.1;ENST00000400921.2;ENST00000495347.1;ENST00000461465.1;ENST00000470596.1;ENST00000496325.1;ENST00000482686.1;ENST00000486681.1;ENST00000470986.1;ENST00000470511.1;ENST00000419838.2;ENST00000481140.1	5'UTR;5'UTR;5'UTR;5'UTR;5'UTR;5'UTR;5'UTR;5'UTR;5'UTR;5'UTR;5'UTR;5'UTR;5'UTR;3'UTR	chr1:2071240-2071795	3		NA		NA	NA	TRUE	450K	7_Enh	chr1:2071201-2071800	PRKCZ	5'UTR	2.1e-35	-1.14	3.87e-33	4.8e-173	-28
cg08510499	1	2071402	-	2550	62	rs424079	1	2071340	C	A	5.15e-28	-1.11033	2.56e-23	1.72e-21		OpenSea	PRKCZ;PRKCZ;PRKCZ;PRKCZ	NM_001033581;NM_001033582;NM_002744;NM_001242874	5'UTR;5'UTR;Body;Body			1:2071063-2071717	Unclassified	PRKCZ;PRKCZ	ENST00000400921.2;ENST00000400920.1	5'UTR;5'UTR	PRKCZ;PRKCZ;PRKCZ;PRKCZ;PRKCZ;PRKCZ;PRKCZ;PRKCZ;PRKCZ;PRKCZ;PRKCZ;PRKCZ;PRKCZ;PRKCZ	ENST00000471018.2;ENST00000466352.1;ENST00000497183.1;ENST00000400921.2;ENST00000495347.1;ENST00000461465.1;ENST00000470596.1;ENST00000496325.1;ENST00000482686.1;ENST00000486681.1;ENST00000470986.1;ENST00000470511.1;ENST00000419838.2;ENST00000481140.1	5'UTR;5'UTR;5'UTR;5'UTR;5'UTR;5'UTR;5'UTR;5'UTR;5'UTR;5'UTR;5'UTR;5'UTR;5'UTR;3'UTR	chr1:2071240-2071795	3		NA		NA	NA	NA	EPIC-only	7_Enh	chr1:2071201-2071800	PRKCZ	5'UTR	NA	NA	NA	NA	NA
cg00171113	1	2073900	+	2554	-32439	rs12059660	1	2041461	C	T	1.39e-05	0.507771	0.00883064	0.0466646		OpenSea	PRKCZ;PRKCZ;PRKCZ	NM_001033582;NM_002744;NM_001033581	5'UTR;Body;5'UTR					PRKCZ;PRKCZ	ENST00000400921.2;ENST00000400920.1	5'UTR;5'UTR	PRKCZ;PRKCZ;PRKCZ;PRKCZ;PRKCZ;PRKCZ;PRKCZ;PRKCZ;PRKCZ;PRKCZ;PRKCZ;PRKCZ;PRKCZ;PRKCZ	ENST00000471018.2;ENST00000466352.1;ENST00000497183.1;ENST00000400921.2;ENST00000495347.1;ENST00000461465.1;ENST00000470596.1;ENST00000496325.1;ENST00000482686.1;ENST00000486681.1;ENST00000470986.1;ENST00000470511.1;ENST00000419838.2;ENST00000481140.1	5'UTR;5'UTR;5'UTR;5'UTR;5'UTR;5'UTR;5'UTR;5'UTR;5'UTR;5'UTR;5'UTR;5'UTR;5'UTR;3'UTR		NA		NA		NA	NA	TRUE	450K	5_TxWk	chr1:2071801-2076400	PRKCZ	5'UTR	0.1307	0.1795	0.3983	NA	NA
cg06888836	1	2074268	+	2554	67677	rs1105270	1	2141945	C	T	1.34e-05	0.497249	0.00790475	0.0424246		OpenSea	PRKCZ;PRKCZ;PRKCZ	NM_001033582;NM_002744;NM_001033581	5'UTR;Body;5'UTR					PRKCZ;PRKCZ	ENST00000400921.2;ENST00000400920.1	5'UTR;5'UTR	PRKCZ;PRKCZ;PRKCZ;PRKCZ;PRKCZ;PRKCZ;PRKCZ;PRKCZ;PRKCZ;PRKCZ;PRKCZ;PRKCZ;PRKCZ;PRKCZ	ENST00000471018.2;ENST00000466352.1;ENST00000497183.1;ENST00000400921.2;ENST00000495347.1;ENST00000461465.1;ENST00000470596.1;ENST00000496325.1;ENST00000482686.1;ENST00000486681.1;ENST00000470986.1;ENST00000470511.1;ENST00000419838.2;ENST00000481140.1	5'UTR;5'UTR;5'UTR;5'UTR;5'UTR;5'UTR;5'UTR;5'UTR;5'UTR;5'UTR;5'UTR;5'UTR;5'UTR;3'UTR		NA	chr1:2074148-2074389	3		NA	NA	TRUE	450K	5_TxWk	chr1:2071801-2076400	PRKCZ	5'UTR	4.34e-05	0.4708	0.006934	NA	NA
cg25973481	1	2075344	+	2556	226	rs377283	1	2075570	T	C	1.38e-12	-0.787071	1.63e-09	2.47e-08		OpenSea	PRKCZ;PRKCZ;PRKCZ;PRKCZ	NM_001033581;NM_001033582;NM_002744;NM_001242874	5'UTR;5'UTR;Body;Body					PRKCZ;PRKCZ;PRKCZ	ENST00000479263.1;ENST00000400921.2;ENST00000400920.1	TSS1500;5'UTR;5'UTR	PRKCZ;PRKCZ;PRKCZ;PRKCZ;PRKCZ;PRKCZ;PRKCZ;PRKCZ;PRKCZ;PRKCZ;PRKCZ;PRKCZ;PRKCZ;PRKCZ;PRKCZ;PRKCZ;PRKCZ	ENST00000471018.2;ENST00000466352.1;ENST00000497183.1;ENST00000479263.1;ENST00000503672.1;ENST00000478770.2;ENST00000400921.2;ENST00000495347.1;ENST00000461465.1;ENST00000470596.1;ENST00000496325.1;ENST00000482686.1;ENST00000486681.1;ENST00000470986.1;ENST00000470511.1;ENST00000419838.2;ENST00000481140.1	5'UTR;5'UTR;5'UTR;TSS1500;TSS1500;TSS1500;5'UTR;5'UTR;5'UTR;5'UTR;5'UTR;5'UTR;5'UTR;5'UTR;5'UTR;5'UTR;3'UTR		NA	chr1:2075226-2075761	5		NA	NA	NA	EPIC-only	5_TxWk	chr1:2071801-2076400	PRKCZ	5'UTR	NA	NA	NA	NA	NA
cg27403569	1	2075692	+	2557	58380	rs384812	1	2134072	T	G	2.29e-06	-0.826325	0.0015467	0.0100113		OpenSea	PRKCZ;PRKCZ;PRKCZ;PRKCZ	NM_001033581;NM_001033582;NM_002744;NM_001242874	5'UTR;5'UTR;Body;Body					PRKCZ;PRKCZ;PRKCZ	ENST00000479263.1;ENST00000400921.2;ENST00000400920.1	TSS200;5'UTR;5'UTR	PRKCZ;PRKCZ;PRKCZ;PRKCZ;PRKCZ;PRKCZ;PRKCZ;PRKCZ;PRKCZ;PRKCZ;PRKCZ;PRKCZ;PRKCZ;PRKCZ;PRKCZ;PRKCZ;PRKCZ	ENST00000471018.2;ENST00000466352.1;ENST00000497183.1;ENST00000503672.1;ENST00000478770.2;ENST00000479263.1;ENST00000400921.2;ENST00000495347.1;ENST00000461465.1;ENST00000470596.1;ENST00000496325.1;ENST00000482686.1;ENST00000486681.1;ENST00000470986.1;ENST00000470511.1;ENST00000419838.2;ENST00000481140.1	5'UTR;5'UTR;5'UTR;TSS1500;TSS1500;TSS200;5'UTR;5'UTR;5'UTR;5'UTR;5'UTR;5'UTR;5'UTR;5'UTR;5'UTR;5'UTR;3'UTR		NA	chr1:2075226-2075761	5		NA	NA	NA	EPIC-only	5_TxWk	chr1:2071801-2076400	PRKCZ	5'UTR	NA	NA	NA	NA	NA
cg10334053	1	2078117	+	2558	-9637	rs3128295	1	2068480	C	T	6.31e-30	-1.14447	3.09e-25	2.62e-23		OpenSea	PRKCZ;PRKCZ;PRKCZ	NM_001033581;NM_001033582;NM_002744	Body;Body;Body			1:2077575-2078326	Unclassified_Cell_type_specific	PRKCZ	ENST00000479263.1	5'UTR	PRKCZ;PRKCZ;PRKCZ;PRKCZ;PRKCZ	ENST00000461465.1;ENST00000419838.2;ENST00000481140.1;ENST00000503672.1;ENST00000479263.1	5'UTR;5'UTR;3'UTR;5'UTR;5'UTR	chr1:2077740-2078175	3		NA		NA	NA	TRUE	450K	7_Enh	chr1:2076401-2079800	PRKCZ	Body	NA	NA	NA	NA	NA
cg21271945	1	2080081	-	2563	19349	rs10797427	1	2060732	C	T	9.6e-14	-0.819457	5.83e-10	9.27e-09	chr1:2082314-2082529	N_Shelf	PRKCZ;PRKCZ;PRKCZ	NM_001033581;NM_001033582;NM_002744	Body;Body;Body			1:2080000-2080865	Promoter_Associated_Cell_type_specific	PRKCZ	ENST00000479263.1	5'UTR	PRKCZ;PRKCZ;PRKCZ;PRKCZ;PRKCZ	ENST00000461465.1;ENST00000419838.2;ENST00000481140.1;ENST00000503672.1;ENST00000479263.1	5'UTR;5'UTR;3'UTR;5'UTR;5'UTR		NA	chr1:2079825-2080910	6		NA	NA	TRUE	450K	2_TssAFlnk	chr1:2079801-2080800	PRKCZ	Body	NA	NA	NA	NA	NA
cg14915244	1	2080213	-	2563	44834	rs10910029	1	2035379	A	G	5.71e-12	-0.763631	2.09e-08	2.77e-07	chr1:2082314-2082529	N_Shelf	PRKCZ;PRKCZ;PRKCZ;PRKCZ	NM_002744;NM_001242874;NM_001033581;NM_001033582	Body;Body;Body;Body			1:2080000-2080865	Promoter_Associated_Cell_type_specific	PRKCZ	ENST00000479263.1	5'UTR	PRKCZ;PRKCZ;PRKCZ;PRKCZ;PRKCZ	ENST00000461465.1;ENST00000419838.2;ENST00000481140.1;ENST00000503672.1;ENST00000479263.1	5'UTR;5'UTR;3'UTR;5'UTR;5'UTR		NA	chr1:2079825-2080910	6		NA	NA	NA	EPIC-only	2_TssAFlnk	chr1:2079801-2080800	PRKCZ	Body	NA	NA	NA	NA	NA
cg00239751	1	2082848	-	2568	-29729	rs262692	1	2112577	C	A	7.14e-14	0.843931	3.42e-10	5.6e-09	chr1:2082314-2082529	S_Shore	PRKCZ;PRKCZ;PRKCZ;PRKCZ	NM_002744;NM_001242874;NM_001033581;NM_001033582	Body;Body;Body;Body		chr1:2082729-2082729			PRKCZ	ENST00000479263.1	5'UTR	PRKCZ;PRKCZ	ENST00000503672.1;ENST00000479263.1	5'UTR;5'UTR	chr1:2082760-2083055	3		NA		NA	NA	NA	EPIC-only	5_TxWk	chr1:2081201-2083800	PRKCZ	Body	NA	NA	NA	NA	NA
cg01974180	1	2084246	-	2571	48867	rs10910029	1	2035379	A	G	8.39e-08	-0.611791	5.67e-05	0.000476881	chr1:2082314-2082529	S_Shore	PRKCZ;PRKCZ;PRKCZ	NM_001033581;NM_001033582;NM_002744	Body;Body;Body			1:2084074-2084894	Unclassified_Cell_type_specific	PRKCZ	ENST00000479263.1	5'UTR	PRKCZ;PRKCZ	ENST00000503672.1;ENST00000479263.1	5'UTR;5'UTR		NA		NA		NA	NA	TRUE	450K	7_Enh	chr1:2083801-2085200	PRKCZ	Body	1.38e-09	-0.6833	6.86e-08	8.31e-14	-7.47
cg05340048	1	2084319	+	2571	11263	rs169037	1	2095582	G	T	1.73e-39	1.22515	1.6e-32	3.5e-30	chr1:2082314-2082529	S_Shore	PRKCZ;PRKCZ;PRKCZ	NM_001033581;NM_001033582;NM_002744	Body;Body;Body			1:2084074-2084894	Unclassified_Cell_type_specific	PRKCZ	ENST00000479263.1	5'UTR	PRKCZ;PRKCZ	ENST00000503672.1;ENST00000479263.1	5'UTR;5'UTR		NA		NA		NA	NA	TRUE	450K	7_Enh	chr1:2083801-2085200	PRKCZ	Body	NA	NA	NA	NA	NA
cg24445388	1	2084391	-	2571	15911	rs3128295	1	2068480	C	T	8.19e-41	-1.25891	1.69e-34	5.29e-32	chr1:2082314-2082529	S_Shore	PRKCZ;PRKCZ;PRKCZ	NM_001033581;NM_001033582;NM_002744	Body;Body;Body			1:2084074-2084894	Unclassified_Cell_type_specific	PRKCZ	ENST00000479263.1	5'UTR	PRKCZ;PRKCZ	ENST00000503672.1;ENST00000479263.1	5'UTR;5'UTR		NA		NA		NA	NA	TRUE	450K	7_Enh	chr1:2083801-2085200	PRKCZ	Body	NA	NA	NA	NA	NA
cg04347414	1	2084519	-	2571	16039	rs3128295	1	2068480	C	T	8.6e-41	-1.25874	2.77e-34	8.32e-32	chr1:2082314-2082529	S_Shore	PRKCZ;PRKCZ;PRKCZ	NM_001033581;NM_001033582;NM_002744	Body;Body;Body			1:2084074-2084894	Unclassified_Cell_type_specific	PRKCZ	ENST00000479263.1	5'UTR	PRKCZ;PRKCZ	ENST00000503672.1;ENST00000479263.1	5'UTR;5'UTR	chr1:2084400-2084710	3		NA		NA	NA	TRUE	450K	7_Enh	chr1:2083801-2085200	PRKCZ	Body	NA	NA	NA	NA	NA
cg00300046	1	2084595	-	2571	16115	rs3128295	1	2068480	C	T	6.34e-42	-1.26817	2.18e-33	5.54e-31	chr1:2082314-2082529	S_Shelf	PRKCZ;PRKCZ;PRKCZ	NM_001033581;NM_001033582;NM_002744	Body;Body;Body			1:2084074-2084894	Unclassified_Cell_type_specific	PRKCZ	ENST00000479263.1	5'UTR	PRKCZ;PRKCZ	ENST00000503672.1;ENST00000479263.1	5'UTR;5'UTR	chr1:2084400-2084710	3		NA		NA	NA	TRUE	450K	7_Enh	chr1:2083801-2085200	PRKCZ	Body	NA	NA	NA	NA	NA
cg24578937	1	2090814	-	2607	1288	rs262654	1	2089526	G	A	3.7e-42	1.35647	1.02e-33	2.74e-31		OpenSea	PRKCZ;PRKCZ;PRKCZ	NM_001033581;NM_001033582;NM_002744	Body;Body;Body					PRKCZ	ENST00000479263.1	5'UTR	PRKCZ	ENST00000479263.1	5'UTR	chr1:2090720-2091115	3		NA		NA	NA	TRUE	450K	4_Tx	chr1:2087201-2091400	PRKCZ	Body	NA	NA	NA	NA	NA
cg18938190	1	2094291	-	2615	25811	rs3128295	1	2068480	C	T	9.69e-33	-1.17881	6.36e-26	5.86e-24		OpenSea	PRKCZ;PRKCZ;PRKCZ;PRKCZ	NM_002744;NM_001242874;NM_001033581;NM_001033582	Body;Body;Body;Body					PRKCZ	ENST00000479263.1	5'UTR	PRKCZ	ENST00000479263.1	5'UTR	chr1:2094245-2094475	3		NA		NA	NA	NA	EPIC-only	5_TxWk	chr1:2091401-2105800	PRKCZ	Body	NA	NA	NA	NA	NA
cg15468976	1	2106222	+	2654	-100482	rs2459986	1	2005740	T	C	3.41e-08	-0.968814	4.25e-05	0.000364058		OpenSea	PRKCZ;PRKCZ;PRKCZ	NM_001033581;NM_001033582;NM_002744	Body;Body;Body			1:2105611-2106748	Unclassified	PRKCZ	ENST00000479263.1	5'UTR	PRKCZ;PRKCZ	ENST00000505322.1;ENST00000479263.1	5'UTR;5'UTR	chr1:2106045-2106255	3		NA		NA	NA	TRUE	450K	7_Enh	chr1:2105801-2106800	PRKCZ	Body	0.0001145	-0.64	0.01629	NA	NA
cg27312944	1	2125976	-	2673	-18812	rs262695	1	2144788	A	G	2.5e-07	0.631607	0.000232705	0.00176932	chr1:2126048-2126642	N_Shore	C1orf86;LOC100128003;C1orf86	NM_001146310;NR_024445;NM_182533	Body;TSS1500;Body			1:2125407-2127310	Promoter_Associated	C1orf86;C1orf86	ENST00000400919.3;ENST00000487186.1	5'UTR;3'UTR	C1orf86;C1orf86;C1orf86;C1orf86;C1orf86;C1orf86	ENST00000400919.3;ENST00000497675.1;ENST00000476803.1;ENST00000469733.1;ENST00000401813.3;ENST00000487186.1	5'UTR;TSS1500;TSS1500;3'UTR;3'UTR;3'UTR	chr1:2125905-2126895	3		NA		NA	NA	TRUE	450K	1_TssA	chr1:2125801-2126400	C1orf86	Body	NA	NA	NA	NA	NA
cg05937445	1	2135589	+	2652	-34530	rs3737633	1	2101059	C	G	4.48e-07	-0.788195	0.000375488	0.00275118	chr1:2136808-2137351	N_Shore	C1orf86	NM_001146310	5'UTR			1:2135525-2135629	Unclassified_Cell_type_specific	C1orf86	ENST00000487186.1	3'UTR	C1orf86;C1orf86;C1orf86	ENST00000514625.1;ENST00000469733.1;ENST00000487186.1	TSS1500;3'UTR;3'UTR		NA	chr1:2134862-2137931	6	chr1:2134301-2137525	6	NA	TRUE	450K	5_TxWk	chr1:2132801-2135600	C1orf86	5'UTR	0.02686	-0.3994	0.6446	0.883	-0.148
cg14856698	1	2135945	+	2652	-53116	rs34944978	1	2082829	G	A	6.12e-14	-1.18194	4.4e-10	7.1e-09	chr1:2136808-2137351	N_Shore	C1orf86	NM_001146310	5'UTR					C1orf86	ENST00000487186.1	3'UTR	C1orf86;C1orf86;C1orf86	ENST00000514625.1;ENST00000469733.1;ENST00000487186.1	TSS1500;3'UTR;3'UTR	chr1:2135800-2137090	3		NA		NA	NA	TRUE	450K	2_TssAFlnk	chr1:2135801-2136200	C1orf86	5'UTR	1.04e-10	-1.09	1.4e-08	NA	NA
cg06203364	1	2137307	+	2653	4559	rs400132	1	2141866	C	T	6.23e-06	-0.555683	0.00458486	0.026446	chr1:2136808-2137351	Island	C1orf86	NM_001146310	5'UTR			1:2135990-2137939	Promoter_Associated	C1orf86	ENST00000487186.1	3'UTR	C1orf86;C1orf86	ENST00000469733.1;ENST00000487186.1	3'UTR;3'UTR	chr1:2137125-2137435	3		NA		NA	NA	TRUE	450K	2_TssAFlnk	chr1:2137001-2137600	C1orf86	5'UTR	NA	NA	NA	NA	NA
cg20617669	1	2138442	+	2655	-55613	rs34944978	1	2082829	G	A	4.67e-07	-0.832726	0.000430993	0.00312305	chr1:2136808-2137351	S_Shore	C1orf86	NM_001146310	5'UTR			1:2138351-2138631	Unclassified	C1orf86	ENST00000487186.1	3'UTR	C1orf86;C1orf86	ENST00000469733.1;ENST00000487186.1	3'UTR;3'UTR	chr1:2138300-2138490	3		NA		NA	NA	TRUE	450K	15_Quies	chr1:2137801-2143600	C1orf86	5'UTR	0.934	0.01509	0.99	NA	NA
cg26031954	1	2139327	-	2656	41041	rs3123594	1	2098286	C	T	8.55e-06	-0.700807	0.00518729	0.0294698	chr1:2136808-2137351	S_Shore	C1orf86	NM_001146310	TSS200					C1orf86	ENST00000487186.1	3'UTR	C1orf86;C1orf86	ENST00000469733.1;ENST00000487186.1	TSS200;3'UTR	chr1:2139165-2139535	3		NA		NA	NA	TRUE	450K	15_Quies	chr1:2137801-2143600	C1orf86	TSS200	0.4414	-0.1406	0.9965	NA	NA
cg26174216	1	2139348	-	2656	-2518	rs400132	1	2141866	C	T	2.29e-06	0.579434	0.00161083	0.0103895	chr1:2136808-2137351	S_Shore	FAAP20;FAAP20	NM_001282670;NM_001146310	5'UTR;TSS200					C1orf86	ENST00000487186.1	3'UTR	C1orf86;C1orf86	ENST00000469733.1;ENST00000487186.1	TSS200;3'UTR	chr1:2139165-2139535	3		NA		NA	NA	NA	EPIC-only	15_Quies	chr1:2137801-2143600	FAAP20	5'UTR	NA	NA	NA	NA	NA
cg15451548	1	2144873	+	2669	109	rs2480714	1	2144982	G	T	5.13e-26	1.02192	1.27e-21	7.1e-20	chr1:2144199-2144497	S_Shore						1:2143659-2145688	Promoter_Associated	AL590822.1;RP11-181G12.5;C1orf86;RP11-181G12.4	ENST00000545087.1;ENST00000420964.1;ENST00000487186.1;ENST00000442483.1	1stExon;TSS1500;TSS1500;3'UTR	AL590822.1;RP11-181G12.5;C1orf86;RP11-181G12.4	ENST00000545087.1;ENST00000420964.1;ENST00000487186.1;ENST00000442483.1	1stExon;TSS1500;TSS1500;3'UTR	chr1:2144825-2145015	3		NA		NA	NA	TRUE	450K	7_Enh	chr1:2144801-2145600		Intergenic	6.71e-21	1.083	1.81e-17	NA	NA
cg12526693	1	2145258	-	2669	-907	rs78265569	1	2146165	C	A	1.2e-16	-1.69496	1.91e-12	4e-11	chr1:2144199-2144497	S_Shore						1:2143659-2145688	Promoter_Associated	AL590822.1;RP11-181G12.5;C1orf86;AL590822.1;RP11-181G12.4	ENST00000545087.1;ENST00000420964.1;ENST00000487186.1;ENST00000545087.1;ENST00000442483.1	1stExon;TSS1500;TSS1500;5'UTR;3'UTR	AL590822.1;RP11-181G12.5;C1orf86;AL590822.1;RP11-181G12.4	ENST00000545087.1;ENST00000420964.1;ENST00000487186.1;ENST00000545087.1;ENST00000442483.1	1stExon;TSS1500;TSS1500;5'UTR;3'UTR	chr1:2145025-2145375	3		NA		NA	NA	TRUE	450K	7_Enh	chr1:2144801-2145600		Intergenic	4.03e-11	-1.273	1.11e-07	NA	NA
cg26553501	1	2145276	-	2669	294	rs2480714	1	2144982	G	T	1.22e-15	0.831157	2.89e-11	5.32e-10	chr1:2144199-2144497	S_Shore						1:2143659-2145688	Promoter_Associated	AL590822.1;RP11-181G12.5;C1orf86;AL590822.1;RP11-181G12.4	ENST00000545087.1;ENST00000420964.1;ENST00000487186.1;ENST00000545087.1;ENST00000442483.1	1stExon;TSS1500;TSS1500;5'UTR;3'UTR	AL590822.1;RP11-181G12.5;C1orf86;AL590822.1;RP11-181G12.4	ENST00000545087.1;ENST00000420964.1;ENST00000487186.1;ENST00000545087.1;ENST00000442483.1	1stExon;TSS1500;TSS1500;5'UTR;3'UTR	chr1:2145025-2145375	3		NA		NA	NA	TRUE	450K	7_Enh	chr1:2144801-2145600		Intergenic	1.03e-13	0.9064	2.77e-10	NA	NA
cg00155685	1	2146236	+	2671	2902	rs6656309	1	2149138	C	G	9.27e-12	0.83548	2.75e-08	3.6e-07	chr1:2144199-2144497	S_Shore								RP11-181G12.4;AL590822.1	ENST00000442483.1;ENST00000545087.1	3'UTR;TSS1500	RP11-181G12.4;AL590822.1	ENST00000442483.1;ENST00000545087.1	3'UTR;TSS1500		NA	chr1:2143542-2148450	6	chr1:2143583-2146641	6	NA	NA	EPIC-only	15_Quies	chr1:2145601-2156200		Intergenic	NA	NA	NA	NA	NA
cg16417118	1	2162931	-	2652	-76	rs10910031	1	2163007	A	G	6.76e-07	-1.05044	0.00080559	0.0055395	chr1:2158212-2161173	S_Shore	SKI	NM_003036	Body		chr1:2162325-2162325						SKI	ENST00000508416.1	TSS1500	chr1:2162425-2163715	3		NA		NA	NA	TRUE	450K	2_TssAFlnk	chr1:2160601-2167600	SKI	Body	0.001116	-0.6389	0.3168	NA	NA
cg19404444	1	2164602	-	2644	-66993	rs1809822	1	2231595	A	C	1.04e-05	-0.88695	0.00547421	0.0308839	chr1:2158212-2161173	S_Shelf	SKI	NM_003036	Body								SKI	ENST00000508416.1	5'UTR	chr1:2163960-2164670	3		NA		NA	NA	TRUE	450K	2_TssAFlnk	chr1:2160601-2167600	SKI	Body	0.06238	-0.3769	0.5311	0.972	0.0354
cg21775570	1	2171834	-	2631	1774	rs12067359	1	2170060	G	A	8.07e-10	-1.11879	1.9e-06	1.98e-05		OpenSea	SKI	NM_003036	Body		chr1:2171824-2171824	1:2171832-2172243	Unclassified_Cell_type_specific				SKI	ENST00000508416.1	5'UTR	chr1:2171685-2172035	3		NA		NA	NA	TRUE	450K	2_TssAFlnk	chr1:2171601-2172200	SKI	Body	1.41e-08	-0.9313	1.46e-05	NA	NA
cg01776341	1	2171879	+	2631	104	rs10797415	1	2171983	C	T	1.54e-09	-1.10222	4.61e-06	4.54e-05		OpenSea	SKI	NM_003036	Body		chr1:2171824-2171824	1:2171832-2172243	Unclassified_Cell_type_specific				SKI	ENST00000508416.1	5'UTR	chr1:2171685-2172035	3		NA		NA	NA	NA	EPIC-only	2_TssAFlnk	chr1:2171601-2172200	SKI	Body	NA	NA	NA	NA	NA
cg07637584	1	2172290	-	2633	3211	rs10910032	1	2169079	C	T	1.25e-05	-0.819745	0.00759223	0.040978		OpenSea	SKI	NM_003036	Body		chr1:2172142-2172142						SKI	ENST00000508416.1	5'UTR	chr1:2172080-2172315	3		NA		NA	NA	NA	EPIC-only	7_Enh	chr1:2172201-2172400	SKI	Body	NA	NA	NA	NA	NA
cg21442419	1	2182373	-	2636	-11550	rs12565796	1	2193923	G	A	1.65e-31	-1.16087	1.02e-25	9.12e-24		OpenSea	SKI	NM_003036	Body					SKI	ENST00000478223.2	5'UTR	SKI;SKI	ENST00000508416.1;ENST00000478223.2	5'UTR;5'UTR		NA	chr1:2181658-2184307	6	chr1:2181856-2182974	6	NA	TRUE	450K	7_Enh	chr1:2179201-2183400	SKI	Body	NA	NA	NA	NA	NA
cg03042633	1	2183365	+	2640	157695	rs61760854	1	2341060	C	T	2.68e-07	0.672314	0.000432316	0.00313215		OpenSea	SKI	NM_003036	Body					SKI	ENST00000478223.2	5'UTR	SKI;SKI	ENST00000508416.1;ENST00000478223.2	5'UTR;5'UTR	chr1:2183245-2183575	3		NA		NA	NA	TRUE	450K	7_Enh	chr1:2179201-2183400	SKI	Body	0.6583	-0.06529	0.7189	NA	NA
cg21194808	1	2205498	+	2668	29	rs10910045	1	2205527	A	G	3.84e-24	0.971675	4.38e-19	1.86e-17		OpenSea	SKI	NM_003036	Body					SKI	ENST00000478223.2	5'UTR	SKI;SKI	ENST00000508416.1;ENST00000478223.2	5'UTR;5'UTR	chr1:2205445-2205615	3		NA		NA	NA	TRUE	450K	7_Enh	chr1:2200801-2208000	SKI	Body	4.32e-21	1.016	8.09e-18	NA	NA
cg03466562	1	2220317	+	2690	332	rs2017143	1	2220649	C	T	2.13e-07	0.569094	0.000268336	0.00201755	chr1:2222198-2222569	N_Shore	SKI	NM_003036	Body					SKI	ENST00000478223.2	5'UTR	SKI;SKI	ENST00000508416.1;ENST00000478223.2	5'UTR;5'UTR		NA	chr1:2219828-2225408	6		NA	NA	TRUE	450K	7_Enh	chr1:2217601-2221200	SKI	Body	4.52e-05	0.4885	0.04726	0.0096	2.59
cg16902087	1	2220497	-	2691	-20	rs1039065	1	2220517	A	C	3.36e-27	1.08537	8.95e-23	5.69e-21	chr1:2222198-2222569	N_Shore	SKI	NM_003036	Body			1:2220449-2220705	Unclassified_Cell_type_specific	SKI	ENST00000478223.2	5'UTR	SKI;SKI	ENST00000508416.1;ENST00000478223.2	5'UTR;5'UTR	chr1:2220360-2220890	3		NA		NA	NA	TRUE	450K	7_Enh	chr1:2217601-2221200	SKI	Body	2.63e-25	1.059	3.97e-22	NA	NA
cg22940848	1	2222486	+	2696	-118	rs12731820	1	2222368	G	A	1.78e-14	-0.858871	3.32e-10	5.44e-09	chr1:2222198-2222569	Island	SKI	NM_003036	Body		chr1:2221868-2221868	1:2222080-2222707	Promoter_Associated_Cell_type_specific	SKI	ENST00000478223.2	5'UTR	SKI;SKI	ENST00000508416.1;ENST00000478223.2	5'UTR;5'UTR	chr1:2221605-2222875	3		NA		NA	NA	TRUE	450K	2_TssAFlnk	chr1:2221201-2223000	SKI	Body	2.33e-07	-0.627	0.000254	NA	NA
cg08271229	1	2222674	+	2698	-2157	rs1039065	1	2220517	A	C	5.89e-06	-0.526251	0.0035	0.02087	chr1:2222198-2222569	S_Shore	SKI	NM_003036	Body			1:2222080-2222707	Promoter_Associated_Cell_type_specific	SKI	ENST00000478223.2	5'UTR	SKI;SKI	ENST00000508416.1;ENST00000478223.2	5'UTR;5'UTR	chr1:2221605-2222875	3		NA		NA	NA	TRUE	450K	2_TssAFlnk	chr1:2221201-2223000	SKI	Body	0.01032	-0.3103	0.532	NA	NA
cg17810602	1	2224678	-	2705	2118	rs903920	1	2222560	A	G	1.57e-06	-0.686394	0.00126071	0.00832279	chr1:2222198-2222569	S_Shelf	SKI	NM_003036	Body					SKI	ENST00000478223.2	5'UTR	SKI;SKI	ENST00000508416.1;ENST00000478223.2	5'UTR;5'UTR		NA	chr1:2219828-2225408	6		NA	NA	TRUE	450K	7_Enh	chr1:2223001-2231400	SKI	Body	0.03765	-0.3413	0.7884	0.477	-0.712
cg15798497	1	2226301	+	2710	-3741	rs903920	1	2222560	A	G	1.37e-23	1.2724	5.3e-18	2.01e-16	chr1:2222198-2222569	S_Shelf	SKI	NM_003036	Body					SKI	ENST00000478223.2	5'UTR	SKI;SKI	ENST00000508416.1;ENST00000478223.2	5'UTR;5'UTR		NA	chr1:2225555-2226762	6		NA	NA	NA	EPIC-only	7_Enh	chr1:2223001-2231400	SKI	Body	NA	NA	NA	NA	NA
cg01938025	1	2228319	+	2724	837	rs17364349	1	2229156	C	T	3.54e-06	0.650076	0.00250674	0.0154846	chr1:2232310-2232617	N_Shelf	SKI	NM_003036	Body					SKI	ENST00000478223.2	5'UTR	SKI;SKI	ENST00000508416.1;ENST00000478223.2	5'UTR;5'UTR		NA		NA		NA	NA	TRUE	450K	7_Enh	chr1:2223001-2231400	SKI	Body	0.1429	0.2123	0.9378	NA	NA
cg26264656	1	2229113	+	2728	39678	rs2843145	1	2268791	A	G	1.19e-05	0.51449	0.00818276	0.0437076	chr1:2232310-2232617	N_Shelf	SKI	NM_003036	Body					SKI	ENST00000478223.2	5'UTR	SKI;SKI	ENST00000508416.1;ENST00000478223.2	5'UTR;5'UTR		NA	chr1:2228722-2256596	6		NA	NA	TRUE	450K	7_Enh	chr1:2223001-2231400	SKI	Body	NA	NA	NA	NA	NA
cg13850019	1	2245895	+	2759	5462	rs12080256	1	2251357	C	A	7.69e-09	-0.67398	1.14e-05	0.000105843	chr1:2245714-2247086	Island														chr1:2245800-2246235	3		NA		NA	NA	TRUE	450K	2_TssAFlnk	chr1:2245601-2246000		Intergenic	NA	NA	NA	NA	NA
cg06784691	1	2245988	+	2759	73	rs61762078	1	2246061	G	T	7.21e-14	1.51245	1.72e-09	2.59e-08	chr1:2245714-2247086	Island														chr1:2245800-2246235	3		NA		NA	NA	TRUE	450K	2_TssAFlnk	chr1:2245601-2246000		Intergenic	NA	NA	NA	NA	NA
cg17974515	1	2252516	+	2777	-325	rs72920928	1	2252191	A	G	2.02e-28	1.19512	5.35e-23	3.48e-21	chr1:2253723-2254758	N_Shore						1:2252409-2252687	Unclassified_Cell_type_specific							chr1:2252265-2252555	3		NA		NA	NA	TRUE	450K	15_Quies	chr1:2250801-2253400		Intergenic	0.05505	0.2688	0.2659	NA	NA
cg12131894	1	2257894	-	2791	-579	rs2643895	1	2258473	G	A	4.39e-11	-0.753265	1.93e-07	2.28e-06	chr1:2258097-2258423	N_Shore	MORN1	NM_024848	Body												NA	chr1:2257379-2258398	6		NA	NA	TRUE	450K	15_Quies	chr1:2253601-2294400	MORN1	Body	3.51e-12	-0.8148	2.4e-09	4.63e-57	-15.9
cg07701579	1	2262232	+	2802	6446	rs2645069	1	2268678	T	C	3.43e-08	0.659771	2.81e-05	0.000247183	chr1:2266007-2266432	N_Shelf	MORN1	NM_024848	Body											chr1:2262020-2262235	3		NA		NA	NA	TRUE	450K	15_Quies	chr1:2253601-2294400	MORN1	Body	NA	NA	NA	NA	NA
cg02896354	1	2262923	-	2803	8407	rs2843149	1	2254516	G	A	1.32e-06	-0.541475	0.00124131	0.00820722	chr1:2266007-2266432	N_Shelf	MORN1	NM_024848	Body			1:2262907-2262962	Unclassified_Cell_type_specific								NA	chr1:2258604-2263207	6		NA	NA	TRUE	450K	15_Quies	chr1:2253601-2294400	MORN1	Body	0.09425	-0.2108	0.9546	NA	NA
cg18155888	1	2266591	+	2800	123	rs2643900	1	2266714	G	C	1.21e-23	-1.34767	2.33e-18	9.17e-17	chr1:2266007-2266432	S_Shore	MORN1	NM_024848	Body			1:2266588-2266982	Unclassified_Cell_type_specific							chr1:2266320-2266895	3		NA		NA	NA	TRUE	450K	15_Quies	chr1:2253601-2294400	MORN1	Body	NA	NA	NA	NA	NA
cg23738443	1	2269871	+	2800	227	rs2843142	1	2270098	A	G	1.99e-13	0.810305	1.64e-09	2.48e-08	chr1:2266007-2266432	S_Shelf	MORN1	NM_024848	Body												NA	chr1:2263475-2272734	6		NA	NA	TRUE	450K	15_Quies	chr1:2253601-2294400	MORN1	Body	9.04e-19	0.9432	2.35e-15	1.63e-47	14.5
cg17866257	1	2273895	+	2798	10	rs1472319	1	2273905	T	C	4.96e-19	0.980906	8.77e-15	2.36e-13	chr1:2276358-2276657	N_Shelf	MORN1	NM_024848	Body												NA	chr1:2273245-2274255	6		NA	NA	TRUE	450K	15_Quies	chr1:2253601-2294400	MORN1	Body	3.7e-06	0.5861	0.01241	NA	NA
cg26808154	1	2285178	-	2807	8759	rs11590175	1	2276419	A	G	3.67e-09	-0.811436	7.16e-06	6.87e-05		OpenSea	MORN1;LOC100129534	NM_024848;NR_024489	Body;TSS1500											chr1:2284445-2285455	3		NA		NA	NA	TRUE	450K	15_Quies	chr1:2253601-2294400	MORN1	Body	1.22e-06	-0.6126	0.0001369	NA	NA
cg00032879	1	2304264	-	2805	-20072	rs3820010	1	2324336	T	C	1.3e-11	0.784199	4.61e-08	5.88e-07	chr1:2304159-2304376	Island	MORN1	NM_024848	Body					MORN1	ENST00000469374.1	3'UTR	MORN1	ENST00000469374.1	3'UTR	chr1:2304260-2304575	3		NA		NA	NA	TRUE	450K	15_Quies	chr1:2295801-2313000	MORN1	Body	5.41e-05	0.5096	0.01792	NA	NA
cg09129839	1	2304315	-	2805	-557316	rs36027527	1	2861631	G	A	7.77e-07	-0.590298	0.000726512	0.0050414	chr1:2304159-2304376	Island	MORN1	NM_024848	Body					MORN1	ENST00000469374.1	3'UTR	MORN1	ENST00000469374.1	3'UTR	chr1:2304260-2304575	3		NA		NA	NA	TRUE	450K	15_Quies	chr1:2295801-2313000	MORN1	Body	NA	NA	NA	NA	NA
cg04339679	1	2324587	-	2833	371011	rs28595482	1	1953576	G	A	3.98e-07	-0.576193	0.000340194	0.00251153	chr1:2322481-2323764	S_Shore	MORN1;MORN1;MORN1;RER1	NM_001301060;NM_024848;NR_125361;NM_007033	TSS1500;TSS1500;TSS1500;5'UTR					MORN1;MORN1;RER1;RER1;RER1;RER1;RER1	ENST00000378525.2;ENST00000378531.3;ENST00000488353.1;ENST00000378518.1;ENST00000434662.2;ENST00000378513.3;ENST00000378512.1	TSS1500;TSS1500;TSS1500;5'UTR;5'UTR;5'UTR;5'UTR	MORN1;MORN1;RER1;RER1;RER1;RER1;RER1;RER1;RER1	ENST00000378525.2;ENST00000378531.3;ENST00000488353.1;ENST00000443438.1;ENST00000378518.1;ENST00000434662.2;ENST00000378513.3;ENST00000493207.1;ENST00000378512.1	TSS1500;TSS1500;TSS1500;TSS200;5'UTR;5'UTR;5'UTR;5'UTR;5'UTR		NA	chr1:2322343-2324776	6	chr1:2321334-2329825	6	NA	NA	EPIC-only	2_TssAFlnk	chr1:2323601-2324600	MORN1	TSS1500	NA	NA	NA	NA	NA
cg27235337	1	2334785	-	2858	-792352	rs10492941	1	3127137	C	A	6.79e-06	-1.03419	0.00525352	0.0297997	chr1:2333550-2334172	S_Shore	RER1	NM_007033	3'UTR					RER1;RER1;RER1;RER1	ENST00000378513.3;ENST00000378512.1;ENST00000306256.8;ENST00000434662.2	3'UTR;3'UTR;3'UTR;3'UTR	RER1;RER1;RER1;RER1	ENST00000378513.3;ENST00000378512.1;ENST00000306256.8;ENST00000434662.2	3'UTR;3'UTR;3'UTR;3'UTR		NA	chr1:2334765-2335067	3	chr1:2330778-2351383	6	NA	TRUE	450K	4_Tx	chr1:2327201-2341400	RER1	3'UTR	0.03009	0.5609	0.6409	0.0673	-1.83
cg15035360	1	2336186	-	2857	-73174	rs59417818	1	2409360	G	A	3.3e-06	0.558079	0.00205014	0.0129063	chr1:2339876-2340246	N_Shelf	RER1	NM_007033	3'UTR											chr1:2336020-2336290	3		NA		NA	NA	TRUE	450K	4_Tx	chr1:2327201-2341400	RER1	3'UTR	0.5003	0.08254	0.716	NA	NA
cg00854799	1	2336398	-	2858	6590	rs3001344	1	2329808	A	G	6.43e-06	-0.992741	0.00397218	0.0233201	chr1:2339876-2340246	N_Shelf	PEX10;RER1;PEX10	NM_002617;NM_007033;NM_153818	3'UTR;3'UTR;3'UTR					PEX10;PEX10;PEX10	ENST00000288774.3;ENST00000447513.2;ENST00000507596.1	3'UTR;3'UTR;3'UTR	PEX10;PEX10;PEX10	ENST00000288774.3;ENST00000447513.2;ENST00000507596.1	3'UTR;3'UTR;3'UTR		NA	chr1:2335476-2336887	6	chr1:2330778-2351383	6	NA	TRUE	450K	4_Tx	chr1:2327201-2341400	PEX10	3'UTR	0.6542	-0.1039	0.9998	NA	NA
cg11596239	1	2350059	+	2855	385	rs61760855	1	2350444	C	T	2.68e-10	-0.70167	7.95e-07	8.68e-06	chr1:2345891-2346156	S_Shelf															NA	chr1:2346661-2351783	6	chr1:2330778-2351383	6	NA	TRUE	450K	15_Quies	chr1:2349601-2371200		Intergenic	1.18e-06	-0.6878	0.0007265	NA	NA
cg02952012	1	2357295	+	2856	10937	rs4233033	1	2368232	T	C	2.09e-07	0.566658	0.000235952	0.00179197	chr1:2359926-2360167	N_Shelf								RP4-740C4.4	ENST00000420406.1	TSS200	RP4-740C4.4	ENST00000420406.1	TSS200		NA	chr1:2357197-2367481	6		NA	NA	NA	EPIC-only	15_Quies	chr1:2349601-2371200		Intergenic	NA	NA	NA	NA	NA
cg16397225	1	2357299	-	2856	-10933	rs4233033	1	2368232	T	C	1.14e-05	0.484989	0.00724165	0.0393437	chr1:2359926-2360167	N_Shelf								RP4-740C4.4	ENST00000420406.1	TSS200	RP4-740C4.4	ENST00000420406.1	TSS200		NA	chr1:2357197-2367481	6		NA	NA	NA	EPIC-only	15_Quies	chr1:2349601-2371200		Intergenic	NA	NA	NA	NA	NA
cg20491328	1	2359927	-	2858	10	rs2494436	1	2359917	T	C	1.49e-10	0.801887	1.24e-07	1.5e-06	chr1:2359926-2360167	Island								RP4-740C4.4	ENST00000420406.1	5'UTR	RP4-740C4.4	ENST00000420406.1	5'UTR	chr1:2358805-2359935	3		NA		NA	NA	TRUE	450K	15_Quies	chr1:2349601-2371200		Intergenic	1.17e-06	0.6572	0.00302	1.73e-05	4.3
cg25880537	1	2365337	-	2858	4205	rs10910075	1	2361132	C	T	1.23e-05	-0.605883	0.00861677	0.0456986		OpenSea															NA	chr1:2357197-2367481	6		NA	NA	TRUE	450K	15_Quies	chr1:2349601-2371200		Intergenic	0.002788	-0.5177	0.3729	NA	NA
cg22388472	1	2365763	+	2857	-18187	rs34647044	1	2347576	G	T	1.03e-08	0.957538	1.43e-05	0.000131743		OpenSea						1:2365731-2365952	Unclassified_Cell_type_specific								NA	chr1:2357197-2367481	6		NA	NA	TRUE	450K	15_Quies	chr1:2349601-2371200		Intergenic	0.0001522	0.6442	0.09652	NA	NA
cg22678044	1	2368610	-	2855	378	rs4233033	1	2368232	T	C	5.63e-07	0.547779	0.00102166	0.00687849	chr1:2371846-2372073	N_Shelf															NA	chr1:2367975-2380650	6	chr1:2366891-2369646	4	NA	TRUE	450K	15_Quies	chr1:2349601-2371200		Intergenic	0.02732	0.2883	0.5044	4.28e-06	4.6
cg02275930	1	2372054	-	2854	-1333	rs6669420	1	2373387	C	A	4.86e-36	-1.16121	6.27e-30	9.51e-28	chr1:2371846-2372073	Island															NA	chr1:2367975-2380650	6		NA	NA	TRUE	450K	14_ReprPCWk	chr1:2371201-2373200		Intergenic	NA	NA	NA	NA	NA
cg13183298	1	2376119	+	2856	14596	rs61277936	1	2390715	C	G	9.02e-06	0.524496	0.00789563	0.0423837	chr1:2374818-2375814	S_Shore						1:2376036-2376261	Unclassified_Cell_type_specific								NA	chr1:2367975-2380650	6		NA	NA	TRUE	450K	12_EnhBiv	chr1:2375601-2376400		Intergenic	0.01625	0.3138	0.4291	NA	NA
cg12140755	1	2382583	-	2856	-8257	rs28508164	1	2390840	T	C	2e-14	0.865127	1.34e-10	2.3e-09		OpenSea						1:2382483-2382731	Unclassified_Cell_type_specific								NA	chr1:2380847-2390814	6		NA	NA	TRUE	450K	15_Quies	chr1:2377801-2397800		Intergenic	NA	NA	NA	NA	NA
cg06215416	1	2383473	-	2856	35897	rs34647044	1	2347576	G	T	1.31e-06	0.821375	0.00132295	0.00869434		OpenSea						1:2383392-2383901	Unclassified_Cell_type_specific							chr1:2383245-2383510	3		NA		NA	NA	TRUE	450K	15_Quies	chr1:2377801-2397800		Intergenic	0.008654	0.4529	0.5461	NA	NA
cg13384949	1	2383501	-	2856	35925	rs34647044	1	2347576	G	T	7.85e-06	0.7628	0.00749003	0.040499		OpenSea						1:2383392-2383901	Unclassified_Cell_type_specific							chr1:2383245-2383510	3		NA		NA	NA	TRUE	450K	15_Quies	chr1:2377801-2397800		Intergenic	0.035	0.3669	0.736	NA	NA
cg25390413	1	2390701	+	2871	139	rs28508164	1	2390840	T	C	1.96e-06	0.568895	0.00177276	0.0113234	chr1:2387669-2388086	S_Shelf						1:2390564-2391513	Unclassified_Cell_type_specific								NA	chr1:2380847-2390814	6	chr1:2390058-2391911	6	NA	TRUE	450K	15_Quies	chr1:2377801-2397800		Intergenic	NA	NA	NA	NA	NA
cg11214544	1	2391121	-	2872	-3947	rs2494635	1	2395068	A	C	7.16e-20	-1.04194	1.04e-15	3.1e-14	chr1:2387669-2388086	S_Shelf						1:2390564-2391513	Unclassified_Cell_type_specific								NA	chr1:2391098-2419210	6	chr1:2390058-2391911	6	NA	TRUE	450K	15_Quies	chr1:2377801-2397800		Intergenic	2.89e-15	-0.9667	6.25e-13	NA	NA
cg07700843	1	2391317	-	2872	-50	rs16824399	1	2391367	G	A	5.7e-19	-1.11874	2.42e-14	6.23e-13	chr1:2387669-2388086	S_Shelf						1:2390564-2391513	Unclassified_Cell_type_specific							chr1:2391245-2391635	3		NA		NA	NA	TRUE	450K	15_Quies	chr1:2377801-2397800		Intergenic	2.21e-12	-0.9803	2.55e-09	2.91e-28	-11
cg02850689	1	2391347	-	2872	-2727	rs4648635	1	2394074	T	C	1.95e-15	-0.868608	5.74e-12	1.14e-10	chr1:2387669-2388086	S_Shelf						1:2390564-2391513	Unclassified_Cell_type_specific							chr1:2391245-2391635	3		NA		NA	NA	TRUE	450K	15_Quies	chr1:2377801-2397800		Intergenic	4.3e-08	-0.6944	3.45e-05	3.49e-39	-13.1
cg17008066	1	2398400	+	2886	-1645	rs2494634	1	2396755	C	T	1e-09	-0.735082	3.6e-06	3.6e-05	chr1:2398825-2399055	N_Shore	PLCH2	NM_001303012	TSS1500					PLCH2	ENST00000449969.1	TSS1500	PLCH2;PLCH2	ENST00000449969.1;ENST00000498669.1	TSS1500;TSS1500		NA	chr1:2391098-2419210	6	chr1:2397487-2401758	6	NA	NA	EPIC-only	12_EnhBiv	chr1:2398001-2399200	PLCH2	TSS1500	NA	NA	NA	NA	NA
cg04341153	1	2398858	-	2886	95	rs2494633	1	2398763	T	C	1.45e-07	0.645658	0.000131455	0.00104345	chr1:2398825-2399055	Island								PLCH2	ENST00000449969.1	TSS200	PLCH2;PLCH2	ENST00000449969.1;ENST00000498669.1	TSS200;TSS200	chr1:2398685-2398955	3		NA		NA	NA	TRUE	450K	12_EnhBiv	chr1:2398001-2399200		Intergenic	0.1617	0.1926	0.8833	NA	NA
cg16578609	1	2399051	+	2886	-675	rs2477693	1	2398376	A	G	6.19e-16	-0.933307	3.2e-12	6.54e-11	chr1:2398825-2399055	Island								PLCH2;PLCH2	ENST00000449969.1;ENST00000449969.1	5'UTR;1stExon	PLCH2;PLCH2;PLCH2;PLCH2	ENST00000449969.1;ENST00000449969.1;ENST00000498669.1;ENST00000498669.1	5'UTR;1stExon;1stExon;5'UTR		NA	chr1:2391098-2419210	6	chr1:2397487-2401758	6	NA	TRUE	450K	12_EnhBiv	chr1:2398001-2399200		Intergenic	3.85e-11	-0.8433	1.4e-08	NA	NA
cg12929805	1	2399054	+	2886	-2299	rs2494634	1	2396755	C	T	1.74e-13	-0.863574	1.2e-09	1.84e-08	chr1:2398825-2399055	Island								PLCH2;PLCH2	ENST00000449969.1;ENST00000449969.1	5'UTR;1stExon	PLCH2;PLCH2;PLCH2;PLCH2	ENST00000449969.1;ENST00000449969.1;ENST00000498669.1;ENST00000498669.1	5'UTR;1stExon;1stExon;5'UTR		NA	chr1:2391098-2419210	6	chr1:2397487-2401758	6	NA	TRUE	450K	12_EnhBiv	chr1:2398001-2399200		Intergenic	7.18e-15	-0.9571	3.12e-12	NA	NA
cg14984126	1	2409866	+	2905	11047	rs6668720	1	2420913	A	G	6.05e-07	-0.596055	0.000414174	0.00301067	chr1:2409757-2410049	Island	PLCH2	NM_014638	Body			1:2409850-2410372	Unclassified_Cell_type_specific	PLCH2;PLCH2;PLCH2;PLCH2	ENST00000343889.3;ENST00000378483.1;ENST00000278878.5;ENST00000288766.5	TSS1500;TSS200;TSS1500;5'UTR	PLCH2;PLCH2;PLCH2;PLCH2;PLCH2;PLCH2	ENST00000343889.3;ENST00000378483.1;ENST00000278878.5;ENST00000498669.1;ENST00000288766.5;ENST00000464895.1	TSS1500;TSS200;TSS1500;5'UTR;5'UTR;5'UTR		NA	chr1:2391098-2419210	6		NA	NA	TRUE	450K	15_Quies	chr1:2400201-2419800	PLCH2	Body	2.38e-06	-0.5554	0.0009146	1.2e-30	-11.5
cg00055434	1	2415344	-	2918	-1013	rs4648639	1	2416357	G	A	2.28e-37	-1.21776	1.06e-30	1.8e-28	chr1:2415198-2415506	Island	PLCH2	NM_014638	Body								PLCH2	ENST00000464895.1	5'UTR		NA	chr1:2391098-2419210	6		NA	NA	TRUE	450K	15_Quies	chr1:2400201-2419800	PLCH2	Body	1.44e-42	-1.188	2.1e-39	NA	NA
cg01442889	1	2415453	-	2918	-904	rs4648639	1	2416357	G	A	4.66e-32	-1.16135	8.24e-26	7.46e-24	chr1:2415198-2415506	Island	PLCH2	NM_014638	Body								PLCH2	ENST00000464895.1	5'UTR		NA	chr1:2391098-2419210	6		NA	NA	TRUE	450K	15_Quies	chr1:2400201-2419800	PLCH2	Body	NA	NA	NA	NA	NA
cg24902038	1	2428882	+	2932	23687	rs2985862	1	2452569	T	C	8.72e-20	0.971169	6.35e-15	1.74e-13		OpenSea	PLCH2	NM_014638	Body			1:2428817-2429503	Unclassified_Cell_type_specific	PLCH2	ENST00000473964.1	TSS1500	PLCH2;PLCH2;PLCH2;PLCH2	ENST00000473964.1;ENST00000462379.1;ENST00000419816.1;ENST00000464895.1	TSS1500;TSS1500;TSS200;5'UTR		NA	chr1:2420513-2452297	6		NA	NA	TRUE	450K	5_TxWk	chr1:2428601-2430400	PLCH2	Body	NA	NA	NA	NA	NA
cg15627072	1	2432621	-	2935	-2123	rs3814298	1	2434744	C	T	5.5e-06	-0.542479	0.00547134	0.030869	chr1:2433648-2434065	N_Shore	PLCH2	NM_014638	Body			1:2432383-2432772	Unclassified_Cell_type_specific	PLCH2	ENST00000473964.1	5'UTR	PLCH2;PLCH2;PLCH2	ENST00000473964.1;ENST00000462379.1;ENST00000464895.1	5'UTR;5'UTR;5'UTR	chr1:2432505-2433055	3		NA		NA	NA	TRUE	450K	7_Enh	chr1:2430401-2433000	PLCH2	Body	NA	NA	NA	NA	NA
cg06322310	1	2436214	-	2935	3452	rs4648642	1	2432762	G	A	9.28e-06	-0.500976	0.00681318	0.0373389	chr1:2435041-2435257	S_Shore	PLCH2	NM_014638	Body			1:2435991-2436531	Unclassified_Cell_type_specific	PLCH2;PLCH2;PLCH2	ENST00000473964.1;ENST00000378483.1;ENST00000449969.1	5'UTR;3'UTR;3'UTR	PLCH2;PLCH2;PLCH2;PLCH2;PLCH2	ENST00000473964.1;ENST00000462379.1;ENST00000378483.1;ENST00000449969.1;ENST00000464895.1	5'UTR;5'UTR;3'UTR;3'UTR;5'UTR	chr1:2435165-2436895	3		NA		NA	NA	TRUE	450K	5_TxWk	chr1:2433001-2439200	PLCH2	Body	0.01157	-0.2911	0.1699	NA	NA
cg05697866	1	2437200	+	2936	2485	rs3791180	1	2439685	G	C	5.89e-08	-0.579956	7.71e-05	0.000635178	chr1:2435041-2435257	S_Shore						1:2437063-2438613	Unclassified							chr1:2436945-2438175	3		NA		NA	NA	TRUE	450K	5_TxWk	chr1:2433001-2439200		Intergenic	NA	NA	NA	NA	NA
cg15574442	1	2437658	+	2936	27437	rs11585747	1	2465095	C	T	2.18e-07	-0.565765	0.000229238	0.00174501	chr1:2435554-2435828	S_Shore						1:2437063-2438613	Unclassified							chr1:2436945-2438175	3		NA		NA	NA	TRUE	450K	5_TxWk	chr1:2433001-2439200		Intergenic	3.41e-06	-0.5186	4.02e-05	NA	NA
cg25975165	1	2444426	+	2940	-12	rs7535528	1	2444414	G	A	3.84e-06	-0.55106	0.00242276	0.0150165	chr1:2445355-2445648	N_Shore	PANK4	NM_018216	Body								PANK4;PANK4;PANK4	ENST00000471361.1;ENST00000487804.1;ENST00000471361.1	3'UTR;3'UTR;1stExon		NA	chr1:2420513-2452297	6	chr1:2432391-2450780	6	NA	TRUE	450K	4_Tx	chr1:2439201-2454000	PANK4	Body	0.1706	-0.1728	0.7884	NA	NA
cg24955743	1	2454705	+	2945	8113	rs2494603	1	2462818	T	C	1.01e-13	0.888789	2.75e-10	4.54e-09	chr1:2452795-2453007	S_Shore	PANK4	NM_018216	Body			1:2454639-2456091	Promoter_Associated	PANK4	ENST00000491212.1	3'UTR	PANK4;PANK4	ENST00000491212.1;ENST00000514922.1	3'UTR;3'UTR	chr1:2454680-2455130	3		NA		NA	NA	TRUE	450K	2_TssAFlnk	chr1:2454601-2457600	PANK4	Body	0.005564	0.3601	0.4843	2.7e-07	5.14
cg09245989	1	2454811	+	2945	689	rs3122923	1	2455500	A	C	6.51e-10	0.765353	5.67e-07	6.31e-06	chr1:2452795-2453007	S_Shore	PANK4	NM_018216	Body			1:2454639-2456091	Promoter_Associated	PANK4	ENST00000491212.1	3'UTR	PANK4;PANK4	ENST00000491212.1;ENST00000514922.1	3'UTR;3'UTR	chr1:2454680-2455130	3		NA		NA	NA	TRUE	450K	2_TssAFlnk	chr1:2454601-2457600	PANK4	Body	0.002677	0.4425	0.4076	NA	NA
cg06866616	1	2455264	-	2945	24207	rs2477707	1	2431057	C	T	2.53e-06	0.709429	0.00210129	0.013197	chr1:2457241-2458259	N_Shore	PANK4	NM_018216	Body			1:2454639-2456091	Promoter_Associated	PANK4	ENST00000491212.1	3'UTR	PANK4;PANK4	ENST00000491212.1;ENST00000514922.1	3'UTR;3'UTR	chr1:2455185-2455390	3		NA		NA	NA	TRUE	450K	2_TssAFlnk	chr1:2454601-2457600	PANK4	Body	0.04901	0.3123	0.7109	0.000415	3.53
cg00295182	1	2456436	+	2945	-31542	rs2477702	1	2424894	T	C	1.86e-09	0.869886	2.97e-06	3.01e-05	chr1:2457241-2458259	N_Shore	PANK4	NM_018216	Body			1:2456298-2458748	Promoter_Associated	PANK4	ENST00000491212.1	3'UTR	PANK4;PANK4	ENST00000491212.1;ENST00000514922.1	3'UTR;3'UTR		NA	chr1:2456309-2468031	6	chr1:2455057-2459706	6	NA	TRUE	450K	2_TssAFlnk	chr1:2454601-2457600	PANK4	Body	0.007262	0.3843	0.392	7.12e-06	4.49
cg02483661	1	2460621	+	2944	-13	rs72644658	1	2460608	A	G	9.49e-17	1.71077	2.12e-12	4.43e-11	chr1:2460760-2462010	N_Shore	HES5	NM_001010926	3'UTR					HES5	ENST00000378453.3	3'UTR	HES5	ENST00000378453.3	3'UTR	chr1:2460445-2461275	3		NA		NA	NA	TRUE	450K	11_BivFlnk	chr1:2460401-2460800	HES5	3'UTR	2.09e-19	1.642	5.89e-16	NA	NA
cg06231244	1	2460761	-	2944	153	rs72644658	1	2460608	A	G	4.12e-13	1.53063	2.28e-09	3.38e-08	chr1:2460760-2462010	Island	HES5	NM_001010926	3'UTR					HES5	ENST00000378453.3	3'UTR	HES5	ENST00000378453.3	3'UTR	chr1:2460445-2461275	3		NA		NA	NA	TRUE	450K	11_BivFlnk	chr1:2460401-2460800	HES5	3'UTR	7.79e-16	1.519	1.35e-12	NA	NA
cg05697909	1	2462364	-	2944	-92765	rs72646016	1	2555129	C	T	7.84e-06	0.801086	0.00529369	0.0299974	chr1:2460760-2462010	S_Shore	HES5	NM_001010926	TSS1500					HES5	ENST00000378453.3	TSS1500	HES5	ENST00000378453.3	TSS1500	chr1:2462245-2462870	3		NA		NA	NA	TRUE	450K	11_BivFlnk	chr1:2462001-2462400	HES5	TSS1500	0.09275	0.2933	0.6461	NA	NA
cg17806162	1	2472133	-	2944	-18809	rs2281852	1	2490942	C	A	4.91e-06	-0.498598	0.00474233	0.0272364	chr1:2472095-2472586	Island						1:2472067-2472667	Unclassified_Cell_type_specific							chr1:2472085-2472350	3		NA		NA	NA	TRUE	450K	7_Enh	chr1:2471601-2473600		Intergenic	7.56e-07	-0.5865	0.0004561	NA	NA
cg26785823	1	2482001	+	2941	24228	rs55658746	1	2506229	T	C	1.08e-13	-0.906391	1.34e-09	2.05e-08	chr1:2477563-2478363	S_Shelf	LOC115110	NR_026927	Body					RP3-395M20.8	ENST00000432521.2	3'UTR	RP3-395M20.8;RP3-395M20.8;RP3-395M20.8;RP3-395M20.8;RP3-395M20.8	ENST00000449660.1;ENST00000443892.2;ENST00000416860.2;ENST00000448624.2;ENST00000432521.2	3'UTR;3'UTR;3'UTR;3'UTR;3'UTR	chr1:2481765-2482155	3		NA		NA	NA	TRUE	450K	5_TxWk	chr1:2481601-2485600	LOC115110	Body	0.03094	-0.2877	0.4883	NA	NA
cg01737466	1	2512442	+	2930	774	rs734999	1	2513216	C	T	9.03e-23	0.965876	1.04e-18	4.25e-17		OpenSea	LOC100996583	NR_121638	Body					RP3-395M20.9	ENST00000424215.1	TSS1500	RP3-395M20.9	ENST00000424215.1	TSS1500		NA		NA		NA	NA	NA	EPIC-only	7_Enh	chr1:2510601-2516000	LOC100996583	Body	NA	NA	NA	NA	NA
cg00205605	1	2516401	-	2929	-10345	rs3748816	1	2526746	A	G	5.48e-17	0.924792	1.69e-12	3.57e-11	chr1:2517397-2518892	N_Shore						1:2516313-2516563	Promoter_Associated_Cell_type_specific							chr1:2516305-2516715	3		NA		NA	NA	TRUE	450K	2_TssAFlnk	chr1:2516001-2517400		Intergenic	9.19e-16	0.9178	7.14e-14	4.44e-61	16.5
cg18932078	1	2524107	+	2929	-384	rs867436	1	2523723	C	T	1.74e-22	1.03537	3.82e-18	1.47e-16	chr1:2527239-2527503	N_Shelf	MMEL1	NM_033467	Body					MMEL1	ENST00000378411.4	ExonBnd	MMEL1;MMEL1;MMEL1;MMEL1;MMEL1;MMEL1;MMEL1;MMEL1	ENST00000378411.4;ENST00000471840.1;ENST00000464195.1;ENST00000469962.1;ENST00000471840.1;ENST00000504800.1;ENST00000491941.1;ENST00000464195.1	ExonBnd;1stExon;1stExon;3'UTR;3'UTR;3'UTR;3'UTR;3'UTR		NA	chr1:2524097-2530241	6		NA	NA	TRUE	450K	5_TxWk	chr1:2520201-2524200	MMEL1	Body	NA	NA	NA	NA	NA
cg21621858	1	2524280	+	2929	635	rs10752747	1	2524915	G	T	6.61e-43	1.29812	3.04e-34	9.02e-32	chr1:2527239-2527503	N_Shelf	MMEL1;MMEL1	NM_033467;NM_033467	ExonBnd;Body					MMEL1	ENST00000378411.4	ExonBnd	MMEL1;MMEL1;MMEL1;MMEL1;MMEL1;MMEL1;MMEL1;MMEL1	ENST00000464195.1;ENST00000469962.1;ENST00000471840.1;ENST00000491941.1;ENST00000378411.4;ENST00000504800.1;ENST00000491941.1;ENST00000464195.1	1stExon;3'UTR;TSS200;1stExon;ExonBnd;3'UTR;3'UTR;3'UTR	chr1:2524180-2524535	3		NA		NA	NA	NA	EPIC-only	1_TssA	chr1:2524201-2524400	MMEL1	ExonBnd	NA	NA	NA	NA	NA
cg10314909	1	2524890	-	2929	-192580	rs60389769	1	2717470	G	A	7.31e-06	0.550264	0.00618645	0.0343486	chr1:2527239-2527503	N_Shelf	MMEL1	NM_033467	Body								MMEL1;MMEL1;MMEL1;MMEL1;MMEL1	ENST00000469962.1;ENST00000471840.1;ENST00000491941.1;ENST00000464195.1;ENST00000504800.1	3'UTR;TSS1500;TSS1500;TSS1500;3'UTR		NA	chr1:2524097-2530241	6		NA	NA	TRUE	450K	7_Enh	chr1:2524601-2525000	MMEL1	Body	5.28e-05	0.5299	0.002545	NA	NA
cg11382394	1	2564504	-	2993	24901	rs60687045	1	2539603	G	A	7.87e-15	-0.89335	1.48e-10	2.53e-09	chr1:2559892-2561055	S_Shelf	MMEL1	NM_033467	TSS200	low-CpG:2554356-2554398				RP13-436F16.1;MMEL1;MMEL1;MMEL1	ENST00000427302.1;ENST00000511099.1;ENST00000378412.3;ENST00000378411.4	5'UTR;TSS200;TSS200;TSS200	RP13-436F16.1;MMEL1;MMEL1;MMEL1	ENST00000427302.1;ENST00000511099.1;ENST00000378412.3;ENST00000378411.4	5'UTR;TSS200;TSS200;TSS200	chr1:2564400-2564775	3		NA		NA	NA	TRUE	450K	14_ReprPCWk	chr1:2561801-2569200	MMEL1	TSS200	1.8e-05	-0.5603	0.00128	NA	NA
cg17429686	1	2571229	+	2994	-31433	rs4073285	1	2539796	C	T	7.57e-17	0.934785	6.26e-13	1.39e-11	chr1:2574030-2574864	N_Shelf						1:2571027-2571386	Unclassified_Cell_type_specific				TTC34	ENST00000401094.5	3'UTR		NA	chr1:2569878-2577072	6	chr1:2566801-2572459	6	NA	TRUE	450K	15_Quies	chr1:2569201-2572000		Intergenic	2.64e-16	0.9619	4.25e-14	NA	NA
cg04581538	1	2578470	-	3004	-475636	rs2235176	1	3054106	T	C	7.25e-06	-0.514831	0.00606395	0.033754	chr1:2574030-2574864	S_Shelf	TTC34	NM_001242672	Body								TTC34	ENST00000401094.5	TSS1500	chr1:2578340-2578630	3		NA		NA	NA	NA	EPIC-only	9_Het	chr1:2577801-2580200	TTC34	Body	NA	NA	NA	NA	NA
cg00070241	1	2631547	-	3052	64126	rs12756665	1	2567421	C	T	1.53e-06	-0.529437	0.00134534	0.00882584		OpenSea	TTC34	NM_001242672	Body											chr1:2631345-2631575	3		NA		NA	NA	NA	EPIC-only	13_ReprPC	chr1:2628001-2632000	TTC34	Body	NA	NA	NA	NA	NA
cg00216166	1	2707569	-	3121	143557	rs11486042	1	2564012	G	A	4.68e-06	0.676466	0.00289331	0.0176122	chr1:2706025-2706961	S_Shore	TTC34	NM_001242672	TSS1500					TTC34	ENST00000401095.3	TSS1500	TTC34;TTC34	ENST00000401095.3;ENST00000574621.1	TSS1500;TSS1500	chr1:2707505-2707795	3		NA		NA	NA	NA	EPIC-only	14_ReprPCWk	chr1:2706401-2708600	TTC34	TSS1500	NA	NA	NA	NA	NA
cg25216300	1	2722739	-	3151	-26977	rs4648481	1	2749716	G	T	3.89e-06	-0.495407	0.00333966	0.0200203		OpenSea															NA	chr1:2719962-2723365	6		NA	NA	TRUE	450K	15_Quies	chr1:2718601-2738200		Intergenic	0.0004345	-0.4472	0.01369	3.44e-07	-5.1
cg05697835	1	2722811	+	3151	37	rs6692145	1	2722848	C	T	5.03e-17	-0.832183	2.9e-13	6.64e-12		OpenSea															NA	chr1:2719962-2723365	6		NA	NA	TRUE	450K	15_Quies	chr1:2718601-2738200		Intergenic	7.25e-12	-0.8328	9.22e-09	NA	NA
cg17455297	1	2723217	+	3150	15048	rs11584658	1	2738265	C	T	9.59e-09	-0.611574	2.18e-05	0.000195334		OpenSea															NA	chr1:2719962-2723365	6		NA	NA	TRUE	450K	15_Quies	chr1:2718601-2738200		Intergenic	0.0008823	-0.4189	0.1164	4.12e-22	-9.67
cg13923696	1	2772212	+	3295	1354	rs6660759	1	2773566	C	T	1.87e-06	-0.542285	0.00147081	0.00956684	chr1:2772126-2772665	Island															NA	chr1:2770286-2775683	6		NA	NA	TRUE	450K	15_Quies	chr1:2757601-2779600		Intergenic	0.04336	-0.2463	0.7086	NA	NA
cg06853416	1	2778841	-	3318	8908	rs6665646	1	2769933	C	T	8.16e-08	0.599799	0.000114737	0.000919598	chr1:2777157-2777361	S_Shore						1:2778653-2778987	Unclassified_Cell_type_specific							chr1:2778765-2780015	3		NA		NA	NA	TRUE	450K	15_Quies	chr1:2757601-2779600		Intergenic	1.81e-11	0.7537	3.46e-09	NA	NA
cg15325070	1	2792704	-	3350	15927	rs897619	1	2776777	T	C	4.07e-06	-0.535539	0.00359601	0.0213653		OpenSea														chr1:2792585-2792790	3		NA		NA	NA	TRUE	450K	15_Quies	chr1:2789001-2809200		Intergenic	0.01067	-0.3045	0.4553	NA	NA
cg14790876	1	2798280	+	3378	-8308	rs2168531	1	2789972	C	T	1.57e-09	0.687632	1.77e-06	1.85e-05		OpenSea						1:2798013-2798439	Unclassified_Cell_type_specific								NA	chr1:2797819-2808857	6		NA	NA	TRUE	450K	15_Quies	chr1:2789001-2809200		Intergenic	0.0007972	0.4021	0.06987	7.14e-28	10.9
cg20848441	1	2805150	+	3390	17598	rs12091184	1	2822748	T	C	1.1e-06	0.694932	0.00111287	0.00743454		OpenSea						1:2805089-2805267	Unclassified_Cell_type_specific							chr1:2804985-2805515	3		NA		NA	NA	TRUE	450K	15_Quies	chr1:2789001-2809200		Intergenic	0.0005275	0.5662	0.3255	NA	NA
cg06757928	1	2811411	-	3400	-24076	rs897633	1	2835487	A	C	1.37e-08	-0.742502	2.56e-05	0.000226362		OpenSea						1:2811005-2811626	Unclassified_Cell_type_specific							chr1:2811225-2811530	3		NA		NA	NA	TRUE	450K	15_Quies	chr1:2811001-2838800		Intergenic	0.001027	-0.4832	0.1925	NA	NA
cg26785499	1	2820433	-	3418	-4556	rs880725	1	2824989	A	G	1.32e-07	0.643428	0.000163106	0.00127416		OpenSea						1:2820420-2820540	Unclassified_Cell_type_specific								NA	chr1:2815665-2835335	6		NA	NA	TRUE	450K	15_Quies	chr1:2811001-2838800		Intergenic	5.68e-05	0.6049	0.009293	9.04e-05	3.91
cg04551318	1	2823297	+	3423	-3990	rs79316815	1	2819307	A	G	4.49e-15	0.993101	1.48e-11	2.81e-10		OpenSea														chr1:2823265-2823535	3		NA		NA	NA	TRUE	450K	15_Quies	chr1:2811001-2838800		Intergenic	NA	NA	NA	NA	NA
cg16298867	1	2833643	+	3432	367	rs11809099	1	2834010	C	T	2.02e-35	-1.38309	1.68e-29	2.4e-27		OpenSea														chr1:2833425-2833755	3		NA		NA	NA	TRUE	450K	15_Quies	chr1:2811001-2838800		Intergenic	2.26e-30	-1.371	6.93e-28	NA	NA
cg06316219	1	2834040	-	3431	880	rs1869971	1	2833160	C	T	8.21e-19	-1.09389	7.81e-15	2.12e-13		OpenSea															NA	chr1:2815665-2835335	6		NA	NA	TRUE	450K	15_Quies	chr1:2811001-2838800		Intergenic	0.001921	-0.4599	0.2134	NA	NA
cg19268708	1	2837518	+	3424	-465	rs12046025	1	2837053	C	T	2.13e-06	-0.586572	0.00249469	0.0154188		OpenSea						1:2837393-2837626	Unclassified_Cell_type_specific								NA	chr1:2836804-2837999	6		NA	NA	TRUE	450K	15_Quies	chr1:2811001-2838800		Intergenic	0.006151	-0.4459	0.4648	NA	NA
cg00996827	1	2838805	+	3420	-1175	rs936251	1	2837630	T	C	5.34e-36	1.19919	2.59e-30	4.17e-28		OpenSea						1:2838555-2839231	Unclassified							chr1:2838605-2838895	3		NA		NA	NA	TRUE	450K	7_Enh	chr1:2838801-2839400		Intergenic	NA	NA	NA	NA	NA
cg21402748	1	2838849	+	3420	2482	rs12062218	1	2841331	T	C	1.03e-35	1.19333	2.39e-29	3.36e-27		OpenSea						1:2838555-2839231	Unclassified							chr1:2838605-2838895	3		NA		NA	NA	TRUE	450K	7_Enh	chr1:2838801-2839400		Intergenic	1.27e-24	1.358	1.4e-22	NA	NA
cg10812027	1	2839247	+	3420	1666	rs4648352	1	2840913	G	A	1.19e-07	0.641114	0.000217792	0.00166441		OpenSea															NA	chr1:2839166-2839455	4		NA	NA	TRUE	450K	7_Enh	chr1:2838801-2839400		Intergenic	0.06423	0.301	0.7599	NA	NA
cg06988547	1	2839763	+	3420	2556	rs2045332	1	2842319	G	A	5.53e-12	-0.772615	2.68e-08	3.51e-07		OpenSea						1:2839582-2839785	Unclassified_Cell_type_specific								NA	chr1:2839513-2839910	4		NA	NA	TRUE	450K	14_ReprPCWk	chr1:2839401-2851000		Intergenic	NA	NA	NA	NA	NA
cg19802390	1	2840177	-	3419	1379	rs12045117	1	2838798	G	C	3.35e-08	0.634042	4.62e-05	0.000394062		OpenSea															NA	chr1:2840038-2841688	6		NA	NA	TRUE	450K	14_ReprPCWk	chr1:2839401-2851000		Intergenic	0.002608	0.4762	0.2627	NA	NA
cg06184325	1	2863098	+	3352	-10892	rs1473386	1	2852206	T	C	3.69e-09	0.662699	6.11e-06	5.93e-05		OpenSea														chr1:2862925-2863195	3		NA		NA	NA	TRUE	450K	14_ReprPCWk	chr1:2857201-2866200		Intergenic	5.79e-21	1.036	4.28e-18	1.12e-42	13.7
cg24592500	1	2863801	-	3351	-214	rs12028979	1	2864015	C	G	7.02e-23	-1.03097	4.3e-18	1.65e-16		OpenSea														chr1:2863485-2863815	3		NA		NA	NA	TRUE	450K	14_ReprPCWk	chr1:2857201-2866200		Intergenic	4.05e-15	-1.07	1.86e-12	NA	NA
cg25137787	1	2863815	-	3351	15818	rs4648438	1	2847997	A	G	2.29e-26	-1.08232	1.29e-21	7.22e-20		OpenSea															NA	chr1:2863504-2863885	5	chr1:2863775-2864141	3	NA	TRUE	450K	14_ReprPCWk	chr1:2857201-2866200		Intergenic	NA	NA	NA	NA	NA
cg23932261	1	2876546	-	3345	21	rs10909845	1	2876525	T	C	3.35e-10	0.73354	8.17e-07	8.92e-06	chr1:2876545-2876808	Island															NA		NA		NA	NA	TRUE	450K	15_Quies	chr1:2875801-2909000		Intergenic	7.73e-16	1.084	2.9e-12	7.83e-19	8.86
cg15831346	1	2876723	+	3345	-3238	rs1456468	1	2873485	A	T	1.67e-37	-1.18758	1.85e-31	3.48e-29	chr1:2876545-2876808	Island															NA		NA		NA	NA	TRUE	450K	15_Quies	chr1:2875801-2909000		Intergenic	8.11e-21	-1.218	3.13e-17	3.12e-118	-23.1
cg17474920	1	2882827	+	3344	99014	rs6665853	1	2981841	G	A	3.75e-06	-0.533997	0.00438685	0.0254401	chr1:2885062-2885284	N_Shelf															NA		NA		NA	NA	TRUE	450K	15_Quies	chr1:2875801-2909000		Intergenic	0.4764	-0.09025	0.9968	0.215	-1.24
cg09469812	1	2899497	-	3311	9	rs12046140	1	2899488	T	C	1.3e-20	1.5574	1.18e-15	3.5e-14		OpenSea															NA	chr1:2898448-2899665	5		NA	NA	TRUE	450K	15_Quies	chr1:2875801-2909000		Intergenic	6e-11	0.9585	1.37e-08	NA	NA
cg00500221	1	2915875	+	3275	-12716	rs16823303	1	2903159	A	G	8.52e-17	-1.43472	7.48e-12	1.47e-10	chr1:2918497-2918753	N_Shelf															NA		NA		NA	NA	TRUE	450K	14_ReprPCWk	chr1:2912601-2923600		Intergenic	NA	NA	NA	NA	NA
cg11915117	1	2917621	+	3264	-244	rs12025260	1	2917377	T	C	2.91e-08	-0.982402	3.93e-05	0.00033835	chr1:2918497-2918753	N_Shore															NA	chr1:2917280-2917644	4		NA	NA	NA	EPIC-only	14_ReprPCWk	chr1:2912601-2923600		Intergenic	NA	NA	NA	NA	NA
cg00830435	1	2918526	+	3262	-8182	rs58538272	1	2910344	A	G	1.37e-07	0.931236	0.000173473	0.00134867	chr1:2918497-2918753	Island															NA	chr1:2917805-2920594	6		NA	NA	TRUE	450K	14_ReprPCWk	chr1:2912601-2923600		Intergenic	9.44e-08	0.7816	1.2e-05	NA	NA
cg22517653	1	2918612	+	3259	-3339	rs12046411	1	2915273	G	A	2.97e-22	-1.54669	1.04e-17	3.81e-16	chr1:2918497-2918753	Island															NA	chr1:2917805-2920594	6		NA	NA	TRUE	450K	14_ReprPCWk	chr1:2912601-2923600		Intergenic	NA	NA	NA	NA	NA
cg11452087	1	2918752	+	3259	-4464	rs34909435	1	2914288	G	C	8.25e-11	1.13036	9.98e-08	1.22e-06	chr1:2918497-2918753	Island															NA	chr1:2917805-2920594	6		NA	NA	TRUE	450K	14_ReprPCWk	chr1:2912601-2923600		Intergenic	4.06e-07	0.7415	2.22e-05	NA	NA
cg25037000	1	2931557	-	3243	21232	rs57720952	1	2910325	A	G	8.38e-07	0.900831	0.000953005	0.0064572	chr1:2929155-2929376	S_Shelf														chr1:2931285-2931975	3		NA		NA	NA	TRUE	450K	14_ReprPCWk	chr1:2925401-2932600		Intergenic	0.0002976	0.5439	0.02975	NA	NA
cg15211996	1	2936768	-	3240	-43509	rs2072732	1	2980277	T	C	2.18e-13	1.03577	3.52e-10	5.75e-09	chr1:2938633-2939043	N_Shore	ACTRT2	NM_080431	TSS1500					ACTRT2;ACTRT2	ENST00000378404.2;ENST00000543312.1	TSS1500;TSS1500	ACTRT2;ACTRT2	ENST00000378404.2;ENST00000543312.1	TSS1500;TSS1500	chr1:2936705-2937035	3		NA		NA	NA	TRUE	450K	15_Quies	chr1:2932601-2948800	ACTRT2	TSS1500	2.99e-10	0.8043	1.22e-08	NA	NA
cg27531496	1	2943891	+	3236	-7505	rs12564456	1	2936386	C	G	6.42e-10	-0.912985	1.53e-06	1.61e-05		OpenSea															NA	chr1:2943316-2944224	6		NA	NA	TRUE	450K	15_Quies	chr1:2932601-2948800		Intergenic	NA	NA	NA	NA	NA
cg03976712	1	2946727	+	3236	5887	rs1005471	1	2952614	T	C	2.64e-11	0.942139	8.77e-08	1.08e-06		OpenSea														chr1:2946665-2946915	3		NA		NA	NA	TRUE	450K	15_Quies	chr1:2932601-2948800		Intergenic	NA	NA	NA	NA	NA
cg06792538	1	2954250	+	3233	-219	rs74048148	1	2954031	A	G	1.25e-20	1.2805	4.49e-17	1.54e-15		OpenSea														chr1:2954225-2954455	3		NA		NA	NA	TRUE	450K	5_TxWk	chr1:2951401-2955800		Intergenic	NA	NA	NA	NA	NA
cg08733933	1	2954429	-	3233	199	rs67919793	1	2954230	T	C	5.02e-13	-1.0462	1.12e-09	1.72e-08		OpenSea														chr1:2954225-2954455	3		NA		NA	NA	TRUE	450K	5_TxWk	chr1:2951401-2955800		Intergenic	NA	NA	NA	NA	NA
cg17890044	1	2994372	+	3225	1077	rs7515436	1	2995449	G	A	1.05e-18	-0.915722	9.19e-14	2.22e-12	chr1:2997272-2997473	N_Shelf	PRDM16;PRDM16	NM_022114;NM_199454	Body;Body												NA	chr1:2992237-3003395	6		NA	NA	TRUE	450K	14_ReprPCWk	chr1:2991801-2996800	PRDM16	Body	1.62e-21	-1.028	1.9e-18	NA	NA
cg12436196	1	2995301	+	3225	-1494	rs2981888	1	2993807	C	G	2.8e-16	0.990941	2.89e-12	5.94e-11	chr1:2997272-2997473	N_Shore	PRDM16;PRDM16	NM_022114;NM_199454	Body;Body			1:2995237-2995408	Unclassified_Cell_type_specific							chr1:2995040-2995455	3		NA		NA	NA	TRUE	450K	14_ReprPCWk	chr1:2991801-2996800	PRDM16	Body	4.84e-11	0.8031	2.07e-08	NA	NA
cg08262220	1	2995506	-	3225	-127	rs2788093	1	2995633	C	T	4.84e-16	-1.09745	1.56e-11	2.96e-10	chr1:2997272-2997473	N_Shore	PRDM16;PRDM16	NM_022114;NM_199454	Body;Body											chr1:2995480-2995835	3		NA		NA	NA	TRUE	450K	14_ReprPCWk	chr1:2991801-2996800	PRDM16	Body	4.28e-23	-1.171	1.64e-19	NA	NA
cg11731671	1	2995604	-	3225	-29	rs2788093	1	2995633	C	T	1.65e-16	-1.11142	3.72e-12	7.58e-11	chr1:2997272-2997473	N_Shore	PRDM16;PRDM16	NM_022114;NM_199454	Body;Body											chr1:2995480-2995835	3		NA		NA	NA	TRUE	450K	14_ReprPCWk	chr1:2991801-2996800	PRDM16	Body	5.86e-19	-1.093	2.22e-15	NA	NA
cg00806481	1	2996650	+	3225	-2910	rs4648358	1	2993740	G	T	1.25e-07	0.699568	0.000116351	0.000931645	chr1:2997272-2997473	N_Shore	PRDM16;PRDM16	NM_022114;NM_199454	Body;Body												NA	chr1:2992237-3003395	6		NA	NA	TRUE	450K	14_ReprPCWk	chr1:2991801-2996800	PRDM16	Body	3.44e-07	0.8261	0.0002353	NA	NA
cg04493316	1	2999196	-	3225	-519	rs6674036	1	2999715	G	T	1.57e-17	0.804936	8.49e-14	2.06e-12	chr1:2999727-2999978	N_Shore	PRDM16;PRDM16	NM_022114;NM_199454	Body;Body												NA	chr1:2992237-3003395	6		NA	NA	TRUE	450K	15_Quies	chr1:2996801-3069000	PRDM16	Body	9e-08	0.6202	6.89e-05	NA	NA
cg09663655	1	2999728	-	3225	660	rs2981886	1	2999068	T	G	1.74e-16	0.79454	5.79e-13	1.29e-11	chr1:2999727-2999978	Island	PRDM16;PRDM16	NM_022114;NM_199454	Body;Body											chr1:2999605-2999975	3		NA		NA	NA	TRUE	450K	15_Quies	chr1:2996801-3069000	PRDM16	Body	7.19e-10	-0.7145	3.28e-07	NA	NA
cg24678113	1	3006466	-	3247	-573	rs2817165	1	3007039	A	G	5.9e-34	-1.07576	2.98e-29	4.15e-27		OpenSea	PRDM16;PRDM16	NM_022114;NM_199454	Body;Body												NA	chr1:3005626-3025407	6		NA	NA	TRUE	450K	15_Quies	chr1:2996801-3069000	PRDM16	Body	1.1e-24	-1.085	4.23e-21	NA	NA
cg23069843	1	3007910	-	3251	27	rs2788096	1	3007883	C	T	4.58e-09	0.667068	9.7e-06	9.13e-05		OpenSea	PRDM16;PRDM16	NM_022114;NM_199454	Body;Body												NA	chr1:3005626-3025407	6		NA	NA	TRUE	450K	15_Quies	chr1:2996801-3069000	PRDM16	Body	2.47e-09	0.756	7.79e-06	NA	NA
cg06724693	1	3010896	+	3257	-927	rs7543737	1	3009969	G	A	1.91e-35	1.24613	5.59e-31	9.85e-29		OpenSea	PRDM16;PRDM16	NM_022114;NM_199454	Body;Body												NA	chr1:3005626-3025407	6		NA	NA	TRUE	450K	15_Quies	chr1:2996801-3069000	PRDM16	Body	2.33e-28	1.248	1.44e-25	NA	NA
cg09271661	1	3039059	-	3292	-7293	rs2742669	1	3046352	A	G	8.83e-11	-0.97228	4.78e-07	5.38e-06	chr1:3038067-3038343	S_Shore	PRDM16;PRDM16	NM_022114;NM_199454	Body;Body											chr1:3039000-3039270	3		NA		NA	NA	TRUE	450K	15_Quies	chr1:2996801-3069000	PRDM16	Body	3.66e-06	-1.021	0.0008894	NA	NA
cg26426080	1	3039210	-	3293	-7142	rs2742669	1	3046352	A	G	4.47e-13	-1.06817	3.45e-09	5.02e-08	chr1:3038067-3038343	S_Shore	PRDM16;PRDM16	NM_022114;NM_199454	Body;Body											chr1:3039000-3039270	3		NA		NA	NA	TRUE	450K	15_Quies	chr1:2996801-3069000	PRDM16	Body	3.87e-08	-1.192	2.99e-05	NA	NA
cg10111211	1	3050384	-	3277	-1881	rs7535865	1	3052265	A	C	3.34e-08	-1.15055	5.67e-05	0.000476874		OpenSea	PRDM16;PRDM16	NM_199454;NM_022114	Body;Body					RP1-163G9.2	ENST00000440516.1	TSS200	RP1-163G9.2	ENST00000440516.1	TSS200	chr1:3050325-3050715	3		NA		NA	NA	NA	EPIC-only	15_Quies	chr1:2996801-3069000	PRDM16	Body	NA	NA	NA	NA	NA
cg08405558	1	3050448	+	3277	1817	rs7535865	1	3052265	A	C	3.3e-14	-1.51539	4.55e-10	7.33e-09		OpenSea	PRDM16;PRDM16	NM_199454;NM_022114	Body;Body					RP1-163G9.2	ENST00000440516.1	TSS200	RP1-163G9.2	ENST00000440516.1	TSS200	chr1:3050325-3050715	3		NA		NA	NA	NA	EPIC-only	15_Quies	chr1:2996801-3069000	PRDM16	Body	NA	NA	NA	NA	NA
cg05117823	1	3056152	+	3283	-3122	rs4648364	1	3053030	C	G	4e-19	-1.07557	4.83e-15	1.34e-13	chr1:3056541-3056772	N_Shore	PRDM16;PRDM16	NM_022114;NM_199454	Body;Body											chr1:3055765-3056675	3		NA		NA	NA	TRUE	450K	15_Quies	chr1:2996801-3069000	PRDM16	Body	NA	NA	NA	NA	NA
cg17455155	1	3056679	-	3284	30	rs7354964	1	3056649	C	G	6.96e-15	-0.865675	6.08e-11	1.08e-09	chr1:3056541-3056772	Island	PRDM16;PRDM16	NM_022114;NM_199454	Body;Body												NA	chr1:3049249-3060070	6		NA	NA	TRUE	450K	15_Quies	chr1:2996801-3069000	PRDM16	Body	8.75e-05	-0.5062	0.3175	NA	NA
cg01961086	1	3086487	-	3342	90	rs2651934	1	3086397	T	C	2.49e-16	1.15736	1.56e-12	3.3e-11		OpenSea	PRDM16;PRDM16	NM_022114;NM_199454	Body;Body											chr1:3086205-3086595	3		NA		NA	NA	TRUE	450K	14_ReprPCWk	chr1:3086001-3088000	PRDM16	Body	7.44e-05	0.8375	0.01425	NA	NA
cg21477285	1	3087072	-	3341	-7636	rs12737500	1	3094708	C	T	1.4e-14	-1.63979	8.71e-11	1.52e-09		OpenSea	PRDM16;PRDM16	NM_199454;NM_022114	Body;Body		chr1:3086923-3086923									chr1:3086725-3087075	3		NA		NA	NA	NA	EPIC-only	14_ReprPCWk	chr1:3086001-3088000	PRDM16	Body	NA	NA	NA	NA	NA
cg06815308	1	3088524	+	3343	6307	rs17390167	1	3094831	C	G	2.07e-07	-1.16315	0.000222472	0.00169738		OpenSea	PRDM16;PRDM16	NM_022114;NM_199454	Body;Body											chr1:3088405-3088635	3		NA		NA	NA	TRUE	450K	13_ReprPC	chr1:3088001-3089800	PRDM16	Body	0.3449	-0.2876	0.6221	0.000893	-3.32
cg13009839	1	3088978	-	3342	-17976	rs2817141	1	3106954	T	C	3.34e-07	1.02759	0.000378149	0.00276902		OpenSea	PRDM16;PRDM16	NM_199454;NM_022114	Body;Body												NA	chr1:3084897-3092440	6		NA	NA	NA	EPIC-only	13_ReprPC	chr1:3088001-3089800	PRDM16	Body	NA	NA	NA	NA	NA
cg04277097	1	3089192	+	3342	-2891	rs77846248	1	3086301	C	A	1.09e-17	-1.8021	8.45e-14	2.05e-12		OpenSea	PRDM16;PRDM16	NM_022114;NM_199454	Body;Body											chr1:3089100-3089330	3		NA		NA	NA	TRUE	450K	13_ReprPC	chr1:3088001-3089800	PRDM16	Body	NA	NA	NA	NA	NA
cg18171009	1	3089287	+	3344	-2986	rs77846248	1	3086301	C	A	2.84e-19	-1.86826	1.54e-15	4.49e-14		OpenSea	PRDM16;PRDM16	NM_022114;NM_199454	Body;Body			1:3089196-3089352	Unclassified_Cell_type_specific							chr1:3089100-3089330	3		NA		NA	NA	TRUE	450K	13_ReprPC	chr1:3088001-3089800	PRDM16	Body	NA	NA	NA	NA	NA
cg17445936	1	3090345	-	3345	4044	rs77846248	1	3086301	C	A	1.12e-15	1.70939	4.64e-12	9.34e-11		OpenSea	PRDM16;PRDM16	NM_022114;NM_199454	Body;Body											chr1:3090200-3090475	3		NA		NA	NA	TRUE	450K	14_ReprPCWk	chr1:3089801-3092600	PRDM16	Body	NA	NA	NA	NA	NA
cg22674798	1	3096360	+	3365	-5	rs868718	1	3096355	G	A	2.24e-27	-1.09104	2.97e-21	1.6e-19		OpenSea	PRDM16;PRDM16	NM_022114;NM_199454	Body;Body												NA	chr1:3095056-3096579	6		NA	NA	TRUE	450K	14_ReprPCWk	chr1:3092801-3105400	PRDM16	Body	7.56e-33	-1.266	2.5e-30	1.03e-177	-28.4
cg15090440	1	3099233	-	3358	5931	rs12038657	1	3093302	A	G	1.73e-10	-0.727097	2.38e-07	2.78e-06	chr1:3102540-3103352	N_Shelf	PRDM16;PRDM16	NM_022114;NM_199454	Body;Body			1:3099210-3099402	Unclassified_Cell_type_specific								NA	chr1:3097559-3100420	6		NA	NA	TRUE	450K	14_ReprPCWk	chr1:3092801-3105400	PRDM16	Body	NA	NA	NA	NA	NA
cg14966901	1	3100143	-	3359	3665	rs2817132	1	3096478	T	C	5.07e-07	-0.771316	0.000601377	0.00424215	chr1:3102540-3103352	N_Shelf	PRDM16;PRDM16	NM_022114;NM_199454	Body;Body											chr1:3100060-3100315	3		NA		NA	NA	TRUE	450K	14_ReprPCWk	chr1:3092801-3105400	PRDM16	Body	0.07724	-0.3846	0.5141	NA	NA
cg18759102	1	3100343	+	3359	-16482	rs2742667	1	3083861	G	A	1.85e-10	0.937138	4.05e-07	4.6e-06	chr1:3102540-3103352	N_Shelf	PRDM16;PRDM16	NM_022114;NM_199454	Body;Body												NA	chr1:3097559-3100420	6		NA	NA	TRUE	450K	14_ReprPCWk	chr1:3092801-3105400	PRDM16	Body	0.003494	0.6272	0.404	NA	NA
cg05354921	1	3100497	+	3359	-4019	rs2817132	1	3096478	T	C	2.63e-07	-0.788877	0.000222092	0.00169469	chr1:3102540-3103352	N_Shelf	PRDM16;PRDM16	NM_022114;NM_199454	Body;Body												NA		NA		NA	NA	TRUE	450K	14_ReprPCWk	chr1:3092801-3105400	PRDM16	Body	0.006521	-0.5858	0.4441	NA	NA
cg23689722	1	3100956	-	3359	17095	rs2742667	1	3083861	G	A	1.65e-07	0.785855	0.000170634	0.00132814	chr1:3102540-3103352	N_Shore	PRDM16;PRDM16	NM_022114;NM_199454	Body;Body												NA	chr1:3100554-3111067	6		NA	NA	TRUE	450K	14_ReprPCWk	chr1:3092801-3105400	PRDM16	Body	0.0021	0.6549	0.3607	NA	NA
cg04972748	1	3104999	+	3360	-3722	rs1553287	1	3101277	G	A	1.22e-28	-1.35913	1.44e-22	8.94e-21	chr1:3104956-3105253	Island	PRDM16;PRDM16	NM_022114;NM_199454	Body;Body												NA	chr1:3100554-3111067	6		NA	NA	TRUE	450K	14_ReprPCWk	chr1:3092801-3105400	PRDM16	Body	9.47e-23	-1.41	7.49e-20	NA	NA
cg00254258	1	3105189	+	3362	-3369	rs2651926	1	3101820	C	T	8.12e-32	-1.36945	6.61e-27	6.87e-25	chr1:3104956-3105253	Island	PRDM16;PRDM16	NM_022114;NM_199454	Body;Body												NA	chr1:3100554-3111067	6		NA	NA	TRUE	450K	14_ReprPCWk	chr1:3092801-3105400	PRDM16	Body	3.03e-21	-1.32	2.87e-18	NA	NA
cg25382214	1	3105252	+	3362	-92	rs2817137	1	3105160	A	G	7.11e-32	-1.37108	2.59e-24	1.96e-22	chr1:3104956-3105253	Island	PRDM16;PRDM16	NM_022114;NM_199454	Body;Body												NA	chr1:3100554-3111067	6		NA	NA	TRUE	450K	14_ReprPCWk	chr1:3092801-3105400	PRDM16	Body	1.19e-22	-1.31	2.35e-19	5.21e-174	-28.1
cg20629417	1	3106929	+	3363	25	rs2817141	1	3106954	T	C	3.08e-09	1.17657	7.4e-06	7.08e-05	chr1:3104956-3105253	S_Shore	PRDM16;PRDM16	NM_022114;NM_199454	Body;Body											chr1:3106900-3107255	3		NA		NA	NA	TRUE	450K	15_Quies	chr1:3105401-3162200	PRDM16	Body	0.002831	0.7826	0.8667	1.82e-05	4.29
cg23950223	1	3113088	-	3367	-60	rs7520732	1	3113148	A	G	6.04e-09	-0.928562	1.17e-05	0.000109065	chr1:3111579-3111909	S_Shore	PRDM16;PRDM16	NM_022114;NM_199454	Body;Body												NA	chr1:3111348-3113924	6		NA	NA	TRUE	450K	15_Quies	chr1:3105401-3162200	PRDM16	Body	3.28e-13	-1.19	6.24e-10	NA	NA
cg12408250	1	3121727	-	3400	-991644	rs4077886	1	4113371	C	G	4.75e-06	-0.959222	0.00390644	0.0229773		OpenSea	PRDM16;PRDM16	NM_022114;NM_199454	Body;Body												NA	chr1:3117903-3124970	6		NA	NA	TRUE	450K	15_Quies	chr1:3105401-3162200	PRDM16	Body	NA	NA	NA	NA	NA
cg06526522	1	3129005	-	3411	-8194	rs2817147	1	3137199	T	C	3.28e-09	0.817048	5.29e-06	5.17e-05		OpenSea	PRDM16;PRDM16	NM_022114;NM_199454	Body;Body											chr1:3128965-3129335	3		NA		NA	NA	TRUE	450K	15_Quies	chr1:3105401-3162200	PRDM16	Body	0.01753	0.3849	0.4196	2.63e-17	8.46
cg01800445	1	3129115	+	3411	-3669	rs4648456	1	3125446	T	C	6.49e-14	0.970709	1.99e-10	3.34e-09		OpenSea	PRDM16;PRDM16	NM_022114;NM_199454	Body;Body											chr1:3128965-3129335	3		NA		NA	NA	TRUE	450K	15_Quies	chr1:3105401-3162200	PRDM16	Body	0.0001189	0.6724	0.01588	NA	NA
cg26891951	1	3129579	-	3413	1159	rs4648370	1	3128420	T	C	2.12e-09	0.805046	4.86e-06	4.77e-05		OpenSea	PRDM16;PRDM16	NM_022114;NM_199454	Body;Body												NA	chr1:3127148-3130890	6		NA	NA	TRUE	450K	15_Quies	chr1:3105401-3162200	PRDM16	Body	2.55e-08	0.9152	7.48e-06	NA	NA
cg16386396	1	3132458	+	3426	16116	rs2455116	1	3148574	A	G	3.8e-08	0.776969	6.19e-05	0.000517779		OpenSea	PRDM16;PRDM16	NM_022114;NM_199454	Body;Body			1:3132394-3132534	Unclassified_Cell_type_specific							chr1:3132360-3132595	3		NA		NA	NA	TRUE	450K	15_Quies	chr1:3105401-3162200	PRDM16	Body	6.54e-07	0.7485	7.8e-05	NA	NA
cg26864297	1	3143965	+	3434	-828551	rs12724614	1	2315414	C	T	5.08e-06	0.590237	0.00367127	0.0217583	chr1:3147845-3148081	N_Shelf	PRDM16;PRDM16	NM_022114;NM_199454	Body;Body												NA	chr1:3140736-3145482	6		NA	NA	TRUE	450K	15_Quies	chr1:3105401-3162200	PRDM16	Body	0.8814	0.02189	0.991	NA	NA
cg21786372	1	3147622	-	3432	-1523	rs2817158	1	3149145	G	A	2.24e-08	0.952818	3.51e-05	0.000304179	chr1:3147845-3148081	N_Shore	PRDM16;PRDM16	NM_022114;NM_199454	Body;Body												NA	chr1:3145558-3149388	6		NA	NA	TRUE	450K	15_Quies	chr1:3105401-3162200	PRDM16	Body	NA	NA	NA	NA	NA
cg00895834	1	3147966	-	3431	-1179	rs2817158	1	3149145	G	A	6.95e-10	-1.03964	2.8e-06	2.85e-05	chr1:3147845-3148081	Island	PRDM16;PRDM16	NM_022114;NM_199454	Body;Body												NA	chr1:3145558-3149388	6		NA	NA	TRUE	450K	15_Quies	chr1:3105401-3162200	PRDM16	Body	4.62e-05	-0.8116	0.0197	5.57e-07	-5.01
cg06379192	1	3157287	+	3434	-6262	rs57854542	1	3151025	G	A	4.05e-07	1.05289	0.000372407	0.00273035	chr1:3157509-3158300	N_Shore	PRDM16;PRDM16	NM_022114;NM_199454	Body;Body					PRDM16	ENST00000512462.1	5'UTR	PRDM16	ENST00000512462.1	5'UTR		NA	chr1:3157045-3160630	6		NA	NA	TRUE	450K	15_Quies	chr1:3105401-3162200	PRDM16	Body	NA	NA	NA	NA	NA
cg16158117	1	3172591	+	3437	-662	rs4648464	1	3171929	G	A	3.34e-09	-0.692565	7.2e-06	6.9e-05		OpenSea	PRDM16;PRDM16	NM_199454;NM_022114	Body;Body					PRDM16	ENST00000512462.1	5'UTR	PRDM16;PRDM16	ENST00000512462.1;ENST00000463591.1	5'UTR;5'UTR	chr1:3172440-3172655	3		NA		NA	NA	NA	EPIC-only	15_Quies	chr1:3171001-3219800	PRDM16	Body	NA	NA	NA	NA	NA
cg00106196	1	3172684	+	3437	18	rs17398063	1	3172702	G	A	1.09e-21	-1.21804	5.01e-17	1.71e-15		OpenSea	PRDM16;PRDM16	NM_022114;NM_199454	Body;Body			1:3172673-3172705	Unclassified_Cell_type_specific	PRDM16	ENST00000512462.1	5'UTR	PRDM16;PRDM16	ENST00000512462.1;ENST00000463591.1	5'UTR;5'UTR		NA	chr1:3171921-3172961	6		NA	NA	TRUE	450K	15_Quies	chr1:3171001-3219800	PRDM16	Body	6.37e-13	-1.014	2.87e-10	9.06e-45	-14
cg10100424	1	3178384	+	3437	4962	rs2244876	1	3183346	T	A	6.07e-16	1.02595	1.3e-11	2.5e-10		OpenSea	PRDM16;PRDM16	NM_022114;NM_199454	Body;Body			1:3178365-3178542	Unclassified_Cell_type_specific	PRDM16	ENST00000512462.1	5'UTR	PRDM16;PRDM16	ENST00000512462.1;ENST00000463591.1	5'UTR;5'UTR	chr1:3178225-3178475	3		NA		NA	NA	TRUE	450K	15_Quies	chr1:3171001-3219800	PRDM16	Body	1.34e-05	0.7042	0.002205	NA	NA
cg08636115	1	3179762	-	3438	696464	rs2985858	1	2483298	C	G	4.39e-06	-0.501408	0.00414048	0.0241809	chr1:3182821-3183216	N_Shelf	PRDM16;PRDM16	NM_022114;NM_199454	Body;Body			1:3179735-3179819	Unclassified_Cell_type_specific	PRDM16	ENST00000512462.1	5'UTR	PRDM16;PRDM16	ENST00000512462.1;ENST00000463591.1	5'UTR;5'UTR	chr1:3179445-3179815	3		NA		NA	NA	TRUE	450K	15_Quies	chr1:3171001-3219800	PRDM16	Body	0.8699	-0.02076	0.9998	NA	NA
cg17660549	1	3183831	-	3441	-116667	rs10909935	1	3300498	C	T	3.18e-07	-1.09293	0.000615685	0.00433451	chr1:3182821-3183216	S_Shore	PRDM16;PRDM16	NM_199454;NM_022114	Body;Body					PRDM16	ENST00000512462.1	5'UTR	PRDM16;PRDM16	ENST00000512462.1;ENST00000463591.1	5'UTR;5'UTR		NA	chr1:3183495-3189875	6		NA	NA	NA	EPIC-only	15_Quies	chr1:3171001-3219800	PRDM16	Body	NA	NA	NA	NA	NA
cg09891226	1	3185042	-	3439	-115456	rs10909935	1	3300498	C	T	6.71e-06	-0.97156	0.00670946	0.0368475	chr1:3182821-3183216	S_Shore	PRDM16;PRDM16	NM_022114;NM_199454	Body;Body					PRDM16	ENST00000512462.1	5'UTR	PRDM16;PRDM16	ENST00000512462.1;ENST00000463591.1	5'UTR;5'UTR		NA	chr1:3183495-3189875	6		NA	NA	TRUE	450K	15_Quies	chr1:3171001-3219800	PRDM16	Body	NA	NA	NA	NA	NA
cg26513591	1	3187091	+	3443	109681	rs79358574	1	3296772	G	A	4.12e-06	-1.14548	0.0049115	0.0280905	chr1:3182821-3183216	S_Shelf	PRDM16;PRDM16	NM_022114;NM_199454	Body;Body					PRDM16	ENST00000512462.1	5'UTR	PRDM16;PRDM16	ENST00000512462.1;ENST00000463591.1	5'UTR;5'UTR		NA	chr1:3183495-3189875	6		NA	NA	TRUE	450K	15_Quies	chr1:3171001-3219800	PRDM16	Body	0.7708	0.0691	0.9006	NA	NA
cg23034362	1	3200586	-	3465	693171	rs4310388	1	2507415	G	T	6.01e-06	0.541307	0.00600338	0.0334611	chr1:3203765-3204453	N_Shelf	PRDM16;PRDM16	NM_022114;NM_199454	Body;Body			1:3200174-3201423	Unclassified	PRDM16	ENST00000512462.1	5'UTR	PRDM16;PRDM16	ENST00000512462.1;ENST00000463591.1	5'UTR;5'UTR		NA	chr1:3196630-3203393	6	chr1:3200219-3201193	6	NA	TRUE	450K	15_Quies	chr1:3171001-3219800	PRDM16	Body	NA	NA	NA	NA	NA
cg06521247	1	3209787	-	3475	20	rs2500294	1	3209767	C	T	2.47e-07	0.573114	0.000206835	0.00158706		OpenSea	PRDM16;PRDM16	NM_022114;NM_199454	Body;Body					PRDM16	ENST00000512462.1	5'UTR	PRDM16;PRDM16	ENST00000512462.1;ENST00000463591.1	5'UTR;5'UTR		NA	chr1:3207389-3213814	6	chr1:3208329-3210865	6	NA	TRUE	450K	15_Quies	chr1:3171001-3219800	PRDM16	Body	5.36e-13	0.7961	1.96e-09	8.3e-18	8.6
cg14659814	1	3209910	+	3475	13	rs1553291	1	3209923	A	G	4.25e-30	1.16212	8.52e-25	6.83e-23		OpenSea	PRDM16;PRDM16	NM_022114;NM_199454	Body;Body					PRDM16	ENST00000512462.1	5'UTR	PRDM16;PRDM16	ENST00000512462.1;ENST00000463591.1	5'UTR;5'UTR	chr1:3209885-3210215	3		NA		NA	NA	TRUE	450K	15_Quies	chr1:3171001-3219800	PRDM16	Body	6.75e-22	1.035	1.99e-18	1.75e-34	12.2
cg20433693	1	3214754	-	3487	652	rs2500288	1	3214102	T	C	4.06e-16	0.8719	5.79e-12	1.15e-10		OpenSea	PRDM16;PRDM16	NM_199454;NM_022114	Body;Body					PRDM16	ENST00000512462.1	5'UTR	PRDM16;PRDM16	ENST00000512462.1;ENST00000463591.1	5'UTR;5'UTR	chr1:3214625-3214995	3		NA		NA	NA	NA	EPIC-only	15_Quies	chr1:3171001-3219800	PRDM16	Body	NA	NA	NA	NA	NA
cg12648819	1	3223607	-	3519	-6870	rs12741836	1	3230477	T	C	1.75e-07	-0.694409	0.000297089	0.00221643		OpenSea	PRDM16;PRDM16	NM_199454;NM_022114	Body;Body					PRDM16	ENST00000512462.1	5'UTR	PRDM16;PRDM16	ENST00000512462.1;ENST00000463591.1	5'UTR;5'UTR	chr1:3223125-3223795	3		NA		NA	NA	NA	EPIC-only	14_ReprPCWk	chr1:3219801-3228200	PRDM16	Body	NA	NA	NA	NA	NA
cg10893986	1	3229739	+	3512	781	rs34708358	1	3230520	T	C	2.8e-07	0.955371	0.000299804	0.00223517		OpenSea	PRDM16;PRDM16	NM_022114;NM_199454	Body;Body		chr1:3229711-3229711			PRDM16	ENST00000512462.1	5'UTR	PRDM16;PRDM16	ENST00000512462.1;ENST00000463591.1	5'UTR;5'UTR	chr1:3229260-3230095	3		NA		NA	NA	TRUE	450K	13_ReprPC	chr1:3228201-3229800	PRDM16	Body	4.37e-08	1.37	1.07e-05	NA	NA
cg15491247	1	3230424	+	3511	-3591	rs12567158	1	3226833	A	G	1.65e-09	-1.12869	2.92e-06	2.96e-05		OpenSea	PRDM16;PRDM16	NM_022114;NM_199454	Body;Body					PRDM16	ENST00000512462.1	5'UTR	PRDM16;PRDM16	ENST00000512462.1;ENST00000463591.1	5'UTR;5'UTR	chr1:3230105-3230555	3		NA		NA	NA	TRUE	450K	14_ReprPCWk	chr1:3229801-3232800	PRDM16	Body	1.5e-10	-1.137	8.77e-08	1.66e-24	-10.2
cg17435683	1	3230609	-	3513	3776	rs12567158	1	3226833	A	G	1.17e-13	-1.34941	2.11e-09	3.15e-08		OpenSea	PRDM16;PRDM16	NM_022114;NM_199454	Body;Body					PRDM16	ENST00000512462.1	5'UTR	PRDM16;PRDM16	ENST00000512462.1;ENST00000463591.1	5'UTR;5'UTR		NA	chr1:3229387-3234667	6	chr1:3229332-3230642	6	NA	TRUE	450K	14_ReprPCWk	chr1:3229801-3232800	PRDM16	Body	9.36e-14	-1.289	4.68e-11	1.83e-56	-15.8
cg24879939	1	3230647	+	3514	-11724	rs2500283	1	3218923	G	C	1.53e-21	-1.01631	2.29e-18	9.02e-17		OpenSea	PRDM16;PRDM16	NM_022114;NM_199454	Body;Body					PRDM16	ENST00000512462.1	5'UTR	PRDM16;PRDM16	ENST00000512462.1;ENST00000463591.1	5'UTR;5'UTR		NA	chr1:3229387-3234667	6		NA	NA	TRUE	450K	14_ReprPCWk	chr1:3229801-3232800	PRDM16	Body	1.72e-17	-1.118	5.04e-15	1.85e-98	-21.1
cg05573412	1	3238152	+	3548	-1242	rs2500275	1	3236910	A	G	2.66e-08	0.605094	1.91e-05	0.000172345	chr1:3239915-3240261	N_Shore	PRDM16;PRDM16	NM_022114;NM_199454	Body;Body					PRDM16	ENST00000512462.1	5'UTR	PRDM16;PRDM16	ENST00000512462.1;ENST00000463591.1	5'UTR;5'UTR		NA	chr1:3235625-3249044	6	chr1:3236211-3243833	6	NA	TRUE	450K	15_Quies	chr1:3233601-3259000	PRDM16	Body	0.0002271	0.424	0.09254	NA	NA
cg05375699	1	3245451	+	3558	77746	rs2483223	1	3323197	T	G	1.03e-05	0.572234	0.00685394	0.0375298		OpenSea	PRDM16;PRDM16	NM_022114;NM_199454	Body;Body			1:3245343-3245537	Unclassified_Cell_type_specific	PRDM16	ENST00000512462.1	5'UTR	PRDM16;PRDM16	ENST00000512462.1;ENST00000463591.1	5'UTR;5'UTR	chr1:3245425-3245795	3		NA		NA	NA	TRUE	450K	15_Quies	chr1:3233601-3259000	PRDM16	Body	NA	NA	NA	NA	NA
cg26425711	1	3251680	-	3558	10545	rs1108600	1	3241135	C	T	1.68e-06	-0.612786	0.00161256	0.0103981		OpenSea	PRDM16;PRDM16	NM_022114;NM_199454	Body;Body					PRDM16	ENST00000512462.1	5'UTR	PRDM16;PRDM16	ENST00000512462.1;ENST00000463591.1	5'UTR;5'UTR	chr1:3251565-3252295	3		NA		NA	NA	TRUE	450K	15_Quies	chr1:3233601-3259000	PRDM16	Body	0.2003	-0.1781	0.964	0.000186	-3.74
cg12593511	1	3276753	-	3509	13	rs2500280	1	3276740	G	C	1.5e-06	0.565193	0.00233694	0.0145363	chr1:3275029-3275284	S_Shore	PRDM16;PRDM16	NM_022114;NM_199454	Body;Body					PRDM16	ENST00000512462.1	5'UTR	PRDM16;PRDM16	ENST00000512462.1;ENST00000463591.1	5'UTR;5'UTR	chr1:3276265-3277115	3		NA		NA	NA	TRUE	450K	14_ReprPCWk	chr1:3265401-3289000	PRDM16	Body	0.148	0.2135	0.7184	0.0199	2.33
cg01713250	1	3289915	+	3484	1224	rs2249860	1	3291139	A	C	5.07e-06	0.531173	0.00468441	0.0269444		OpenSea	PRDM16;PRDM16	NM_022114;NM_199454	Body;Body					PRDM16	ENST00000512462.1	5'UTR	PRDM16;PRDM16	ENST00000512462.1;ENST00000463591.1	5'UTR;5'UTR		NA	chr1:3288307-3292395	6		NA	NA	TRUE	450K	7_Enh	chr1:3289001-3290800	PRDM16	Body	2.53e-07	0.6316	0.001029	7.81e-11	6.5
cg22862319	1	3289994	-	3485	23	rs1333189	1	3289971	C	T	1.12e-17	0.914631	2.46e-14	6.33e-13		OpenSea	PRDM16;PRDM16	NM_022114;NM_199454	Body;Body					PRDM16	ENST00000512462.1	5'UTR	PRDM16;PRDM16	ENST00000512462.1;ENST00000463591.1	5'UTR;5'UTR		NA	chr1:3288307-3292395	6		NA	NA	TRUE	450K	7_Enh	chr1:3289001-3290800	PRDM16	Body	1.11e-13	0.8696	2.26e-10	3.47e-27	10.8
cg04598671	1	3290849	+	3482	6789	rs12085231	1	3297638	C	A	3.95e-06	0.995436	0.00344514	0.0205853		OpenSea	PRDM16;PRDM16	NM_199454;NM_022114	Body;Body					PRDM16	ENST00000512462.1	5'UTR	PRDM16;PRDM16	ENST00000512462.1;ENST00000463591.1	5'UTR;5'UTR		NA	chr1:3288307-3292395	6		NA	NA	NA	EPIC-only	15_Quies	chr1:3290801-3306800	PRDM16	Body	NA	NA	NA	NA	NA
cg01783650	1	3310911	+	3470	190	rs10909936	1	3311101	C	G	8.24e-10	-1.29857	3.63e-06	3.63e-05	chr1:3310102-3311035	Island	PRDM16;PRDM16	NM_022114;NM_199454	Body;Body											chr1:3310885-3311055	3		NA		NA	NA	TRUE	450K	14_ReprPCWk	chr1:3310201-3314400	PRDM16	Body	1.22e-07	-1.092	0.0001062	NA	NA
cg21627971	1	3311541	+	3470	-280	rs6702992	1	3311261	C	T	1.52e-06	-0.5679	0.0014495	0.00944219	chr1:3310102-3311035	S_Shore	PRDM16;PRDM16	NM_199454;NM_022114	Body;Body					PRDM16	ENST00000408992.3	TSS1500	PRDM16	ENST00000408992.3	TSS1500	chr1:3311445-3311875	3		NA		NA	NA	NA	EPIC-only	14_ReprPCWk	chr1:3310201-3314400	PRDM16	Body	NA	NA	NA	NA	NA
cg18268194	1	3312889	+	3471	627	rs871823	1	3313516	A	G	5.97e-07	-0.585613	0.000642604	0.00450751	chr1:3310102-3311035	S_Shore	PRDM16;PRDM16	NM_199454;NM_022114	Body;Body					PRDM16	ENST00000408992.3	1stExon	PRDM16;PRDM16	ENST00000509860.1;ENST00000408992.3	TSS200;1stExon		NA	chr1:3307797-3313384	6		NA	NA	NA	EPIC-only	14_ReprPCWk	chr1:3310201-3314400	PRDM16	Body	NA	NA	NA	NA	NA
cg12635919	1	3319488	-	3473	427	rs1889124	1	3319061	A	G	1.74e-20	1.09021	3.69e-16	1.15e-14	chr1:3321269-3322310	N_Shore	PRDM16;PRDM16	NM_022114;NM_199454	Body;Body												NA	chr1:3318236-3323088	6		NA	NA	TRUE	450K	15_Quies	chr1:3314401-3341000	PRDM16	Body	1.76e-21	1.18	5.87e-18	NA	NA
cg05968369	1	3320446	+	3474	8938	rs2493291	1	3329384	C	T	1.17e-07	-0.795493	0.000137186	0.00108585	chr1:3321269-3322310	N_Shore	PRDM16;PRDM16	NM_022114;NM_199454	Body;Body											chr1:3319965-3320535	3		NA		NA	NA	TRUE	450K	15_Quies	chr1:3314401-3341000	PRDM16	Body	0.0632	-0.3654	0.6753	0.115	1.58
cg25052274	1	3321139	+	3473	-5	rs3795261	1	3321134	G	A	1.24e-07	-0.679861	0.000150865	0.00118604	chr1:3321269-3322310	N_Shore	PRDM16;PRDM16	NM_022114;NM_199454	Body;Body												NA	chr1:3318236-3323088	6	chr1:3319882-3321932	6	NA	TRUE	450K	15_Quies	chr1:3314401-3341000	PRDM16	Body	3.46e-14	-1.048	4.03e-11	NA	NA
cg00790672	1	3324671	+	3474	-4	rs72633329	1	3324667	A	C	8.34e-06	0.748437	0.00877301	0.0464064	chr1:3327991-3329424	N_Shelf	PRDM16;PRDM16	NM_022114;NM_199454	Body;Body			1:3324602-3324727	Unclassified_Cell_type_specific								NA	chr1:3323276-3341771	6		NA	NA	TRUE	450K	15_Quies	chr1:3314401-3341000	PRDM16	Body	0.0005109	0.5425	0.421	NA	NA
cg10629420	1	3377918	+	3527	419207	rs35259658	1	3797125	G	T	1.07e-07	0.807778	0.000151767	0.00119253		OpenSea	ARHGEF16	NM_014448	5'UTR					ARHGEF16	ENST00000378378.4	5'UTR	ARHGEF16	ENST00000378378.4	5'UTR		NA	chr1:3368507-3391525	6	chr1:3365943-3378159	6	NA	TRUE	450K	15_Quies	chr1:3372001-3404200	ARHGEF16	5'UTR	0.8625	0.03401	0.823	NA	NA
cg22007638	1	3398886	+	3591	-13747	rs2487673	1	3385139	G	T	4.2e-08	-1.09682	6.54e-05	0.000544716	chr1:3394701-3395191	S_Shelf						1:3398871-3398896	Unclassified_Cell_type_specific							chr1:3398425-3399355	3		NA		NA	NA	TRUE	450K	15_Quies	chr1:3372001-3404200		Intergenic	0.0005702	-0.8636	0.03738	NA	NA
cg18289049	1	3400697	+	3592	-103999	rs61043152	1	3296698	G	A	1.08e-05	0.549422	0.00935272	0.0489874		OpenSea						1:3400085-3400934	Unclassified							chr1:3399585-3400715	3		NA		NA	NA	TRUE	450K	15_Quies	chr1:3372001-3404200		Intergenic	0.5183	0.0858	0.9984	NA	NA
cg08390973	1	3410114	+	3635	-3107	rs2821039	1	3407007	G	A	2.75e-06	-0.924859	0.00316236	0.0190713		OpenSea	MEGF6	NM_001409	Body					MEGF6	ENST00000494257.1	TSS200	MEGF6;MEGF6;MEGF6;MEGF6	ENST00000475790.1;ENST00000461795.1;ENST00000494257.1;ENST00000485002.1	3'UTR;3'UTR;TSS200;3'UTR		NA	chr1:3409928-3428926	6		NA	NA	NA	EPIC-only	5_TxWk	chr1:3408201-3420600	MEGF6	Body	NA	NA	NA	NA	NA
cg06069205	1	3411048	-	3638	10796	rs2487675	1	3400252	A	G	6.77e-10	-1.53414	2.58e-06	2.64e-05		OpenSea	MEGF6;MEGF6	NM_001409;NM_001409	ExonBnd;Body					MEGF6;MEGF6	ENST00000494257.1;ENST00000294599.4	TSS1500;ExonBnd	MEGF6;MEGF6;MEGF6;MEGF6;MEGF6	ENST00000475790.1;ENST00000494257.1;ENST00000461795.1;ENST00000485002.1;ENST00000485002.1	3'UTR;TSS1500;TSS1500;ExonBnd;3'UTR		NA	chr1:3409928-3428926	6		NA	NA	NA	EPIC-only	5_TxWk	chr1:3408201-3420600	MEGF6	ExonBnd	NA	NA	NA	NA	NA
cg08036524	1	3426422	-	3701	183891	rs7521865	1	3242531	T	C	5.05e-06	0.507582	0.0043253	0.0251243	chr1:3426361-3426570	Island	MEGF6	NM_001409	Body					MEGF6	ENST00000294599.4	ExonBnd	MEGF6	ENST00000485002.1	ExonBnd		NA	chr1:3409928-3428926	6		NA	NA	TRUE	450K	5_TxWk	chr1:3425801-3445600	MEGF6	Body	NA	NA	NA	NA	NA
cg06353486	1	3427479	+	3699	-15916	rs2821036	1	3411563	G	A	1.23e-06	-1.08523	0.00139512	0.00911927	chr1:3427355-3427683	Island	MEGF6	NM_001409	Body					MEGF6	ENST00000294599.4	ExonBnd	MEGF6	ENST00000485002.1	ExonBnd		NA	chr1:3409928-3428926	6	chr1:3426452-3428093	6	NA	TRUE	450K	5_TxWk	chr1:3425801-3445600	MEGF6	Body	NA	NA	NA	NA	NA
cg26788812	1	3438863	+	3724	207	rs10442594	1	3439070	T	C	3.46e-06	-0.545267	0.00345001	0.0206098	chr1:3435988-3436250	S_Shelf	MEGF6	NM_001409	Body			1:3438633-3438907	Unclassified_Cell_type_specific								NA	chr1:3430818-3442959	6		NA	NA	TRUE	450K	5_TxWk	chr1:3425801-3445600	MEGF6	Body	0.2513	-0.1603	0.9995	NA	NA
cg12708331	1	3440961	+	3725	3071	rs34724272	1	3444032	G	A	5.57e-07	0.598687	0.000694021	0.00483524		OpenSea	MEGF6	NM_001409	Body								MEGF6	ENST00000485002.1	TSS200		NA	chr1:3430818-3442959	6	chr1:3439382-3442963	6	NA	NA	EPIC-only	5_TxWk	chr1:3425801-3445600	MEGF6	Body	NA	NA	NA	NA	NA
cg17163527	1	3447348	-	3733	8278	rs10442594	1	3439070	T	C	9.24e-09	0.662719	1.57e-05	0.000143388	chr1:3447449-3447950	N_Shore	MEGF6	NM_001409	Body											chr1:3446685-3448635	3		NA		NA	NA	TRUE	450K	2_TssAFlnk	chr1:3446201-3447600	MEGF6	Body	0.0006955	0.4645	0.1924	NA	NA
cg09686010	1	3448282	+	3733	78	rs28447582	1	3448360	G	A	8.53e-15	0.893884	1.09e-10	1.89e-09	chr1:3447449-3447950	S_Shore	MEGF6	NM_001409	Body					MEGF6	ENST00000294599.4	TSS1500	MEGF6	ENST00000294599.4	TSS1500	chr1:3446685-3448635	3		NA		NA	NA	NA	EPIC-only	5_TxWk	chr1:3448001-3448600	MEGF6	Body	NA	NA	NA	NA	NA
cg15903571	1	3477302	+	3772	-1023	rs2794345	1	3476279	A	T	2.93e-06	0.581937	0.00243308	0.0150754		OpenSea	MEGF6;MIR551A	NM_001409;NR_030277	Body;Body					MIR551A	ENST00000385042.1	1stExon	MIR551A	ENST00000385042.1	1stExon		NA	chr1:3476717-3486395	6		NA	NA	TRUE	450K	15_Quies	chr1:3448801-3513600	MEGF6	Body	2.06e-11	0.8431	8.36e-09	4.08e-05	4.1
cg14421582	1	3481668	-	3785	-1693	rs880801	1	3483361	G	A	1.54e-26	1.18628	3.5e-21	1.86e-19		OpenSea	MEGF6	NM_001409	Body			1:3481375-3482291	Unclassified							chr1:3481640-3481815	3		NA		NA	NA	TRUE	450K	15_Quies	chr1:3448801-3513600	MEGF6	Body	9.17e-14	0.9203	3.12e-11	3.83e-11	6.61
cg02655351	1	3498101	+	3836	3292	rs12409706	1	3501393	A	G	6.03e-09	-0.841759	9.37e-06	8.83e-05	chr1:3499902-3500470	N_Shore	MEGF6	NM_001409	Body											chr1:3497880-3498250	3		NA		NA	NA	TRUE	450K	15_Quies	chr1:3448801-3513600	MEGF6	Body	0.01132	-0.4139	0.4875	NA	NA
cg14521408	1	3500451	+	3835	-1973	rs7528917	1	3498478	C	T	1.68e-08	-0.814085	3.3e-05	0.00028783	chr1:3499902-3500470	Island	MEGF6	NM_001409	Body												NA		NA		NA	NA	TRUE	450K	15_Quies	chr1:3448801-3513600	MEGF6	Body	NA	NA	NA	NA	NA
cg25279739	1	3500469	+	3835	-1991	rs7528917	1	3498478	C	T	8.91e-11	-0.920808	2.19e-07	2.58e-06	chr1:3499902-3500470	Island	MEGF6	NM_001409	Body												NA		NA		NA	NA	TRUE	450K	15_Quies	chr1:3448801-3513600	MEGF6	Body	NA	NA	NA	NA	NA
cg04572969	1	3503480	+	3841	46372	rs2273954	1	3549852	G	A	9.4e-06	0.582806	0.0083028	0.0442552	chr1:3499902-3500470	S_Shelf	MEGF6	NM_001409	Body			1:3503346-3503545	Unclassified_Cell_type_specific								NA	chr1:3500600-3503521	6		NA	NA	TRUE	450K	15_Quies	chr1:3448801-3513600	MEGF6	Body	0.3656	-0.1263	0.733	NA	NA
cg12715285	1	3504125	-	3845	-1962	rs10909979	1	3506087	C	T	5.92e-06	-0.576293	0.0067274	0.0369334	chr1:3499902-3500470	S_Shelf	MEGF6	NM_001409	Body											chr1:3503980-3504275	3		NA		NA	NA	TRUE	450K	15_Quies	chr1:3448801-3513600	MEGF6	Body	0.0417	-0.3127	0.812	NA	NA
cg27306802	1	3510561	+	3862	-2241	rs12047815	1	3508320	T	G	7.87e-25	-1.13014	2.42e-20	1.18e-18	chr1:3511709-3512118	N_Shore	MEGF6	NM_001409	Body			1:3510484-3510614	Unclassified_Cell_type_specific							chr1:3510305-3510635	3		NA		NA	NA	TRUE	450K	15_Quies	chr1:3448801-3513600	MEGF6	Body	NA	NA	NA	NA	NA
cg06775523	1	3514921	+	3864	16301	rs4648396	1	3531222	C	T	5.04e-09	0.963605	8.51e-06	8.08e-05	chr1:3511709-3512118	S_Shelf	MEGF6	NM_001409	Body											chr1:3513685-3515075	3		NA		NA	NA	TRUE	450K	2_TssAFlnk	chr1:3514201-3515400	MEGF6	Body	1.83e-05	0.8309	0.004728	NA	NA
cg15051989	1	3514936	+	3864	16286	rs4648396	1	3531222	C	T	1.09e-10	1.05151	4.35e-07	4.92e-06	chr1:3511709-3512118	S_Shelf	MEGF6	NM_001409	Body											chr1:3513685-3515075	3		NA		NA	NA	NA	EPIC-only	2_TssAFlnk	chr1:3514201-3515400	MEGF6	Body	NA	NA	NA	NA	NA
cg09187007	1	3514990	+	3864	16232	rs4648396	1	3531222	C	T	6.47e-08	0.897981	0.000144662	0.00114065	chr1:3511709-3512118	S_Shelf	MEGF6	NM_001409	Body											chr1:3513685-3515075	3		NA		NA	NA	TRUE	450K	2_TssAFlnk	chr1:3514201-3515400	MEGF6	Body	0.001034	0.645	0.1107	NA	NA
cg00418943	1	3528682	+	3898	9819	rs4364818	1	3538501	C	T	6.96e-09	0.645263	1.19e-05	0.000110178	chr1:3528333-3528683	Island	MEGF6	NM_001409	TSS1500					MEGF6	ENST00000356575.4	TSS1500	MEGF6	ENST00000356575.4	TSS1500	chr1:3528560-3528715	3		NA		NA	NA	TRUE	450K	11_BivFlnk	chr1:3528601-3528800	MEGF6	TSS1500	1.08e-07	0.5979	1.23e-05	NA	NA
cg01830883	1	3557942	+	3960	12941	rs6697769	1	3570883	C	T	5.17e-06	0.534693	0.0042346	0.0246582	chr1:3556963-3557201	S_Shore	WDR8	NM_017818	Body			1:3557872-3558031	Unclassified_Cell_type_specific				WRAP73	ENST00000465916.1	3'UTR		NA	chr1:3554762-3558223	6		NA	NA	TRUE	450K	4_Tx	chr1:3544001-3558400	WDR8	Body	0.01155	0.2929	0.6564	NA	NA
cg06650698	1	3558138	-	3962	17	rs7526126	1	3558121	C	G	9.68e-07	-0.760886	0.00129889	0.00855069	chr1:3559952-3561009	N_Shore	WDR8	NM_017818	Body								WRAP73	ENST00000465916.1	3'UTR		NA	chr1:3554762-3558223	6		NA	NA	TRUE	450K	4_Tx	chr1:3544001-3558400	WDR8	Body	0.7067	0.0616	0.9421	NA	NA
cg15925527	1	3560107	+	3967	19359	rs12118148	1	3579466	C	G	2.27e-07	-0.740015	0.000413338	0.00300529	chr1:3559952-3561009	Island	WDR8	NM_017818	Body								WRAP73	ENST00000465916.1	3'UTR		NA	chr1:3559459-3560149	6		NA	NA	TRUE	450K	5_TxWk	chr1:3558401-3561000	WDR8	Body	0.006386	-0.4252	0.6857	NA	NA
cg04361279	1	3560965	+	3969	2463	rs76161888	1	3563428	C	T	2.13e-23	-1.38453	4.57e-19	1.94e-17	chr1:3559952-3561009	Island	WDR8	NM_017818	Body								WRAP73	ENST00000465916.1	3'UTR		NA	chr1:3560895-3562071	6		NA	NA	TRUE	450K	5_TxWk	chr1:3558401-3561000	WDR8	Body	6.72e-15	-1.14	6.07e-12	NA	NA
cg09798435	1	3566304	+	3987	-32740	rs55728961	1	3533564	C	A	1.83e-11	-0.760886	5.07e-08	6.44e-07	chr1:3566445-3569636	N_Shore	WDR8	NM_017818	Body			1:3566030-3567323	Promoter_Associated				WRAP73;WRAP73	ENST00000479331.1;ENST00000465916.1	3'UTR;3'UTR	chr1:3566285-3566495	3		NA		NA	NA	TRUE	450K	2_TssAFlnk	chr1:3565801-3567200	WDR8	Body	5.3e-07	-0.553	0.0002355	NA	NA
cg16741710	1	3569386	-	3999	250325	rs1889124	1	3319061	A	G	4.76e-06	0.594197	0.0046706	0.0268754	chr1:3566445-3569636	Island	TP73	NM_005427	5'UTR					TP73;TP73	ENST00000378295.4;ENST00000354437.4	5'UTR;5'UTR	WRAP73;TP73;TP73	ENST00000465916.1;ENST00000378295.4;ENST00000354437.4	TSS200;5'UTR;5'UTR	chr1:3567225-3570175	3		NA		NA	TRUE	TRUE	450K	11_BivFlnk	chr1:3569201-3569400	TP73	5'UTR	0.6607	-0.06375	0.8183	NA	NA
cg05936300	1	3574704	-	4028	3821	rs6697769	1	3570883	C	T	2.29e-20	0.982239	3.48e-16	1.09e-14		OpenSea	TP73	NM_005427	5'UTR					TP73;TP73	ENST00000378295.4;ENST00000354437.4	5'UTR;5'UTR	TP73;TP73	ENST00000378295.4;ENST00000354437.4	5'UTR;5'UTR		NA	chr1:3574214-3575107	5	chr1:3570818-3575435	6	NA	TRUE	450K	14_ReprPCWk	chr1:3570801-3575000	TP73	5'UTR	8.96e-15	0.8125	1.26e-11	NA	NA
cg20768358	1	3574999	-	4028	4116	rs6697769	1	3570883	C	T	8.99e-18	0.928138	6.89e-14	1.69e-12		OpenSea	TP73	NM_005427	5'UTR					TP73;TP73	ENST00000378295.4;ENST00000354437.4	5'UTR;5'UTR	TP73;TP73	ENST00000378295.4;ENST00000354437.4	5'UTR;5'UTR	chr1:3574765-3575030	3		NA		NA	NA	TRUE	450K	14_ReprPCWk	chr1:3570801-3575000	TP73	5'UTR	6.52e-15	0.8163	9.94e-12	NA	NA
cg21827809	1	3575147	-	4029	16117	rs113727502	1	3559030	C	T	6.37e-07	-0.772705	0.00070007	0.00487388		OpenSea	TP73	NM_005427	5'UTR					TP73;TP73	ENST00000378295.4;ENST00000354437.4	5'UTR;5'UTR	TP73;TP73	ENST00000378295.4;ENST00000354437.4	5'UTR;5'UTR		NA		NA	chr1:3570818-3575435	6	NA	TRUE	450K	15_Quies	chr1:3575001-3593400	TP73	5'UTR	NA	NA	NA	NA	NA
cg04137576	1	3575674	+	4034	-27538	rs2760321	1	3548136	T	C	8.87e-06	-0.679769	0.00956323	0.049927		OpenSea	TP73	NM_005427	5'UTR					RP5-1092A11.5;TP73;TP73	ENST00000443034.1;ENST00000378295.4;ENST00000354437.4	3'UTR;5'UTR;5'UTR	RP5-1092A11.5;TP73;TP73	ENST00000443034.1;ENST00000378295.4;ENST00000354437.4	3'UTR;5'UTR;5'UTR		NA		NA		NA	NA	TRUE	450K	15_Quies	chr1:3575001-3593400	TP73	5'UTR	NA	NA	NA	NA	NA
cg11226808	1	3581320	+	4072	-193	rs875233	1	3581127	T	C	6.9e-06	0.66194	0.00840042	0.0447061		OpenSea	TP73	NM_005427	5'UTR		chr1:3581269-3581269	1:3581172-3581423	Unclassified_Cell_type_specific	RP5-1092A11.5;TP73;TP73	ENST00000443034.1;ENST00000378295.4;ENST00000354437.4	3'UTR;5'UTR;5'UTR	RP5-1092A11.5;TP73;TP73	ENST00000443034.1;ENST00000378295.4;ENST00000354437.4	3'UTR;5'UTR;5'UTR		NA	chr1:3580551-3582317	6	chr1:3580332-3584758	6	NA	TRUE	450K	15_Quies	chr1:3575001-3593400	TP73	5'UTR	0.06353	0.2926	0.6779	NA	NA
cg13914636	1	3623102	+	4267	4300	rs9787049	1	3627402	C	T	4.88e-06	-0.554966	0.00512903	0.0291753	chr1:3623318-3623521	N_Shore	TP73;TP73;TP73;TP73	NM_001126240;NM_005427;NM_001126242;NM_001126241	Body;Body;Body;Body					TP73	ENST00000378290.4	5'UTR	TP73	ENST00000378290.4	5'UTR		NA	chr1:3618358-3636512	6		NA	NA	TRUE	450K	14_ReprPCWk	chr1:3620801-3632200	TP73	Body	0.0005848	-0.4439	0.1713	NA	NA
cg04562683	1	3638722	+	4326	22133	rs147101404	1	3660855	C	T	2.18e-14	-0.904919	2.07e-10	3.47e-09	chr1:3634633-3635101	S_Shelf	TP73;TP73;TP73;TP73	NM_001126240;NM_005427;NM_001126242;NM_001126241	Body;Body;Body;Body												NA	chr1:3636653-3639165	6	chr1:3632951-3640575	6	NA	TRUE	450K	14_ReprPCWk	chr1:3638601-3651400	TP73	Body	3.17e-17	-0.9673	5.14e-14	NA	NA
cg04392488	1	3644226	+	4346	24975	rs10797410	1	3669201	A	G	3.82e-10	-0.664806	8.49e-07	9.24e-06		OpenSea	TP73;TP73;TP73;TP73	NM_001126240;NM_005427;NM_001126242;NM_001126241	Body;Body;Body;Body			1:3643601-3644550	Unclassified							chr1:3644225-3644535	3		NA		NA	NA	TRUE	450K	14_ReprPCWk	chr1:3638601-3651400	TP73	Body	5.9e-05	-0.4663	0.01397	3.09e-15	-7.89
cg23666378	1	3663164	+	4435	11594	rs9424312	1	3674758	T	A	8e-08	0.674678	0.000104414	0.000842471	chr1:3662963-3664085	Island	KIAA0495;KIAA0495	NM_207306;NM_207306	1stExon;5'UTR			1:3662393-3663166	Unclassified	TP73-AS1;TP73-AS1	ENST00000452079.1;ENST00000452079.1	1stExon;3'UTR	TP73-AS1;TP73-AS1;TP73-AS1;TP73-AS1;TP73-AS1;TP73-AS1;TP73-AS1	ENST00000423764.1;ENST00000452079.1;ENST00000423764.1;ENST00000418088.1;ENST00000544565.1;ENST00000418088.1;ENST00000452079.1	3'UTR;1stExon;1stExon;1stExon;TSS1500;3'UTR;3'UTR	chr1:3662425-3663755	3		NA		NA	NA	TRUE	450K	7_Enh	chr1:3662801-3663200	KIAA0495	1stExon	NA	NA	NA	NA	NA
cg01903504	1	3673097	+	4453	2862	rs12131045	1	3675959	T	G	1.1e-06	-0.617641	0.00120434	0.00798585		OpenSea	CCDC27	NM_152492	Body					CCDC27	ENST00000462521.1	5'UTR	CCDC27	ENST00000462521.1	5'UTR		NA		NA		NA	NA	TRUE	450K	14_ReprPCWk	chr1:3670801-3676400	CCDC27	Body	0.0004775	-0.4538	0.2419	NA	NA
cg12542099	1	3687945	+	4518	-4255	rs1181873	1	3683690	A	C	3.34e-06	0.523536	0.00370596	0.0219401	chr1:3688553-3689684	N_Shore	SMIM1;SMIM1;CCDC27	NM_001288583;NM_001163724;NM_152492	TSS1500;TSS1500;Body					RP1-286D6.2;CCDC27	ENST00000444870.2;ENST00000462521.1	TSS1500;5'UTR	RP1-286D6.2;RP1-286D6.2;CCDC27	ENST00000444870.2;ENST00000452264.1;ENST00000462521.1	TSS1500;TSS1500;5'UTR	chr1:3687805-3688490	3		NA		NA	NA	NA	EPIC-only	7_Enh	chr1:3687601-3688200	SMIM1	TSS1500	NA	NA	NA	NA	NA
cg26550851	1	3701203	+	4542	4213	rs7547679	1	3705416	T	C	3.21e-23	0.964886	4.54e-18	1.73e-16	chr1:3703672-3703908	N_Shelf	LRRC47	NM_020710	Body					LRRC47	ENST00000462356.1	TSS1500	LRRC47;LRRC47	ENST00000479239.1;ENST00000462356.1	TSS1500;TSS1500		NA		NA	chr1:3686912-3701343	6	NA	TRUE	450K	4_Tx	chr1:3695401-3704200	LRRC47	Body	4.06e-12	0.8123	4.33e-10	NA	NA
cg17443473	1	3703550	-	4546	-491	rs7527973	1	3704041	C	T	1.91e-21	1.05112	4.91e-17	1.68e-15	chr1:3703672-3703908	N_Shore	LRRC47	NM_020710	Body			1:3703464-3703583	Gene_Associated								NA	chr1:3703062-3705573	6	chr1:3701523-3708047	6	NA	TRUE	450K	4_Tx	chr1:3695401-3704200	LRRC47	Body	0.06324	0.2776	0.7407	NA	NA
cg11430783	1	3703792	+	4546	7897	rs6667255	1	3711689	T	C	2.03e-25	1.13896	7.84e-21	4.02e-19	chr1:3703672-3703908	Island	LRRC47	NM_020710	Body												NA	chr1:3703062-3705573	6	chr1:3701523-3708047	6	NA	TRUE	450K	4_Tx	chr1:3695401-3704200	LRRC47	Body	NA	NA	NA	NA	NA
cg13057898	1	3703894	-	4546	-19261	rs12125237	1	3723155	A	G	3.74e-28	1.14356	9.91e-23	6.27e-21	chr1:3703672-3703908	Island	LRRC47	NM_020710	Body												NA	chr1:3703062-3705573	6	chr1:3701523-3708047	6	NA	TRUE	450K	4_Tx	chr1:3695401-3704200	LRRC47	Body	0.001997	0.4355	0.1834	NA	NA
cg18436788	1	3704244	+	4547	-203	rs7527973	1	3704041	C	T	2.05e-35	1.25421	6.7e-30	1.01e-27	chr1:3703672-3703908	S_Shore	LRRC47	NM_020710	Body			1:3704001-3704246	Gene_Associated_Cell_type_specific								NA	chr1:3703062-3705573	6	chr1:3701523-3708047	6	NA	TRUE	450K	6_EnhG	chr1:3704201-3705200	LRRC47	Body	1.04e-13	1.006	1.54e-11	NA	NA
cg23277830	1	3704460	+	4547	-419	rs7527973	1	3704041	C	T	2e-33	1.2319	3.09e-27	3.34e-25	chr1:3703672-3703908	S_Shore	LRRC47	NM_020710	Body			1:3704372-3704523	Gene_Associated_Cell_type_specific								NA	chr1:3703062-3705573	6	chr1:3701523-3708047	6	NA	TRUE	450K	6_EnhG	chr1:3704201-3705200	LRRC47	Body	6.61e-05	0.5827	0.006473	NA	NA
cg17848003	1	3704513	+	4546	-472	rs7527973	1	3704041	C	T	1.14e-32	1.22295	3.51e-26	3.32e-24	chr1:3703672-3703908	S_Shore	LRRC47	NM_020710	Body			1:3704372-3704523	Gene_Associated_Cell_type_specific								NA	chr1:3703062-3705573	6	chr1:3701523-3708047	6	NA	TRUE	450K	6_EnhG	chr1:3704201-3705200	LRRC47	Body	2.45e-07	0.738	3.23e-05	NA	NA
cg22529645	1	3704559	+	4546	-518	rs7527973	1	3704041	C	T	2.99e-27	1.15022	5.27e-22	3.07e-20	chr1:3703672-3703908	S_Shore	LRRC47	NM_020710	Body												NA	chr1:3703062-3705573	6	chr1:3701523-3708047	6	NA	TRUE	450K	6_EnhG	chr1:3704201-3705200	LRRC47	Body	0.00274	0.4446	0.3642	NA	NA
cg13558682	1	3705262	-	4550	-14525	rs6676575	1	3719787	T	C	8.72e-17	-0.833711	1.99e-12	4.17e-11	chr1:3703672-3703908	S_Shore	LRRC47	NM_020710	Body			1:3704915-3705302	Gene_Associated_Cell_type_specific								NA	chr1:3703062-3705573	6	chr1:3701523-3708047	6	NA	TRUE	450K	4_Tx	chr1:3705201-3706000	LRRC47	Body	NA	NA	NA	NA	NA
cg17519938	1	3713580	-	4563	29890	rs1181873	1	3683690	A	C	1.35e-11	0.733342	6.31e-08	7.93e-07	chr1:3712398-3713234	S_Shore	LRRC47	NM_020710	TSS1500			1:3712340-3713693	Promoter_Associated	LRRC47	ENST00000378251.1	TSS1500	LRRC47	ENST00000378251.1	TSS1500	chr1:3713305-3713695	3		NA		NA	NA	TRUE	450K	2_TssAFlnk	chr1:3713201-3713800	LRRC47	TSS1500	3.43e-13	0.8154	1.48e-10	NA	NA
cg24196422	1	3716982	-	4565	7570	rs12728911	1	3709412	T	C	1.49e-32	1.33605	7.13e-28	8.37e-26	chr1:3712398-3713234	S_Shelf															NA		NA		NA	NA	TRUE	450K	14_ReprPCWk	chr1:3713801-3727400		Intergenic	1.19e-30	1.332	2.01e-27	1.47e-259	34.4
cg12551983	1	3720588	-	4570	256	rs12126299	1	3720332	G	C	9.28e-08	0.567498	0.000165945	0.00129451		OpenSea														chr1:3720585-3721030	3		NA		NA	NA	TRUE	450K	14_ReprPCWk	chr1:3713801-3727400		Intergenic	3.4e-05	0.4767	0.002905	NA	NA
cg10625090	1	3731643	+	4613	41945	rs7542369	1	3773588	C	G	2.16e-20	0.940028	1.17e-15	3.47e-14	chr1:3731458-3732015	Island	KIAA0562	NM_014704	3'UTR					CEP104	ENST00000378230.3	3'UTR	CEP104	ENST00000378230.3	3'UTR		NA		NA		NA	NA	TRUE	450K	4_Tx	chr1:3730801-3732800	KIAA0562	3'UTR	NA	NA	NA	NA	NA
cg25729560	1	3738334	+	4633	-19277	rs7535775	1	3719057	G	A	1.17e-09	-0.645584	2.97e-06	3e-05		OpenSea	KIAA0562	NM_014704	Body											chr1:3737945-3738395	3		NA		NA	NA	TRUE	450K	4_Tx	chr1:3735801-3753800	KIAA0562	Body	NA	NA	NA	NA	NA
cg06543160	1	3738353	-	4633	-21708	rs6701360	1	3760061	G	A	1.23e-06	0.523021	0.00155127	0.0100393		OpenSea	KIAA0562	NM_014704	Body											chr1:3737945-3738395	3		NA		NA	NA	TRUE	450K	4_Tx	chr1:3735801-3753800	KIAA0562	Body	NA	NA	NA	NA	NA
cg03908058	1	3746135	-	4634	-3559	rs6673716	1	3749694	A	G	9.11e-08	-1.26274	0.000202371	0.00155525		OpenSea	CEP104	NM_014704	Body								CEP104;CEP104	ENST00000461667.1;ENST00000438539.1	TSS200;TSS1500	chr1:3746105-3746395	3		NA		NA	NA	NA	EPIC-only	4_Tx	chr1:3735801-3753800	CEP104	Body	NA	NA	NA	NA	NA
cg26964634	1	3747959	+	4641	20760	rs1539647	1	3768719	T	C	6.42e-07	0.561716	0.000998344	0.00673543		OpenSea	CEP104	NM_014704	Body								CEP104;CEP104	ENST00000495701.1;ENST00000460038.1	TSS200;3'UTR		NA		NA		NA	NA	NA	EPIC-only	4_Tx	chr1:3735801-3753800	CEP104	Body	NA	NA	NA	NA	NA
cg22125220	1	3748957	-	4644	9667	rs2027547	1	3739290	G	A	4.71e-18	-0.856938	2e-13	4.67e-12		OpenSea	KIAA0562	NM_014704	Body								CEP104;CEP104	ENST00000495701.1;ENST00000460038.1	TSS1500;3'UTR		NA		NA		NA	NA	TRUE	450K	4_Tx	chr1:3735801-3753800	KIAA0562	Body	1.81e-09	-0.7126	5.13e-07	2.57e-21	-9.48
cg16017130	1	3748998	-	4644	5866	rs4648344	1	3743132	T	C	3.17e-28	-1.00566	1.36e-23	9.45e-22		OpenSea	KIAA0562	NM_014704	Body								CEP104;CEP104	ENST00000495701.1;ENST00000460038.1	TSS1500;3'UTR		NA		NA		NA	NA	TRUE	450K	4_Tx	chr1:3735801-3753800	KIAA0562	Body	NA	NA	NA	NA	NA
cg03808734	1	3772978	+	4669	8852	rs12741965	1	3781830	C	A	5.32e-16	0.916196	6.36e-12	1.26e-10	chr1:3773187-3774465	N_Shore	DFFB;KIAA0562	NM_004402;NM_014704	TSS1500;5'UTR			1:3772938-3773069	Promoter_Associated_Cell_type_specific	CEP104;CEP104;DFFB;DFFB;DFFB;DFFB;DFFB;CEP104	ENST00000378230.3;ENST00000378223.3;ENST00000341385.3;ENST00000468793.1;ENST00000339350.3;ENST00000378206.1;ENST00000448632.1;ENST00000494653.1	5'UTR;5'UTR;TSS1500;TSS1500;TSS1500;TSS1500;TSS1500;3'UTR	CEP104;CEP104;CEP104;DFFB;DFFB;DFFB;DFFB;DFFB;DFFB;CEP104	ENST00000428079.1;ENST00000378230.3;ENST00000378223.3;ENST00000341385.3;ENST00000468793.1;ENST00000477548.1;ENST00000378206.1;ENST00000475969.1;ENST00000448632.1;ENST00000494653.1	5'UTR;5'UTR;5'UTR;TSS1500;TSS1500;TSS1500;TSS1500;TSS1500;TSS1500;3'UTR	chr1:3772940-3773375	3		NA		NA	NA	TRUE	450K	2_TssAFlnk	chr1:3772601-3773200	DFFB	TSS1500	6.73e-08	0.6781	1.25e-05	NA	NA
cg00489772	1	3775078	-	4671	529	rs12127619	1	3774549	C	T	3.15e-06	-0.551886	0.00541607	0.0305973	chr1:3775077-3775369	Island	KIAA0562;DFFB	NM_014704;NM_004402	TSS1500;Body			1:3774670-3775819	Promoter_Associated	CEP104;CEP104;CEP104;DFFB;DFFB;DFFB	ENST00000494653.1;ENST00000378230.3;ENST00000378223.3;ENST00000339350.3;ENST00000378206.1;ENST00000468793.1	TSS1500;TSS1500;TSS1500;5'UTR;5'UTR;5'UTR	CEP104;CEP104;CEP104;CEP104;DFFB;DFFB;DFFB;DFFB;DFFB	ENST00000428079.1;ENST00000494653.1;ENST00000378230.3;ENST00000378223.3;ENST00000339350.3;ENST00000378206.1;ENST00000468793.1;ENST00000477548.1;ENST00000475969.1	TSS1500;TSS1500;TSS1500;TSS1500;5'UTR;5'UTR;5'UTR;5'UTR;5'UTR	chr1:3774760-3775235	3		NA		NA	NA	TRUE	450K	2_TssAFlnk	chr1:3774001-3775200	KIAA0562	TSS1500	NA	NA	NA	NA	NA
cg21981572	1	3781821	-	4677	59180	rs12746148	1	3722641	G	A	2.44e-17	0.938706	2.81e-13	6.45e-12		OpenSea	DFFB;DFFB;DFFB	NM_004402;NM_001282669;NR_104222	Body;Body;Body					DFFB;DFFB;DFFB	ENST00000339350.3;ENST00000378206.1;ENST00000468793.1	5'UTR;5'UTR;5'UTR	DFFB;DFFB;DFFB;DFFB;DFFB	ENST00000339350.3;ENST00000378206.1;ENST00000468793.1;ENST00000477548.1;ENST00000475969.1	5'UTR;5'UTR;5'UTR;5'UTR;5'UTR		NA	chr1:3781440-3781828	4		NA	NA	NA	EPIC-only	5_TxWk	chr1:3780601-3783200	DFFB	Body	NA	NA	NA	NA	NA
cg00997310	1	3789280	-	4684	-39	rs34725762	1	3789319	A	G	4.48e-07	0.785656	0.000904518	0.00615544	chr1:3790864-3791611	N_Shore	DFFB	NM_004402	Body					DFFB;DFFB;DFFB	ENST00000448632.1;ENST00000430539.2;ENST00000468793.1	3'UTR;3'UTR;5'UTR	DFFB;DFFB;DFFB;DFFB;DFFB	ENST00000448632.1;ENST00000430539.2;ENST00000468793.1;ENST00000477548.1;ENST00000475969.1	3'UTR;3'UTR;5'UTR;5'UTR;5'UTR		NA		NA		NA	NA	TRUE	450K	4_Tx	chr1:3783201-3805800	DFFB	Body	0.001874	0.5903	0.2606	NA	NA
cg17879856	1	3806715	-	4742	-24388	rs35355307	1	3831103	G	A	5.03e-06	0.567697	0.00891784	0.0470504	chr1:3808490-3809236	N_Shore	C1orf174	NM_207356	Body					C1orf174	ENST00000474140.1	3'UTR	C1orf174;C1orf174	ENST00000486765.1;ENST00000474140.1	3'UTR;3'UTR	chr1:3806585-3806790	3		NA		NA	NA	TRUE	450K	6_EnhG	chr1:3805801-3808400	C1orf174	Body	0.2316	0.1688	0.8998	NA	NA
cg16349667	1	3807168	+	4742	-1913	rs7544191	1	3805255	A	G	2e-06	0.666001	0.0024078	0.0149319	chr1:3808490-3809236	N_Shore	C1orf174	NM_207356	Body					C1orf174	ENST00000474140.1	3'UTR	C1orf174;C1orf174	ENST00000486765.1;ENST00000474140.1	3'UTR;3'UTR		NA		NA		NA	NA	TRUE	450K	6_EnhG	chr1:3805801-3808400	C1orf174	Body	0.2055	0.2306	0.9861	3.03e-06	4.67
cg01020987	1	3816166	+	4763	1933	rs72849340	1	3818099	T	G	3.76e-14	1.00909	3.02e-10	4.96e-09	chr1:3816356-3818084	N_Shore	C1orf174;LOC100133612	NM_207356;NR_024455	Body;TSS1500			1:3815885-3816534	NonGene_Associated	C1orf174;RP13-15E13.1	ENST00000474140.1;ENST00000442673.1	3'UTR;TSS1500	C1orf174;C1orf174;RP13-15E13.1;RP13-15E13.1;RP13-15E13.1	ENST00000486765.1;ENST00000474140.1;ENST00000413332.1;ENST00000442673.1;ENST00000439488.1	3'UTR;3'UTR;TSS1500;TSS1500;TSS1500	chr1:3816020-3816475	3		NA		NA	NA	TRUE	450K	2_TssAFlnk	chr1:3815801-3816800	C1orf174	Body	NA	NA	NA	NA	NA
cg16140954	1	3816609	+	4765	996	rs12097125	1	3817605	C	T	4.16e-06	-0.649672	0.00532434	0.0301489	chr1:3816356-3818084	Island	C1orf174;LOC100133612	NM_207356;NR_024455	Body;TSS1500					C1orf174;RP13-15E13.1	ENST00000474140.1;ENST00000442673.1	3'UTR;TSS1500	C1orf174;C1orf174;RP13-15E13.1;RP13-15E13.1;RP13-15E13.1	ENST00000486765.1;ENST00000474140.1;ENST00000413332.1;ENST00000442673.1;ENST00000439488.1	3'UTR;3'UTR;TSS1500;TSS1500;TSS1500		NA	chr1:3815798-3818272	6	chr1:3814229-3818294	6	NA	TRUE	450K	2_TssAFlnk	chr1:3815801-3816800	C1orf174	Body	0.08703	-0.3134	0.7884	0.163	-1.39
cg05565139	1	3816839	+	4765	3177	rs12139857	1	3820016	G	C	1.6e-12	1.19722	3.48e-09	5.06e-08	chr1:3816356-3818084	Island	C1orf174;C1orf174;LINC01134	NM_207356;NM_207356;NR_024455	1stExon;5'UTR;TSS200	high-CpG:3806564-3806728		1:3816711-3818133	Promoter_Associated	C1orf174;C1orf174;C1orf174;C1orf174;RP13-15E13.1	ENST00000474140.1;ENST00000361605.3;ENST00000474140.1;ENST00000361605.3;ENST00000442673.1	3'UTR;1stExon;1stExon;5'UTR;TSS200	C1orf174;C1orf174;C1orf174;RP13-15E13.1;C1orf174;RP13-15E13.1;RP13-15E13.1;C1orf174	ENST00000474140.1;ENST00000361605.3;ENST00000474140.1;ENST00000413332.1;ENST00000361605.3;ENST00000442673.1;ENST00000439488.1;ENST00000486765.1	3'UTR;1stExon;1stExon;TSS200;5'UTR;TSS200;TSS200;TSS200	chr1:3816680-3817715	3		NA		NA	NA	NA	EPIC-only	1_TssA	chr1:3816801-3817600	C1orf174	1stExon	NA	NA	NA	NA	NA
cg25762395	1	3816842	+	4765	-4693	rs12133786	1	3812149	A	C	3.79e-11	1.13224	2.08e-07	2.45e-06	chr1:3816356-3818084	Island	LOC100133612;C1orf174;C1orf174	NR_024455;NM_207356;NM_207356	TSS200;1stExon;5'UTR	high-CpG:3806564-3806728		1:3816711-3818133	Promoter_Associated	C1orf174;C1orf174;C1orf174;C1orf174;RP13-15E13.1	ENST00000474140.1;ENST00000361605.3;ENST00000474140.1;ENST00000361605.3;ENST00000442673.1	3'UTR;1stExon;1stExon;5'UTR;TSS200	C1orf174;C1orf174;C1orf174;RP13-15E13.1;C1orf174;RP13-15E13.1;RP13-15E13.1;C1orf174	ENST00000474140.1;ENST00000361605.3;ENST00000474140.1;ENST00000413332.1;ENST00000361605.3;ENST00000442673.1;ENST00000439488.1;ENST00000486765.1	3'UTR;1stExon;1stExon;TSS200;5'UTR;TSS200;TSS200;TSS200	chr1:3816680-3817715	3		NA		NA	TRUE	TRUE	450K	1_TssA	chr1:3816801-3817600	LOC100133612	TSS200	NA	NA	NA	NA	NA
cg02693688	1	3818083	+	4765	4620	rs10909830	1	3822703	C	T	4.21e-19	-0.977652	1.8e-14	4.7e-13	chr1:3816356-3818084	Island	LOC100133612;C1orf174	NR_024455;NM_207356	Body;TSS1500			1:3816711-3818133	Promoter_Associated	RP13-15E13.1;C1orf174;C1orf174	ENST00000442673.1;ENST00000361605.3;ENST00000474140.1	5'UTR;TSS1500;TSS1500	RP13-15E13.1;RP13-15E13.1;RP13-15E13.1;C1orf174;C1orf174;C1orf174	ENST00000413332.1;ENST00000442673.1;ENST00000439488.1;ENST00000486765.1;ENST00000361605.3;ENST00000474140.1	5'UTR;5'UTR;5'UTR;TSS1500;TSS1500;TSS1500	chr1:3817820-3818095	3		NA		NA	NA	TRUE	450K	2_TssAFlnk	chr1:3817601-3818200	LOC100133612	Body	3.03e-11	-0.8629	1.13e-08	3.7e-34	-12.2
cg18606244	1	3819818	-	4770	-6808	rs35332894	1	3826626	A	G	3.01e-23	1.07081	1.02e-18	4.17e-17	chr1:3816356-3818084	S_Shore	LINC01134	NR_024455	Body			1:3818707-3819923	Unclassified_Cell_type_specific	RP13-15E13.1	ENST00000442673.1	5'UTR	RP13-15E13.1;RP13-15E13.1;RP13-15E13.1	ENST00000413332.1;ENST00000442673.1;ENST00000439488.1	5'UTR;5'UTR;5'UTR	chr1:3819480-3819850	3		NA		NA	NA	NA	EPIC-only	7_Enh	chr1:3819201-3821200	LINC01134	Body	NA	NA	NA	NA	NA
cg26020826	1	3820550	-	4771	-2153	rs10909830	1	3822703	C	T	2.8e-35	1.22123	1.12e-29	1.64e-27	chr1:3824219-3824456	N_Shelf	LOC100133612	NR_024455	Body			1:3820381-3820563	Unclassified_Cell_type_specific	RP13-15E13.1	ENST00000442673.1	5'UTR	RP13-15E13.1;RP13-15E13.1;RP13-15E13.1	ENST00000413332.1;ENST00000442673.1;ENST00000439488.1	5'UTR;5'UTR;5'UTR		NA		NA		NA	NA	TRUE	450K	7_Enh	chr1:3819201-3821200	LOC100133612	Body	4e-33	1.32	2.34e-30	3.59e-90	20.1
cg00935967	1	3822762	-	4773	-654323	rs10915530	1	4477085	C	T	4.13e-06	0.479504	0.00570576	0.0320126	chr1:3824219-3824456	N_Shore	LOC100133612	NR_024455	Body					RP13-15E13.1	ENST00000442673.1	5'UTR	RP13-15E13.1;RP13-15E13.1	ENST00000442673.1;ENST00000439488.1	5'UTR;5'UTR	chr1:3822745-3822955	3		NA		NA	NA	TRUE	450K	15_Quies	chr1:3821201-3836400	LOC100133612	Body	0.003254	0.3654	0.3348	NA	NA
cg14264496	1	3823918	-	4778	-2708	rs35332894	1	3826626	A	G	2.56e-31	-1.19081	1.72e-26	1.7e-24	chr1:3824219-3824456	N_Shore	LOC100133612	NR_024455	Body					RP13-15E13.1	ENST00000442673.1	5'UTR	RP13-15E13.1;RP13-15E13.1	ENST00000442673.1;ENST00000439488.1	5'UTR;5'UTR	chr1:3823765-3824150	3		NA		NA	NA	TRUE	450K	15_Quies	chr1:3821201-3836400	LOC100133612	Body	3.32e-29	-1.269	1.35e-26	NA	NA
cg09228402	1	3824319	+	4780	-19571	rs6424061	1	3804748	C	T	2.62e-11	-0.90532	7.82e-08	9.7e-07	chr1:3824219-3824456	Island	LOC100133612	NR_024455	Body					RP13-15E13.1	ENST00000442673.1	5'UTR	RP13-15E13.1;RP13-15E13.1	ENST00000442673.1;ENST00000439488.1	5'UTR;5'UTR		NA	chr1:3823384-3824777	6	chr1:3823691-3824862	6	NA	TRUE	450K	15_Quies	chr1:3821201-3836400	LOC100133612	Body	1.14e-14	-1.262	3.33e-12	1.77e-20	-9.28
cg24143374	1	3824378	-	4781	5054	rs6672335	1	3819324	A	G	1.82e-06	-0.553264	0.00290985	0.017701	chr1:3824219-3824456	Island	LOC100133612	NR_024455	Body					RP13-15E13.1	ENST00000442673.1	5'UTR	RP13-15E13.1;RP13-15E13.1	ENST00000442673.1;ENST00000439488.1	5'UTR;5'UTR		NA	chr1:3823384-3824777	6	chr1:3823691-3824862	6	NA	TRUE	450K	15_Quies	chr1:3821201-3836400	LOC100133612	Body	1.01e-05	-0.5719	0.0007488	NA	NA
cg26160564	1	3826643	-	4786	-838	rs61770379	1	3827481	C	T	2.53e-06	0.570383	0.00401277	0.0235303	chr1:3824219-3824456	S_Shelf	LOC100133612	NR_024455	Body					RP13-15E13.1	ENST00000442673.1	5'UTR	RP13-15E13.1;RP13-15E13.1	ENST00000442673.1;ENST00000439488.1	5'UTR;5'UTR	chr1:3826285-3826935	3		NA		NA	NA	TRUE	450K	15_Quies	chr1:3821201-3836400	LOC100133612	Body	0.3382	0.1351	0.715	NA	NA
cg22344254	1	3826803	+	4787	-1278	rs35383955	1	3825525	C	T	1.27e-06	0.553388	0.00230812	0.0143738	chr1:3824219-3824456	S_Shelf	LOC100133612	NR_024455	Body					RP13-15E13.1	ENST00000442673.1	5'UTR	RP13-15E13.1;RP13-15E13.1	ENST00000442673.1;ENST00000439488.1	5'UTR;5'UTR	chr1:3826285-3826935	3		NA		NA	NA	TRUE	450K	15_Quies	chr1:3821201-3836400	LOC100133612	Body	1.95e-06	0.5967	0.001923	NA	NA
cg17106723	1	4016930	-	4877	-4	rs4654493	1	4016934	C	T	3.71e-08	-0.810184	8.64e-05	0.000706515		OpenSea														chr1:4016925-4017175	3		NA		NA	NA	NA	EPIC-only	15_Quies	chr1:4016401-4031600		Intergenic	NA	NA	NA	NA	NA
cg10510935	1	4059661	-	4868	-1709	rs6672877	1	4061370	G	T	3e-14	0.927309	4.57e-10	7.36e-09		OpenSea														chr1:4059460-4059855	3		NA		NA	NA	TRUE	450K	13_ReprPC	chr1:4059401-4061000		Intergenic	5.88e-10	0.8611	1.48e-07	4.32e-25	10.3
cg00620195	1	4066898	-	4881	1279	rs4074994	1	4065619	T	C	2.13e-06	-0.585314	0.00317551	0.019142		OpenSea														chr1:4066765-4067115	3		NA		NA	NA	NA	EPIC-only	9_Het	chr1:4066401-4068400		Intergenic	NA	NA	NA	NA	NA
cg14796703	1	4070541	+	4887	-6617	rs4654451	1	4063924	G	A	9.36e-17	0.952534	1.06e-12	2.3e-11		OpenSea															NA	chr1:4070208-4070792	6		NA	NA	NA	EPIC-only	14_ReprPCWk	chr1:4068401-4075400		Intergenic	NA	NA	NA	NA	NA
cg03006637	1	4071271	+	4885	-4591	rs3935559	1	4066680	C	G	1.53e-19	1.00691	6.16e-15	1.69e-13		OpenSea														chr1:4071165-4071390	3		NA		NA	NA	NA	EPIC-only	14_ReprPCWk	chr1:4068401-4075400		Intergenic	NA	NA	NA	NA	NA
cg16686279	1	4087226	+	4882	17913	rs10915318	1	4105139	G	A	4.73e-09	0.951965	8.82e-06	8.35e-05		OpenSea														chr1:4087005-4087295	3		NA		NA	NA	TRUE	450K	14_ReprPCWk	chr1:4084201-4096000		Intergenic	1.26e-05	0.7768	0.001841	2.58e-13	7.31
cg20703997	1	4087676	-	4882	-89	rs72852539	1	4087765	G	C	1.35e-26	1.47921	1.07e-20	5.43e-19		OpenSea						1:4087474-4087803	Unclassified_Cell_type_specific							chr1:4087625-4087895	3		NA		NA	NA	TRUE	450K	14_ReprPCWk	chr1:4084201-4096000		Intergenic	7.19e-24	1.568	9.49e-21	NA	NA
cg24699985	1	4093600	-	4863	-25387	rs10799175	1	4118987	T	C	2.99e-07	-0.623914	0.000549812	0.00390689		OpenSea															NA		NA		NA	NA	TRUE	450K	14_ReprPCWk	chr1:4084201-4096000		Intergenic	NA	NA	NA	NA	NA
cg14785303	1	4119624	+	4822	1172	rs4233256	1	4120796	A	C	3.14e-14	-1.49543	5.19e-10	8.31e-09		OpenSea															NA	chr1:4117846-4119648	6		NA	NA	TRUE	450K	15_Quies	chr1:4096001-4130000		Intergenic	NA	NA	NA	NA	NA
cg15209246	1	4133569	-	4816	-318279	rs11585123	1	4451848	G	T	3.75e-08	0.571508	0.000109572	0.000881097		OpenSea														chr1:4133325-4133595	3		NA		NA	NA	NA	EPIC-only	14_ReprPCWk	chr1:4130001-4137000		Intergenic	NA	NA	NA	NA	NA
cg17899889	1	4191180	+	4839	290452	rs4654433	1	4481632	G	A	7.33e-18	0.838143	4.11e-14	1.03e-12	chr1:4192633-4193243	N_Shore															NA		NA		NA	NA	TRUE	450K	15_Quies	chr1:4181001-4197200		Intergenic	2.13e-12	0.8185	9.12e-10	2.13e-46	14.3
cg00600854	1	4191364	+	4839	290268	rs4654433	1	4481632	G	A	2.78e-09	0.614126	4.46e-06	4.4e-05	chr1:4192633-4193243	N_Shore															NA		NA		NA	NA	TRUE	450K	15_Quies	chr1:4181001-4197200		Intergenic	2.1e-08	0.6754	7.9e-06	5.67e-20	9.15
cg13224197	1	4193192	-	4838	1343	rs77973408	1	4191849	T	C	1.31e-10	-1.4276	7.1e-07	7.81e-06	chr1:4192633-4193243	Island														chr1:4192905-4193375	3		NA		NA	NA	TRUE	450K	15_Quies	chr1:4181001-4197200		Intergenic	1.45e-06	-1.398	0.001629	NA	NA
cg27165836	1	4193882	-	4839	9	rs6693173	1	4193873	A	G	9.5e-07	0.575369	0.0015092	0.00979095	chr1:4192633-4193243	S_Shore															NA		NA		NA	NA	TRUE	450K	15_Quies	chr1:4181001-4197200		Intergenic	2.81e-11	0.8219	1.33e-07	NA	NA
cg06529149	1	4194412	-	4839	-1543	rs12118815	1	4195955	A	T	4.64e-13	-0.751206	3.11e-09	4.55e-08	chr1:4192633-4193243	S_Shore														chr1:4194045-4194895	3		NA		NA	NA	TRUE	450K	15_Quies	chr1:4181001-4197200		Intergenic	NA	NA	NA	NA	NA
cg04094178	1	4195569	-	4845	-3031	rs4654489	1	4198600	C	T	1.66e-13	0.774497	5.82e-10	9.26e-09	chr1:4192633-4193243	S_Shelf															NA		NA		NA	NA	TRUE	450K	15_Quies	chr1:4181001-4197200		Intergenic	3.95e-10	0.7003	1.38e-07	NA	NA
cg10810957	1	4210624	-	4843	169	rs9426473	1	4210455	G	A	6.82e-17	-1.06111	1.14e-12	2.46e-11		OpenSea														chr1:4210400-4210715	3		NA		NA	NA	NA	EPIC-only	15_Quies	chr1:4205201-4255800		Intergenic	NA	NA	NA	NA	NA
cg01150351	1	4220528	+	4840	773	rs12403948	1	4221301	T	C	5.36e-09	1.03101	1.14e-05	0.00010595	chr1:4221387-4221672	N_Shore															NA		NA		NA	NA	TRUE	450K	15_Quies	chr1:4205201-4255800		Intergenic	NA	NA	NA	NA	NA
cg22016671	1	4221401	+	4837	34	rs4414012	1	4221435	C	T	1.21e-19	-0.948647	1.25e-15	3.69e-14	chr1:4221387-4221672	Island															NA	chr1:4221312-4222095	5		NA	NA	TRUE	450K	15_Quies	chr1:4205201-4255800		Intergenic	2.73e-05	-0.5496	0.02725	2.89e-94	-20.6
cg07425646	1	4221616	-	4836	17	rs4614226	1	4221599	C	T	1.53e-29	-1.07951	1.5e-23	1.04e-21	chr1:4221387-4221672	Island														chr1:4221545-4222015	3		NA		NA	NA	TRUE	450K	15_Quies	chr1:4205201-4255800		Intergenic	0.19	-0.1508	0.8923	5.46e-36	-12.5
cg02568684	1	4233422	-	4814	234	rs61770877	1	4233188	A	G	4.04e-11	-1.10613	1.45e-07	1.74e-06		OpenSea														chr1:4233280-4233615	3		NA		NA	NA	NA	EPIC-only	15_Quies	chr1:4205201-4255800		Intergenic	NA	NA	NA	NA	NA
cg10793760	1	4233600	+	4814	-11849	rs12125095	1	4221751	T	C	5.2e-14	-1.14974	3.21e-10	5.26e-09		OpenSea														chr1:4233280-4233615	3		NA		NA	NA	NA	EPIC-only	15_Quies	chr1:4205201-4255800		Intergenic	NA	NA	NA	NA	NA
cg26139866	1	4239037	-	4811	9	rs4654418	1	4239028	G	A	4.33e-10	-1.13813	8.34e-07	9.08e-06		OpenSea															NA		NA	chr1:4238691-4239055	4	NA	NA	EPIC-only	15_Quies	chr1:4205201-4255800		Intergenic	NA	NA	NA	NA	NA
cg17808634	1	4275141	-	4801	28464	rs140641950	1	4246677	C	T	2.69e-23	-1.24951	9.45e-20	4.31e-18		OpenSea															NA		NA		NA	NA	TRUE	450K	15_Quies	chr1:4267201-4282200		Intergenic	1.73e-13	-1.139	3.41e-10	NA	NA
cg20016665	1	4327481	+	4820	154	rs2101576	1	4327635	C	T	5.91e-29	1.03727	5.66e-24	4.11e-22		OpenSea															NA	chr1:4327212-4328527	6	chr1:4325453-4331680	6	NA	NA	EPIC-only	15_Quies	chr1:4319801-4335400		Intergenic	NA	NA	NA	NA	NA
cg00294753	1	4328723	-	4826	-6643	rs983915	1	4335366	C	T	2.15e-07	0.860593	0.000474088	0.00340945		OpenSea															NA		NA	chr1:4325453-4331680	6	NA	NA	EPIC-only	15_Quies	chr1:4319801-4335400		Intergenic	NA	NA	NA	NA	NA
cg16985405	1	4422894	-	5102	-1251	rs16838813	1	4424145	G	A	1.94e-09	1.39292	1.02e-05	9.57e-05		OpenSea														chr1:4422785-4423055	3		NA		NA	NA	NA	EPIC-only	14_ReprPCWk	chr1:4420001-4424600		Intergenic	NA	NA	NA	NA	NA
cg08633745	1	4471758	-	5126	-4008	rs349406	1	4475766	T	C	8.88e-14	-0.88394	1.89e-10	3.19e-09		OpenSea	LOC284661	NR_027088	TSS1500					RP5-1166F10.1	ENST00000423197.1	TSS1500	RP5-1166F10.1	ENST00000423197.1	TSS1500		NA		NA		NA	NA	TRUE	450K	15_Quies	chr1:4442601-4475200	LOC284661	TSS1500	0.08701	-0.2477	0.6794	0.000465	-3.5
cg07248181	1	4472087	-	5126	16391	rs349416	1	4455696	A	C	1.48e-12	-0.745356	9.97e-09	1.37e-07		OpenSea	LOC284661	NR_027088	TSS200					RP5-1166F10.1	ENST00000423197.1	TSS200	RP5-1166F10.1	ENST00000423197.1	TSS200	chr1:4471980-4472195	3		NA		NA	NA	TRUE	450K	15_Quies	chr1:4442601-4475200	LOC284661	TSS200	0.3292	-0.1331	0.8002	5.15e-20	-9.16
cg10378459	1	4482786	-	5143	23097	rs6679220	1	4459689	T	C	8.88e-16	0.785034	1.52e-11	2.89e-10		OpenSea	LOC284661	NR_027088	Body					RP5-1166F10.1	ENST00000423197.1	5'UTR	RP5-1166F10.1	ENST00000423197.1	5'UTR	chr1:4482645-4482875	3		NA		NA	NA	TRUE	450K	14_ReprPCWk	chr1:4475201-4508000	LOC284661	Body	0.0005651	0.4412	0.08078	2.43e-18	8.74
cg10084135	1	4491804	-	5155	39407	rs627555	1	4452397	G	A	7.71e-06	-0.560028	0.00948282	0.0495747		OpenSea															NA		NA		NA	NA	NA	EPIC-only	14_ReprPCWk	chr1:4475201-4508000		Intergenic	NA	NA	NA	NA	NA
cg11613303	1	4555009	+	5189	4475	rs616317	1	4559484	C	A	1.57e-06	0.83103	0.00282702	0.0172523		OpenSea															NA	chr1:4554588-4555058	6	chr1:4554596-4555024	6	NA	NA	EPIC-only	14_ReprPCWk	chr1:4537401-4557000		Intergenic	NA	NA	NA	NA	NA
cg24500749	1	4557351	-	5192	8240	rs705688	1	4549111	G	C	1.14e-09	0.806931	2.31e-06	2.37e-05		OpenSea															NA		NA	chr1:4555884-4557369	3	NA	NA	EPIC-only	15_Quies	chr1:4557001-4583800		Intergenic	NA	NA	NA	NA	NA
cg18083933	1	4611470	-	5255	38228	rs4442344	1	4573242	T	C	6.61e-07	-0.666592	0.000825624	0.0056646		OpenSea								RP1-37J18.1	ENST00000438791.1	TSS1500	RP1-37J18.1	ENST00000438791.1	TSS1500		NA		NA		NA	NA	NA	EPIC-only	15_Quies	chr1:4603201-4613000		Intergenic	NA	NA	NA	NA	NA
cg11735242	1	4644030	+	5338	7442	rs164773	1	4651472	C	T	9.77e-07	-0.872875	0.00215012	0.0134774		OpenSea						1:4643632-4644390	Unclassified_Cell_type_specific								NA		NA		NA	NA	TRUE	450K	14_ReprPCWk	chr1:4613001-4644400		Intergenic	1.06e-06	-0.8883	0.001084	NA	NA
cg16906964	1	4660171	+	5365	-923	rs7528368	1	4659248	T	A	4.31e-32	-1.13668	8.6e-26	7.78e-24		OpenSea														chr1:4659745-4660295	3		NA		NA	NA	TRUE	450K	14_ReprPCWk	chr1:4647201-4668000		Intergenic	6.84e-19	-1.154	3.72e-15	NA	NA
cg00930781	1	4660565	-	5364	1317	rs7528368	1	4659248	T	A	8.91e-11	-0.720884	2.46e-07	2.87e-06		OpenSea														chr1:4660345-4660835	3		NA		NA	NA	TRUE	450K	14_ReprPCWk	chr1:4647201-4668000		Intergenic	2.9e-10	-0.8829	1.57e-06	NA	NA
cg07484568	1	4672496	-	5365	2	rs164778	1	4672494	T	C	1.82e-14	-1.55341	1.59e-10	2.7e-09		OpenSea															NA		NA	chr1:4671239-4673656	3	NA	NA	EPIC-only	15_Quies	chr1:4670801-4709200		Intergenic	NA	NA	NA	NA	NA
cg19745607	1	4674594	-	5364	568	rs763219	1	4674026	A	G	1.31e-06	-0.523549	0.00184352	0.0117278		OpenSea														chr1:4674385-4674630	3		NA		NA	NA	TRUE	450K	15_Quies	chr1:4670801-4709200		Intergenic	0.2925	-0.1247	0.9654	5.68e-06	-4.54
cg03099132	1	4677557	+	5360	566	rs7555011	1	4678123	T	C	5.45e-10	0.678129	3.26e-06	3.28e-05		OpenSea														chr1:4677185-4677715	3		NA		NA	NA	NA	EPIC-only	15_Quies	chr1:4670801-4709200		Intergenic	NA	NA	NA	NA	NA
cg01494664	1	4681953	-	5373	-2654	rs75860447	1	4684607	C	T	1.21e-06	-0.966032	0.00214942	0.0134738		OpenSea														chr1:4681765-4682130	3		NA		NA	NA	NA	EPIC-only	15_Quies	chr1:4670801-4709200		Intergenic	NA	NA	NA	NA	NA
cg16512885	1	4697919	+	5379	11135	rs7535194	1	4709054	C	A	8.34e-16	-0.873796	4.43e-12	8.93e-11		OpenSea															NA		NA		NA	NA	TRUE	450K	15_Quies	chr1:4670801-4709200		Intergenic	7.03e-12	-0.7987	6.36e-09	NA	NA
cg24037938	1	4697967	-	5379	-592	rs12122754	1	4698559	C	T	7.47e-14	1.10904	1.09e-09	1.68e-08		OpenSea															NA	chr1:4697953-4698282	3		NA	NA	TRUE	450K	15_Quies	chr1:4670801-4709200		Intergenic	3.11e-09	0.9763	1.95e-06	1.27e-20	9.31
cg07807395	1	4698416	-	5377	-30	rs12122716	1	4698446	C	T	1.79e-14	1.12436	1.41e-10	2.41e-09		OpenSea														chr1:4698325-4698855	3		NA		NA	NA	TRUE	450K	15_Quies	chr1:4670801-4709200		Intergenic	6.99e-12	1.12	4.48e-09	5.78e-22	9.63
cg16937007	1	4710779	+	5399	-16309	rs34642555	1	4694470	G	A	1.6e-12	-0.819175	1.5e-08	2.02e-07	chr1:4713989-4716555	N_Shelf														chr1:4710600-4711075	3		NA		NA	NA	NA	EPIC-only	14_ReprPCWk	chr1:4709201-4710800		Intergenic	NA	NA	NA	NA	NA
cg11835068	1	4714974	+	5399	-447	rs12131128	1	4714527	G	T	8.05e-07	0.607586	0.00175123	0.0111996	chr1:4713989-4716555	Island	AJAP1;AJAP1	NM_018836;NM_001042478	TSS200;TSS200					AJAP1;AJAP1;AJAP1	ENST00000378190.3;ENST00000378190.3;ENST00000378191.3	5'UTR;1stExon;TSS200	AJAP1;AJAP1;AJAP1	ENST00000378190.3;ENST00000378190.3;ENST00000378191.3	5'UTR;1stExon;TSS200	chr1:4714780-4715635	3		NA		NA	NA	TRUE	450K	14_ReprPCWk	chr1:4714601-4716200	AJAP1	TSS200	NA	NA	NA	NA	NA
cg26599630	1	4718212	+	5415	-265815	rs627555	1	4452397	G	A	2.18e-09	-0.730676	4.61e-06	4.54e-05	chr1:4713989-4716555	S_Shore	AJAP1;AJAP1	NM_018836;NM_001042478	Body;Body											chr1:4717980-4718995	3		NA		NA	NA	TRUE	450K	13_ReprPC	chr1:4716201-4719600	AJAP1	Body	6.37e-05	-0.5663	0.00909	1.48e-12	-7.08
cg13503382	1	4726757	-	5402	-329	rs6658098	1	4727086	C	T	4.86e-07	0.553767	0.000608805	0.00429084	chr1:4726576-4726867	Island	AJAP1;AJAP1	NM_018836;NM_001042478	Body;Body											chr1:4726720-4727090	3		NA		NA	NA	TRUE	450K	15_Quies	chr1:4721601-4739000	AJAP1	Body	0.1643	-0.1681	0.7309	0.0127	2.49
cg02482718	1	4726759	-	5402	229	rs12565905	1	4726530	G	C	1.27e-06	0.53345	0.00216532	0.013565	chr1:4726576-4726867	Island	AJAP1;AJAP1	NM_018836;NM_001042478	Body;Body											chr1:4726720-4727090	3		NA		NA	NA	TRUE	450K	15_Quies	chr1:4721601-4739000	AJAP1	Body	NA	NA	NA	NA	NA
cg00737943	1	4761321	-	5332	-4060	rs61765034	1	4765381	G	A	1.88e-14	1.37723	1.46e-10	2.49e-09		OpenSea	AJAP1;AJAP1	NM_018836;NM_001042478	Body;Body												NA	chr1:4760117-4761377	6	chr1:4760689-4761637	6	NA	NA	EPIC-only	15_Quies	chr1:4740801-4771200	AJAP1	Body	NA	NA	NA	NA	NA
cg15605704	1	4770676	+	5297	-289461	rs4654432	1	4481215	C	T	2.27e-18	0.852192	2.76e-14	7.05e-13	chr1:4771652-4772545	N_Shore	AJAP1;AJAP1	NM_018836;NM_001042478	Body;Body					AJAP1	ENST00000466761.1	TSS1500	AJAP1	ENST00000466761.1	TSS1500	chr1:4770585-4770735	3		NA		NA	NA	TRUE	450K	15_Quies	chr1:4740801-4771200	AJAP1	Body	2.48e-13	0.8425	9.73e-11	1.49e-69	17.6
cg15580684	1	4770711	-	5298	322980	rs4654526	1	4447731	C	T	9.33e-17	0.824063	7.71e-13	1.69e-11	chr1:4771652-4772545	N_Shore	AJAP1;AJAP1	NM_018836;NM_001042478	Body;Body					AJAP1	ENST00000466761.1	TSS1500	AJAP1	ENST00000466761.1	TSS1500	chr1:4770585-4770735	3		NA		NA	NA	TRUE	450K	15_Quies	chr1:4740801-4771200	AJAP1	Body	3.51e-09	0.7054	7.94e-07	2.56e-56	15.8
cg00523188	1	4771150	+	5294	-293061	rs349411	1	4478089	C	T	2.59e-06	0.575849	0.00412873	0.0241241	chr1:4771652-4772545	N_Shore	AJAP1;AJAP1	NM_018836;NM_001042478	Body;Body					AJAP1	ENST00000466761.1	TSS200	AJAP1	ENST00000466761.1	TSS200	chr1:4770765-4771155	3		NA		NA	NA	NA	EPIC-only	15_Quies	chr1:4740801-4771200	AJAP1	Body	NA	NA	NA	NA	NA
cg21913897	1	4794072	+	5279	42	rs442170	1	4794114	G	C	4.64e-07	-0.716327	0.00100514	0.00677729		OpenSea	AJAP1;AJAP1	NM_018836;NM_001042478	Body;Body												NA		NA		NA	NA	TRUE	450K	15_Quies	chr1:4773401-4861800	AJAP1	Body	0.1466	-0.2331	0.9067	2.11e-06	-4.74
cg03914943	1	4801290	-	5264	2437	rs578528	1	4798853	A	G	4.8e-13	-0.858866	2.59e-09	3.82e-08		OpenSea	AJAP1;AJAP1	NM_018836;NM_001042478	Body;Body											chr1:4801045-4801555	3		NA		NA	NA	NA	EPIC-only	15_Quies	chr1:4773401-4861800	AJAP1	Body	NA	NA	NA	NA	NA
cg18957455	1	4802225	-	5264	2068	rs61766961	1	4800157	G	A	7.69e-26	1.35715	2.85e-20	1.38e-18		OpenSea	AJAP1;AJAP1	NM_018836;NM_001042478	Body;Body											chr1:4802040-4802355	3		NA		NA	NA	NA	EPIC-only	15_Quies	chr1:4773401-4861800	AJAP1	Body	NA	NA	NA	NA	NA
cg23015920	1	4830444	-	5237	-632	rs423285	1	4831076	C	T	1.24e-11	0.859638	4.58e-08	5.85e-07	chr1:4832351-4832553	N_Shore	AJAP1;AJAP1	NM_018836;NM_001042478	Body;Body												NA		NA		NA	NA	TRUE	450K	15_Quies	chr1:4773401-4861800	AJAP1	Body	1.79e-09	0.7918	9.03e-07	4.62e-15	7.84
cg19760464	1	4835412	-	5235	12301	rs760815	1	4823111	C	A	9.01e-09	-0.729884	4.15e-05	0.000356254	chr1:4832351-4832553	S_Shelf	AJAP1;AJAP1	NM_018836;NM_001042478	3'UTR;3'UTR					AJAP1;AJAP1	ENST00000378190.3;ENST00000378191.3	3'UTR;3'UTR	AJAP1;AJAP1	ENST00000378190.3;ENST00000378191.3	3'UTR;3'UTR		NA		NA		NA	NA	TRUE	450K	15_Quies	chr1:4773401-4861800	AJAP1	3'UTR	NA	NA	NA	NA	NA
cg24996755	1	4838170	-	5243	3974	rs9426504	1	4834196	G	A	2.56e-07	-0.613173	0.000436182	0.00315789		OpenSea	AJAP1	NM_018836	3'UTR					AJAP1	ENST00000378191.3	3'UTR	AJAP1	ENST00000378191.3	3'UTR	chr1:4838105-4838555	3		NA		NA	NA	NA	EPIC-only	15_Quies	chr1:4773401-4861800	AJAP1	3'UTR	NA	NA	NA	NA	NA
cg11408632	1	4856487	-	5278	-3001	rs17345273	1	4859488	G	A	7.31e-15	1.11944	1.34e-10	2.3e-09		OpenSea						1:4856381-4856641	Unclassified_Cell_type_specific							chr1:4856465-4856715	3		NA		NA	NA	TRUE	450K	15_Quies	chr1:4773401-4861800		Intergenic	6.6e-12	1.267	9.6e-09	4.81e-60	16.3
cg04621944	1	5080448	+	5563	-15	rs6689504	1	5080433	T	G	8.39e-09	0.761694	1.5e-05	0.000137764		OpenSea															NA		NA		NA	NA	TRUE	450K	14_ReprPCWk	chr1:5044001-5117400		Intergenic	2.35e-09	0.8641	3.89e-06	5.5e-33	12
cg04286880	1	5185439	-	5514	-15293	rs6681359	1	5200732	C	T	2.1e-08	0.674152	9.56e-05	0.000776433		OpenSea														chr1:5185285-5185570	3		NA		NA	NA	NA	EPIC-only	15_Quies	chr1:5171401-5202200		Intergenic	NA	NA	NA	NA	NA
cg04427182	1	5327993	+	5415	16735	rs622315	1	5344728	G	T	2.96e-07	0.543477	0.000619139	0.00435643		OpenSea														chr1:5327665-5328015	3		NA		NA	NA	NA	EPIC-only	15_Quies	chr1:5320201-5380800		Intergenic	NA	NA	NA	NA	NA
cg05199871	1	5333518	-	5397	3735	rs589314	1	5329783	C	T	4.99e-25	0.959082	7.59e-21	3.9e-19		OpenSea														chr1:5333445-5333915	3		NA		NA	NA	NA	EPIC-only	15_Quies	chr1:5320201-5380800		Intergenic	NA	NA	NA	NA	NA
cg07199764	1	5347468	-	5393	29	rs565941	1	5347439	A	G	3.54e-34	1.05555	3.5e-27	3.75e-25		OpenSea															NA		NA	chr1:5346932-5348366	4	NA	NA	EPIC-only	15_Quies	chr1:5320201-5380800		Intergenic	NA	NA	NA	NA	NA
cg24305579	1	5356578	-	5396	7	rs78511584	1	5356571	C	T	2.96e-12	-1.61663	1.14e-08	1.56e-07		OpenSea															NA	chr1:5356183-5357214	3		NA	NA	TRUE	450K	15_Quies	chr1:5320201-5380800		Intergenic	0.04479	-0.4169	0.9547	NA	NA
cg18224977	1	5398602	+	5272	538789	rs3747989	1	5937391	C	T	4.26e-06	0.676574	0.00633568	0.0350552		OpenSea						1:5398561-5398701	Unclassified_Cell_type_specific								NA		NA		NA	NA	TRUE	450K	15_Quies	chr1:5398001-5409200		Intergenic	0.6271	0.07632	0.785	NA	NA
cg27223158	1	5411760	+	5230	-2215	rs115260076	1	5409545	A	G	5.95e-07	1.10896	0.00142106	0.00927355		OpenSea						1:5411664-5412168	Unclassified_Cell_type_specific								NA		NA	chr1:5411471-5411829	3	NA	TRUE	450K	15_Quies	chr1:5409801-5415400		Intergenic	1.46e-05	1.061	0.002233	NA	NA
cg06642219	1	5586147	+	4844	34640	rs1935760	1	5620787	G	C	2.65e-08	-0.858259	5.6e-05	0.000471838		OpenSea															NA		NA		NA	NA	TRUE	450K	14_ReprPCWk	chr1:5552601-5587400		Intergenic	8.35e-06	-0.8017	0.0006777	7.55e-16	-8.06
cg05400219	1	5657677	+	4625	-1220	rs113587134	1	5656457	G	C	3.42e-08	-0.713902	6.82e-05	0.000566841		OpenSea								RP11-154H17.1	ENST00000413887.1	3'UTR	RP11-154H17.1	ENST00000413887.1	3'UTR	chr1:5657565-5657815	3		NA		NA	NA	NA	EPIC-only	14_ReprPCWk	chr1:5657001-5714800		Intergenic	NA	NA	NA	NA	NA
cg24116385	1	5677939	+	4595	-57152	rs1935760	1	5620787	G	C	1.15e-14	1.13943	5.2e-11	9.33e-10		OpenSea								RP11-154H17.1	ENST00000413887.1	3'UTR	RP11-154H17.1	ENST00000413887.1	3'UTR	chr1:5677685-5677990	3		NA		NA	NA	TRUE	450K	14_ReprPCWk	chr1:5657001-5714800		Intergenic	4.74e-05	0.7358	0.004192	9.83e-42	13.5
cg19218187	1	5680785	+	4581	-1416	rs1587407	1	5679369	A	G	7.69e-15	-0.973937	3.39e-10	5.55e-09		OpenSea								RP11-154H17.1	ENST00000413887.1	3'UTR	RP11-154H17.1	ENST00000413887.1	3'UTR	chr1:5680785-5681075	3		NA		NA	NA	NA	EPIC-only	14_ReprPCWk	chr1:5657001-5714800		Intergenic	NA	NA	NA	NA	NA
cg01902560	1	5712477	+	4532	84796	rs61763321	1	5797273	G	A	1.26e-11	1.11881	4.52e-08	5.77e-07		OpenSea								RP11-154H17.1	ENST00000413887.1	3'UTR	RP11-154H17.1	ENST00000413887.1	3'UTR	chr1:5712220-5712555	3		NA		NA	NA	NA	EPIC-only	14_ReprPCWk	chr1:5657001-5714800		Intergenic	NA	NA	NA	NA	NA
cg12688521	1	5772057	+	4431	10712	rs2649086	1	5782769	T	C	6.48e-07	-0.644141	0.000799976	0.00550479	chr1:5772056-5772513	Island														chr1:5772045-5772315	3		NA		NA	NA	TRUE	450K	14_ReprPCWk	chr1:5736401-5800000		Intergenic	NA	NA	NA	NA	NA
cg03421104	1	5793847	-	4420	-9773	rs2842244	1	5803620	T	C	2.59e-07	0.570669	0.000492344	0.00352992	chr1:5793557-5793784	S_Shore														chr1:5793845-5794175	3		NA		NA	NA	TRUE	450K	14_ReprPCWk	chr1:5736401-5800000		Intergenic	0.02412	0.2829	0.7343	NA	NA
cg09438962	1	5831502	-	4353	-444	rs17470345	1	5831946	T	C	1.68e-07	-0.938787	0.000283002	0.00211894		OpenSea														chr1:5830765-5832035	3		NA		NA	NA	NA	EPIC-only	14_ReprPCWk	chr1:5826001-5879000		Intergenic	NA	NA	NA	NA	NA
cg10823805	1	5875339	-	4310	-29435	rs1765722	1	5904774	C	G	3.8e-14	-0.797041	9.78e-11	1.7e-09		OpenSea								MIR548W	ENST00000401226.1	TSS1500	MIR548W	ENST00000401226.1	TSS1500		NA		NA		NA	NA	NA	EPIC-only	14_ReprPCWk	chr1:5826001-5879000		Intergenic	NA	NA	NA	NA	NA
cg27309868	1	5900521	+	4300	-17959	rs10779798	1	5882562	C	T	2.96e-06	0.590325	0.00397152	0.0233167		OpenSea														chr1:5900365-5900855	3		NA		NA	NA	NA	EPIC-only	15_Quies	chr1:5879001-5920800		Intergenic	NA	NA	NA	NA	NA
cg12041830	1	5907402	+	4301	1331	rs1287616	1	5908733	C	T	3.26e-13	0.766596	3.93e-09	5.68e-08		OpenSea														chr1:5907400-5907795	3		NA		NA	NA	TRUE	450K	15_Quies	chr1:5879001-5920800		Intergenic	0.0005902	0.444	0.05522	9.47e-25	10.3
cg07928086	1	5907446	-	4301	-976	rs1287614	1	5908422	C	T	5.33e-24	0.996247	9.07e-20	4.15e-18		OpenSea														chr1:5907400-5907795	3		NA		NA	NA	TRUE	450K	15_Quies	chr1:5879001-5920800		Intergenic	2.41e-12	0.9169	1.45e-09	NA	NA
cg07599881	1	5907508	+	4301	914	rs1287614	1	5908422	C	T	1e-35	1.14109	1.15e-30	1.94e-28		OpenSea														chr1:5907400-5907795	3		NA		NA	NA	TRUE	450K	15_Quies	chr1:5879001-5920800		Intergenic	2.03e-20	1.134	1.69e-17	NA	NA
cg15728744	1	5917533	+	4283	24	rs1287621	1	5917557	C	G	5.17e-12	-0.725269	1.69e-08	2.27e-07		OpenSea														chr1:5917160-5917575	3		NA		NA	NA	TRUE	450K	15_Quies	chr1:5879001-5920800		Intergenic	0.0002315	-0.4863	0.1081	NA	NA
cg24864189	1	5917766	+	4281	36701	rs11122108	1	5954467	G	A	9.37e-07	0.570576	0.001293	0.00851669		OpenSea														chr1:5917700-5917935	3		NA		NA	NA	TRUE	450K	15_Quies	chr1:5879001-5920800		Intergenic	NA	NA	NA	NA	NA
cg24883265	1	5917845	-	4281	9283	rs1287615	1	5908562	A	G	5.39e-14	0.793513	2.71e-10	4.49e-09		OpenSea														chr1:5917700-5917935	3		NA		NA	NA	TRUE	450K	15_Quies	chr1:5879001-5920800		Intergenic	1.92e-09	0.8042	1.59e-06	3.81e-57	15.9
cg14559147	1	5920463	-	4271	-1615	rs11121608	1	5922078	T	G	9.03e-26	-1.08769	3.96e-20	1.89e-18		OpenSea														chr1:5920305-5920590	3		NA		NA	NA	TRUE	450K	15_Quies	chr1:5879001-5920800		Intergenic	0.05197	-0.3114	0.7631	2.52e-35	-12.4
cg05302064	1	5922686	+	4274	-2194	rs881634	1	5920492	A	G	1.24e-07	-0.847244	0.000251744	0.00190255		OpenSea															NA		NA		NA	NA	TRUE	450K	5_TxWk	chr1:5920801-5923000		Intergenic	1.38e-06	-0.9819	0.001136	NA	NA
cg27233192	1	5925859	-	4269	3025	rs12133533	1	5922834	C	A	6.98e-11	-0.804858	1.68e-07	2e-06		OpenSea	NPHP4	NM_015102	Body					NPHP4	ENST00000478423.2	3'UTR	NPHP4;NPHP4;NPHP4;NPHP4;NPHP4	ENST00000460696.1;ENST00000378161.1;ENST00000489180.2;ENST00000378169.3;ENST00000478423.2	3'UTR;3'UTR;3'UTR;3'UTR;3'UTR		NA	chr1:5923061-5926690	6		NA	NA	TRUE	450K	5_TxWk	chr1:5924001-5933400	NPHP4	Body	0.007757	-0.4748	0.1998	4.62e-26	-10.6
cg02103362	1	5931895	+	4262	-2841	rs1287631	1	5929054	C	G	5.13e-22	-0.945054	1.68e-17	6.02e-16		OpenSea	NPHP4	NM_015102	Body					NPHP4	ENST00000478423.2	3'UTR	NPHP4;NPHP4;NPHP4;NPHP4	ENST00000489180.2;ENST00000378169.3;ENST00000468253.1;ENST00000478423.2	3'UTR;3'UTR;3'UTR;3'UTR		NA	chr1:5931361-5931976	6		NA	NA	TRUE	450K	5_TxWk	chr1:5924001-5933400	NPHP4	Body	NA	NA	NA	NA	NA
cg13355874	1	5932351	+	4263	166	rs472651	1	5932517	C	T	5.92e-08	-0.789529	9.93e-05	0.000803841		OpenSea	NPHP4	NM_015102	Body					NPHP4	ENST00000478423.2	3'UTR	NPHP4;NPHP4;NPHP4;NPHP4	ENST00000489180.2;ENST00000378169.3;ENST00000468253.1;ENST00000478423.2	3'UTR;3'UTR;3'UTR;3'UTR		NA	chr1:5932040-5939400	6		NA	NA	TRUE	450K	5_TxWk	chr1:5924001-5933400	NPHP4	Body	0.01651	-0.3735	0.5188	1.34e-05	-4.35
cg25320798	1	5932398	+	4263	45584	rs7549818	1	5977982	A	G	8.83e-08	0.811677	0.000171389	0.00133365		OpenSea	NPHP4	NM_015102	Body					NPHP4	ENST00000478423.2	3'UTR	NPHP4;NPHP4;NPHP4;NPHP4	ENST00000489180.2;ENST00000378169.3;ENST00000468253.1;ENST00000478423.2	3'UTR;3'UTR;3'UTR;3'UTR		NA	chr1:5932040-5939400	6		NA	NA	TRUE	450K	5_TxWk	chr1:5924001-5933400	NPHP4	Body	0.4994	0.1069	0.9898	0.831	-0.214
cg01031615	1	5941977	-	4243	20392	rs11121605	1	5921585	T	A	3.57e-06	-0.727973	0.00392037	0.0230486		OpenSea	NPHP4;NPHP4;NPHP4;NPHP4	NM_001291594;NM_001291593;NR_111987;NM_015102	Body;Body;Body;Body					NPHP4;NPHP4;NPHP4	ENST00000470763.1;ENST00000470763.1;ENST00000478423.2	3'UTR;1stExon;3'UTR	NPHP4;NPHP4;NPHP4;NPHP4	ENST00000470763.1;ENST00000470763.1;ENST00000378169.3;ENST00000478423.2	3'UTR;1stExon;3'UTR;3'UTR		NA	chr1:5941312-5942185	5		NA	NA	NA	EPIC-only	5_TxWk	chr1:5935401-5963400	NPHP4	Body	NA	NA	NA	NA	NA
cg15598789	1	5955929	+	4233	-3272	rs61762099	1	5952657	G	A	4.29e-10	0.796884	1.77e-06	1.85e-05		OpenSea	NPHP4	NM_015102	Body					NPHP4	ENST00000478423.2	3'UTR	NPHP4;NPHP4	ENST00000378169.3;ENST00000478423.2	3'UTR;3'UTR		NA		NA	chr1:5955639-5956000	3	NA	TRUE	450K	5_TxWk	chr1:5935401-5963400	NPHP4	Body	6.86e-06	0.7942	0.0003421	NA	NA
cg16258229	1	5956985	+	4231	-76	rs12058375	1	5956909	C	A	7.57e-09	-1.42202	3.46e-05	0.000300619		OpenSea	NPHP4	NM_015102	Body					NPHP4	ENST00000478423.2	3'UTR	NPHP4;NPHP4	ENST00000378169.3;ENST00000478423.2	3'UTR;3'UTR	chr1:5956825-5957110	3		NA		NA	NA	TRUE	450K	5_TxWk	chr1:5935401-5963400	NPHP4	Body	9.22e-05	-1.103	0.02491	9.4e-15	-7.75
cg05872034	1	5976040	+	4196	-59412	rs12127179	1	5916628	C	T	1.13e-09	-1.27461	3.33e-06	3.34e-05		OpenSea	NPHP4;NPHP4;NPHP4;NPHP4	NM_001291594;NM_001291593;NR_111987;NM_015102	Body;Body;Body;Body			1:5975878-5976547	Unclassified	NPHP4;NPHP4	ENST00000378160.2;ENST00000478423.2	5'UTR;3'UTR	NPHP4;NPHP4;NPHP4	ENST00000378169.3;ENST00000378160.2;ENST00000478423.2	3'UTR;5'UTR;3'UTR	chr1:5975840-5976075	3		NA		NA	NA	NA	EPIC-only	15_Quies	chr1:5969201-5984400	NPHP4	Body	NA	NA	NA	NA	NA
cg01288541	1	5997077	+	4173	-29327	rs12123214	1	5967750	C	T	1.86e-11	0.852601	9.67e-08	1.19e-06		OpenSea	NPHP4;NPHP4;NPHP4;NPHP4	NR_111987;NM_015102;NM_001291594;NM_001291593	Body;Body;5'UTR;5'UTR					NPHP4;NPHP4	ENST00000378160.2;ENST00000478423.2	5'UTR;3'UTR	NPHP4;NPHP4;NPHP4	ENST00000378169.3;ENST00000378160.2;ENST00000478423.2	3'UTR;5'UTR;3'UTR	chr1:5996765-5997435	3		NA		NA	NA	NA	EPIC-only	5_TxWk	chr1:5984401-6005800	NPHP4	Body	NA	NA	NA	NA	NA
cg22356839	1	6011302	+	4163	-2006	rs10864284	1	6009296	G	C	9.89e-30	-1.1821	1.92e-24	1.47e-22		OpenSea	NPHP4	NM_015102	Body					NPHP4;NPHP4	ENST00000378160.2;ENST00000478423.2	5'UTR;3'UTR	NPHP4;NPHP4	ENST00000378160.2;ENST00000478423.2	5'UTR;3'UTR	chr1:6010985-6011350	3		NA		NA	NA	TRUE	450K	5_TxWk	chr1:6007801-6020200	NPHP4	Body	0.01158	-0.4471	0.24	9.17e-255	-34.1
cg13951223	1	6011309	+	4163	-2013	rs10864284	1	6009296	G	C	3.19e-29	-1.17518	4.21e-24	3.11e-22		OpenSea	NPHP4	NM_015102	Body					NPHP4;NPHP4	ENST00000378160.2;ENST00000478423.2	5'UTR;3'UTR	NPHP4;NPHP4	ENST00000378160.2;ENST00000478423.2	5'UTR;3'UTR	chr1:6010985-6011350	3		NA		NA	NA	TRUE	450K	5_TxWk	chr1:6007801-6020200	NPHP4	Body	0.00015	-0.6617	0.009939	4.67e-177	-28.4
cg05569533	1	6018305	-	4163	-35750	rs11578208	1	6054055	T	C	1.7e-06	-0.577186	0.00232869	0.0144893		OpenSea	NPHP4;NPHP4;NPHP4;NPHP4	NR_111987;NM_015102;NM_001291594;NM_001291593	Body;Body;5'UTR;5'UTR					NPHP4;NPHP4	ENST00000378160.2;ENST00000478423.2	5'UTR;3'UTR	NPHP4;NPHP4	ENST00000378160.2;ENST00000478423.2	5'UTR;3'UTR		NA		NA		NA	NA	NA	EPIC-only	5_TxWk	chr1:6007801-6020200	NPHP4	Body	NA	NA	NA	NA	NA
cg10927166	1	6021948	+	4160	34220	rs1295101	1	6056168	A	G	7.6e-07	-0.553055	0.00172726	0.0110625		OpenSea	NPHP4;NPHP4;NPHP4;NPHP4	NR_111987;NM_015102;NM_001291594;NM_001291593	Body;Body;5'UTR;5'UTR					NPHP4;NPHP4	ENST00000378160.2;ENST00000478423.2	TSS200;3'UTR	NPHP4;NPHP4	ENST00000378160.2;ENST00000478423.2	TSS200;3'UTR	chr1:6021745-6022030	3		NA		NA	NA	NA	EPIC-only	5_TxWk	chr1:6021801-6039800	NPHP4	Body	NA	NA	NA	NA	NA
cg10530311	1	6035471	+	4147	18584	rs11578208	1	6054055	T	C	3.04e-31	-1.18613	1.36e-25	1.2e-23		OpenSea	NPHP4;NPHP4;NPHP4;NPHP4	NR_111987;NM_015102;NM_001291594;NM_001291593	Body;Body;5'UTR;5'UTR			1:6035275-6035578	Unclassified	NPHP4	ENST00000478423.2	3'UTR	NPHP4	ENST00000478423.2	3'UTR	chr1:6035280-6035510	3		NA		NA	NA	NA	EPIC-only	5_TxWk	chr1:6021801-6039800	NPHP4	Body	NA	NA	NA	NA	NA
cg09275986	1	6035793	-	4146	-8016	rs11120961	1	6043809	G	A	8.78e-32	-1.23858	2.4e-26	2.33e-24		OpenSea	NPHP4	NM_015102	Body			1:6035728-6035870	Unclassified	NPHP4	ENST00000478423.2	3'UTR	NPHP4	ENST00000478423.2	3'UTR	chr1:6035605-6036335	3		NA		NA	NA	TRUE	450K	5_TxWk	chr1:6021801-6039800	NPHP4	Body	8.32e-24	-1.528	1e-21	4.1e-136	-24.8
cg05802374	1	6040727	-	4136	-6449	rs806105	1	6047176	A	G	1.85e-27	-1.00485	6.44e-22	3.72e-20		OpenSea	NPHP4;NPHP4;NPHP4;NPHP4	NR_111987;NM_015102;NM_001291594;NM_001291593	Body;Body;5'UTR;5'UTR			1:6040649-6041304	Unclassified_Cell_type_specific	NPHP4	ENST00000478423.2	3'UTR	NPHP4	ENST00000478423.2	3'UTR	chr1:6040485-6040795	3		NA		NA	NA	NA	EPIC-only	15_Quies	chr1:6039801-6050800	NPHP4	Body	NA	NA	NA	NA	NA
cg16993213	1	6051358	+	4131	-106156	rs11584452	1	5945202	G	A	8.89e-07	-0.593153	0.00137751	0.00901511	chr1:6051595-6052955	N_Shore	NPHP4;KCNAB2;NPHP4;NPHP4;NPHP4	NM_015102;NM_001199861;NR_111987;NM_001291594;NM_001291593	5'UTR;TSS1500;Body;5'UTR;5'UTR					NPHP4;KCNAB2;KCNAB2;KCNAB2;NPHP4	ENST00000378156.4;ENST00000378097.1;ENST00000378092.1;ENST00000378111.1;ENST00000478423.2	5'UTR;TSS1500;TSS1500;TSS200;3'UTR	NPHP4;NPHP4;NPHP4;KCNAB2;KCNAB2;KCNAB2;KCNAB2;KCNAB2;KCNAB2;NPHP4	ENST00000378169.3;ENST00000378156.4;ENST00000489180.2;ENST00000378097.1;ENST00000493807.1;ENST00000378092.1;ENST00000478098.1;ENST00000445501.1;ENST00000378111.1;ENST00000478423.2	5'UTR;5'UTR;5'UTR;TSS1500;TSS1500;TSS1500;TSS1500;TSS1500;TSS200;3'UTR	chr1:6050925-6052435	3		NA		NA	NA	NA	EPIC-only	2_TssAFlnk	chr1:6051201-6051800	NPHP4	5'UTR	NA	NA	NA	NA	NA
cg12363753	1	6051504	+	4131	-19560	rs11588889	1	6031944	C	A	4.4e-09	-0.629104	5.84e-06	5.67e-05	chr1:6051595-6052955	N_Shore	NPHP4;KCNAB2;NPHP4;NPHP4;NPHP4	NM_015102;NM_001199861;NR_111987;NM_001291594;NM_001291593	5'UTR;TSS1500;Body;5'UTR;5'UTR	high-CpG:5974052-5974446				NPHP4;KCNAB2;KCNAB2;KCNAB2;NPHP4	ENST00000378156.4;ENST00000378097.1;ENST00000378092.1;ENST00000378111.1;ENST00000478423.2	5'UTR;TSS1500;TSS1500;TSS200;3'UTR	NPHP4;NPHP4;NPHP4;KCNAB2;KCNAB2;KCNAB2;KCNAB2;KCNAB2;KCNAB2;NPHP4	ENST00000378169.3;ENST00000378156.4;ENST00000489180.2;ENST00000378097.1;ENST00000493807.1;ENST00000378092.1;ENST00000478098.1;ENST00000445501.1;ENST00000378111.1;ENST00000478423.2	5'UTR;5'UTR;5'UTR;TSS1500;TSS1500;TSS1500;TSS1500;TSS1500;TSS200;3'UTR	chr1:6050925-6052435	3		NA		NA	NA	NA	EPIC-only	2_TssAFlnk	chr1:6051201-6051800	NPHP4	5'UTR	NA	NA	NA	NA	NA
cg00702417	1	6054867	-	4134	18632	rs34794580	1	6036235	C	T	9.98e-10	0.687499	2.59e-06	2.65e-05	chr1:6051595-6052955	S_Shore						1:6054745-6055677	Promoter_Associated	KCNAB2;KCNAB2;KCNAB2	ENST00000378111.1;ENST00000378097.1;ENST00000378092.1	5'UTR;5'UTR;5'UTR	KCNAB2;KCNAB2;KCNAB2;KCNAB2;KCNAB2;KCNAB2	ENST00000378111.1;ENST00000378097.1;ENST00000493807.1;ENST00000378092.1;ENST00000478098.1;ENST00000445501.1	5'UTR;5'UTR;5'UTR;5'UTR;5'UTR;5'UTR	chr1:6054860-6055095	3		NA		NA	NA	TRUE	450K	2_TssAFlnk	chr1:6053201-6055600		Intergenic	NA	NA	NA	NA	NA
cg05151379	1	6055007	+	4135	5231	rs12124590	1	6060238	C	T	3.62e-06	-0.546021	0.00388371	0.0228617	chr1:6051595-6052955	S_Shelf	KCNAB2	NM_001199861	5'UTR		chr1:6054896-6054896	1:6054745-6055677	Promoter_Associated	KCNAB2;KCNAB2;KCNAB2	ENST00000378111.1;ENST00000378097.1;ENST00000378092.1	5'UTR;5'UTR;5'UTR	KCNAB2;KCNAB2;KCNAB2;KCNAB2;KCNAB2;KCNAB2	ENST00000378111.1;ENST00000378097.1;ENST00000493807.1;ENST00000378092.1;ENST00000478098.1;ENST00000445501.1	5'UTR;5'UTR;5'UTR;5'UTR;5'UTR;5'UTR	chr1:6054860-6055095	3		NA		NA	NA	NA	EPIC-only	2_TssAFlnk	chr1:6053201-6055600	KCNAB2	5'UTR	NA	NA	NA	NA	NA
cg26216855	1	6055151	-	4136	33447	rs61762129	1	6021704	T	C	2.75e-08	-0.768497	2.98e-05	0.000261669	chr1:6051595-6052955	S_Shelf						1:6054745-6055677	Promoter_Associated	KCNAB2;KCNAB2;KCNAB2	ENST00000378111.1;ENST00000378097.1;ENST00000378092.1	5'UTR;5'UTR;5'UTR	KCNAB2;KCNAB2;KCNAB2;KCNAB2;KCNAB2;KCNAB2	ENST00000378111.1;ENST00000378097.1;ENST00000493807.1;ENST00000378092.1;ENST00000478098.1;ENST00000445501.1	5'UTR;5'UTR;5'UTR;5'UTR;5'UTR;5'UTR		NA	chr1:6050881-6056746	6	chr1:6051290-6055460	6	NA	TRUE	450K	2_TssAFlnk	chr1:6053201-6055600		Intergenic	NA	NA	NA	NA	NA
cg08609517	1	6056522	+	4137	-2467	rs11578208	1	6054055	T	C	4.34e-08	-0.653123	8.43e-05	0.000690619	chr1:6051595-6052955	S_Shelf						1:6056340-6056577	Unclassified_Cell_type_specific	KCNAB2;KCNAB2;KCNAB2	ENST00000378111.1;ENST00000378097.1;ENST00000378092.1	5'UTR;5'UTR;5'UTR	KCNAB2;KCNAB2;KCNAB2;KCNAB2;KCNAB2;KCNAB2	ENST00000378111.1;ENST00000378097.1;ENST00000493807.1;ENST00000378092.1;ENST00000478098.1;ENST00000445501.1	5'UTR;5'UTR;5'UTR;5'UTR;5'UTR;5'UTR	chr1:6055945-6056555	3		NA		NA	NA	TRUE	450K	6_EnhG	chr1:6055801-6059000		Intergenic	0.0003813	-0.6086	0.06599	NA	NA
cg05307871	1	6059070	+	4136	-106344	rs17432446	1	5952726	C	T	1.35e-06	-0.701769	0.00208601	0.0131094		OpenSea								KCNAB2;KCNAB2;KCNAB2	ENST00000378111.1;ENST00000378097.1;ENST00000378092.1	5'UTR;5'UTR;5'UTR	KCNAB2;KCNAB2;KCNAB2;KCNAB2;KCNAB2;KCNAB2	ENST00000378111.1;ENST00000378097.1;ENST00000493807.1;ENST00000378092.1;ENST00000478098.1;ENST00000445501.1	5'UTR;5'UTR;5'UTR;5'UTR;5'UTR;5'UTR		NA		NA		NA	NA	TRUE	450K	5_TxWk	chr1:6059001-6059200		Intergenic	6.38e-05	-0.7278	0.007527	NA	NA
cg09078100	1	6059882	+	4139	-99564	rs58640305	1	5960318	C	T	5.1e-07	-0.676621	0.000685574	0.00478147		OpenSea								KCNAB2;KCNAB2;KCNAB2	ENST00000378111.1;ENST00000378097.1;ENST00000378092.1	5'UTR;5'UTR;5'UTR	KCNAB2;KCNAB2;KCNAB2;KCNAB2;KCNAB2;KCNAB2	ENST00000378111.1;ENST00000378097.1;ENST00000493807.1;ENST00000378092.1;ENST00000478098.1;ENST00000445501.1	5'UTR;5'UTR;5'UTR;5'UTR;5'UTR;5'UTR		NA	chr1:6059565-6065963	6		NA	NA	TRUE	450K	7_Enh	chr1:6059201-6061400		Intergenic	NA	NA	NA	NA	NA
cg04088152	1	6062462	+	4138	32700	rs12083489	1	6095162	A	G	1.78e-11	0.742216	3.08e-08	4.01e-07		OpenSea						1:6062393-6062522	Unclassified	KCNAB2;KCNAB2;KCNAB2	ENST00000378111.1;ENST00000378097.1;ENST00000378092.1	5'UTR;5'UTR;5'UTR	KCNAB2;KCNAB2;KCNAB2;KCNAB2;KCNAB2;KCNAB2	ENST00000378111.1;ENST00000378097.1;ENST00000493807.1;ENST00000378092.1;ENST00000478098.1;ENST00000445501.1	5'UTR;5'UTR;5'UTR;5'UTR;5'UTR;5'UTR	chr1:6062345-6062595	3		NA		NA	NA	TRUE	450K	7_Enh	chr1:6061801-6068400		Intergenic	0.0145	0.3066	0.1156	NA	NA
cg21939836	1	6063167	+	4140	-102337	rs12121368	1	5960830	C	T	4.11e-06	-0.620641	0.00432851	0.0251401		OpenSea								KCNAB2;KCNAB2;KCNAB2	ENST00000378111.1;ENST00000378097.1;ENST00000378092.1	5'UTR;5'UTR;5'UTR	KCNAB2;KCNAB2;KCNAB2;KCNAB2;KCNAB2;KCNAB2	ENST00000378111.1;ENST00000378097.1;ENST00000493807.1;ENST00000378092.1;ENST00000478098.1;ENST00000445501.1	5'UTR;5'UTR;5'UTR;5'UTR;5'UTR;5'UTR	chr1:6062645-6063595	3		NA		NA	NA	TRUE	450K	7_Enh	chr1:6061801-6068400		Intergenic	0.003597	-0.524	0.09147	NA	NA
cg22692659	1	6063807	-	4142	152	rs531099	1	6063655	G	A	4.37e-06	-0.4959	0.00571664	0.0320657		OpenSea								KCNAB2;KCNAB2;KCNAB2	ENST00000378111.1;ENST00000378097.1;ENST00000378092.1	5'UTR;5'UTR;5'UTR	KCNAB2;KCNAB2;KCNAB2;KCNAB2;KCNAB2;KCNAB2	ENST00000378111.1;ENST00000378097.1;ENST00000493807.1;ENST00000378092.1;ENST00000478098.1;ENST00000445501.1	5'UTR;5'UTR;5'UTR;5'UTR;5'UTR;5'UTR		NA	chr1:6059565-6065963	6	chr1:6063034-6064504	6	NA	TRUE	450K	7_Enh	chr1:6061801-6068400		Intergenic	0.0048	-0.3508	0.08877	1.05e-12	-7.12
cg24926052	1	6063829	+	4142	-8	rs12122312	1	6063821	C	T	7.89e-10	-0.796832	9.38e-07	1.02e-05		OpenSea								KCNAB2;KCNAB2;KCNAB2	ENST00000378111.1;ENST00000378097.1;ENST00000378092.1	5'UTR;5'UTR;5'UTR	KCNAB2;KCNAB2;KCNAB2;KCNAB2;KCNAB2;KCNAB2	ENST00000378111.1;ENST00000378097.1;ENST00000493807.1;ENST00000378092.1;ENST00000478098.1;ENST00000445501.1	5'UTR;5'UTR;5'UTR;5'UTR;5'UTR;5'UTR		NA	chr1:6059565-6065963	6	chr1:6063034-6064504	6	NA	TRUE	450K	7_Enh	chr1:6061801-6068400		Intergenic	7.99e-06	-0.815	0.0008859	NA	NA
cg03895593	1	6064094	-	4142	439	rs531099	1	6063655	G	A	7.4e-08	-0.573792	0.000123864	0.000987354		OpenSea						1:6064030-6064104	Unclassified_Cell_type_specific	KCNAB2;KCNAB2;KCNAB2	ENST00000378111.1;ENST00000378097.1;ENST00000378092.1	5'UTR;5'UTR;5'UTR	KCNAB2;KCNAB2;KCNAB2;KCNAB2;KCNAB2;KCNAB2	ENST00000378111.1;ENST00000378097.1;ENST00000493807.1;ENST00000378092.1;ENST00000478098.1;ENST00000445501.1	5'UTR;5'UTR;5'UTR;5'UTR;5'UTR;5'UTR	chr1:6063940-6064235	3		NA		NA	NA	TRUE	450K	7_Enh	chr1:6061801-6068400		Intergenic	1.22e-05	-0.5338	0.002964	4.02e-20	-9.19
cg09556918	1	6067994	-	4143	354	rs806114	1	6067640	C	G	1.17e-21	1.31244	6.25e-18	2.35e-16		OpenSea						1:6067897-6068085	Unclassified_Cell_type_specific	KCNAB2;KCNAB2;KCNAB2	ENST00000378111.1;ENST00000378097.1;ENST00000378092.1	5'UTR;5'UTR;5'UTR	KCNAB2;KCNAB2;KCNAB2;KCNAB2;KCNAB2	ENST00000378111.1;ENST00000378097.1;ENST00000378092.1;ENST00000478098.1;ENST00000445501.1	5'UTR;5'UTR;5'UTR;5'UTR;5'UTR	chr1:6067345-6068015	3		NA		NA	NA	TRUE	450K	7_Enh	chr1:6061801-6068400		Intergenic	1.31e-07	0.8905	0.0005256	3.84e-90	20.1
cg24468533	1	6084762	-	4152	182676	rs11579676	1	5902086	C	T	6.82e-06	-0.554236	0.00554336	0.0312178	chr1:6086244-6086494	N_Shore	KCNAB2;KCNAB2;KCNAB2	NM_003636;NM_172130;NM_001199861	TSS1500;TSS1500;5'UTR					KCNAB2;KCNAB2;KCNAB2	ENST00000378111.1;ENST00000378097.1;ENST00000378092.1	5'UTR;5'UTR;5'UTR	KCNAB2;KCNAB2;KCNAB2;KCNAB2;KCNAB2	ENST00000378111.1;ENST00000378097.1;ENST00000378092.1;ENST00000478098.1;ENST00000445501.1	5'UTR;5'UTR;5'UTR;5'UTR;5'UTR		NA	chr1:6084458-6084969	5		NA	NA	NA	EPIC-only	5_TxWk	chr1:6074801-6085000	KCNAB2	TSS1500	NA	NA	NA	NA	NA
cg01934408	1	6085799	-	4154	-101	rs76852674	1	6085900	A	G	2.27e-13	1.19381	2.19e-09	3.26e-08	chr1:6086244-6086494	N_Shore	KCNAB2;KCNAB2	NM_003636;NM_172130	TSS1500;TSS1500					KCNAB2;KCNAB2;KCNAB2;KCNAB2	ENST00000378087.3;ENST00000378111.1;ENST00000378097.1;ENST00000378092.1	TSS1500;5'UTR;5'UTR;5'UTR	KCNAB2;KCNAB2;KCNAB2;KCNAB2;KCNAB2;KCNAB2;KCNAB2	ENST00000389632.4;ENST00000378087.3;ENST00000378111.1;ENST00000378097.1;ENST00000378092.1;ENST00000478098.1;ENST00000445501.1	TSS1500;TSS1500;5'UTR;5'UTR;5'UTR;5'UTR;5'UTR	chr1:6085305-6085915	3		NA		NA	NA	TRUE	450K	7_Enh	chr1:6085001-6085800	KCNAB2	TSS1500	NA	NA	NA	NA	NA
cg07922513	1	6089454	+	4149	-136728	rs17432446	1	5952726	C	T	8.28e-08	-0.771913	0.000110616	0.00088887	chr1:6086244-6086494	S_Shelf	KCNAB2;KCNAB2	NM_003636;NM_172130	5'UTR;5'UTR			1:6089415-6090004	Promoter_Associated	KCNAB2;KCNAB2;KCNAB2;KCNAB2	ENST00000378111.1;ENST00000378097.1;ENST00000378092.1;ENST00000378087.3	5'UTR;5'UTR;5'UTR;5'UTR	KCNAB2;KCNAB2;KCNAB2;KCNAB2;KCNAB2;KCNAB2;KCNAB2;KCNAB2	ENST00000378111.1;ENST00000378097.1;ENST00000378092.1;ENST00000478098.1;ENST00000445501.1;ENST00000389632.4;ENST00000378087.3;ENST00000435937.1	5'UTR;5'UTR;5'UTR;5'UTR;5'UTR;5'UTR;5'UTR;5'UTR		NA		NA		NA	NA	TRUE	450K	6_EnhG	chr1:6089001-6090200	KCNAB2	5'UTR	0.001469	-0.5853	0.1223	NA	NA
cg20976671	1	6093113	+	4157	-71409	rs61762129	1	6021704	T	C	1.97e-12	-0.945358	9.45e-09	1.31e-07		OpenSea	KCNAB2;KCNAB2;KCNAB2;KCNAB2	NM_001199860;NM_001199861;NM_003636;NM_172130	TSS1500;5'UTR;5'UTR;5'UTR					KCNAB2;KCNAB2;KCNAB2;KCNAB2;KCNAB2	ENST00000164247.1;ENST00000378111.1;ENST00000378097.1;ENST00000378092.1;ENST00000378087.3	TSS1500;5'UTR;5'UTR;5'UTR;5'UTR	KCNAB2;KCNAB2;KCNAB2;KCNAB2;KCNAB2;KCNAB2;KCNAB2;KCNAB2;KCNAB2	ENST00000164247.1;ENST00000378111.1;ENST00000378097.1;ENST00000378092.1;ENST00000478098.1;ENST00000445501.1;ENST00000389632.4;ENST00000378087.3;ENST00000435937.1	TSS1500;5'UTR;5'UTR;5'UTR;5'UTR;5'UTR;5'UTR;5'UTR;5'UTR		NA		NA	chr1:6093071-6093741	5	NA	NA	EPIC-only	7_Enh	chr1:6090201-6093800	KCNAB2	TSS1500	NA	NA	NA	NA	NA
cg11740026	1	6093770	+	4155	-35	rs12566355	1	6093735	T	C	4.67e-23	-1.01314	8.34e-18	3.09e-16		OpenSea	KCNAB2;KCNAB2	NM_003636;NM_172130	5'UTR;5'UTR			1:6093674-6094879	Promoter_Associated	KCNAB2;KCNAB2;KCNAB2;KCNAB2;KCNAB2	ENST00000164247.1;ENST00000378111.1;ENST00000378097.1;ENST00000378092.1;ENST00000378087.3	TSS1500;5'UTR;5'UTR;5'UTR;5'UTR	KCNAB2;KCNAB2;KCNAB2;KCNAB2;KCNAB2;KCNAB2;KCNAB2;KCNAB2;KCNAB2	ENST00000164247.1;ENST00000378111.1;ENST00000378097.1;ENST00000378092.1;ENST00000478098.1;ENST00000445501.1;ENST00000389632.4;ENST00000378087.3;ENST00000435937.1	TSS1500;5'UTR;5'UTR;5'UTR;5'UTR;5'UTR;5'UTR;5'UTR;5'UTR		NA		NA		NA	NA	TRUE	450K	7_Enh	chr1:6090201-6093800	KCNAB2	5'UTR	5.74e-18	-0.9592	1.72e-14	NA	NA
cg05393578	1	6094316	-	4155	72612	rs61762129	1	6021704	T	C	1.87e-06	-0.667909	0.0023546	0.0146355		OpenSea	KCNAB2;KCNAB2	NM_003636;NM_172130	5'UTR;5'UTR			1:6093674-6094879	Promoter_Associated	KCNAB2;KCNAB2;KCNAB2;KCNAB2;KCNAB2	ENST00000164247.1;ENST00000378111.1;ENST00000378097.1;ENST00000378092.1;ENST00000378087.3	TSS200;5'UTR;5'UTR;5'UTR;5'UTR	KCNAB2;KCNAB2;KCNAB2;KCNAB2;KCNAB2;KCNAB2;KCNAB2;KCNAB2;KCNAB2	ENST00000164247.1;ENST00000378111.1;ENST00000378097.1;ENST00000378092.1;ENST00000478098.1;ENST00000445501.1;ENST00000389632.4;ENST00000378087.3;ENST00000435937.1	TSS200;5'UTR;5'UTR;5'UTR;5'UTR;5'UTR;5'UTR;5'UTR;5'UTR	chr1:6094105-6094375	3		NA		NA	NA	TRUE	450K	6_EnhG	chr1:6093801-6100000	KCNAB2	5'UTR	NA	NA	NA	NA	NA
cg15934839	1	6095752	-	4160	21902	rs905463	1	6073850	G	A	1.74e-10	-0.842832	2.74e-07	3.18e-06		OpenSea	KCNAB2;KCNAB2;KCNAB2;KCNAB2	NM_001199861;NM_003636;NM_172130;NM_001199860	5'UTR;5'UTR;5'UTR;5'UTR					KCNAB2;KCNAB2;KCNAB2;KCNAB2;KCNAB2	ENST00000378111.1;ENST00000378097.1;ENST00000378092.1;ENST00000378087.3;ENST00000164247.1	5'UTR;5'UTR;5'UTR;5'UTR;5'UTR	KCNAB2;KCNAB2;KCNAB2;KCNAB2;KCNAB2;KCNAB2;KCNAB2;KCNAB2;KCNAB2;KCNAB2	ENST00000378111.1;ENST00000378097.1;ENST00000378092.1;ENST00000478098.1;ENST00000445501.1;ENST00000389632.4;ENST00000378087.3;ENST00000435937.1;ENST00000164247.1;ENST00000459822.1	5'UTR;5'UTR;5'UTR;5'UTR;5'UTR;5'UTR;5'UTR;5'UTR;5'UTR;TSS1500		NA	chr1:6093977-6096153	6	chr1:6093887-6096132	6	NA	NA	EPIC-only	6_EnhG	chr1:6093801-6100000	KCNAB2	5'UTR	NA	NA	NA	NA	NA
cg11185792	1	6097703	-	4163	75999	rs61762129	1	6021704	T	C	7.11e-09	-0.797267	1.23e-05	0.00011366		OpenSea	KCNAB2;KCNAB2	NM_003636;NM_172130	5'UTR;5'UTR			1:6097435-6097856	Promoter_Associated	KCNAB2;KCNAB2;KCNAB2;KCNAB2;KCNAB2	ENST00000378111.1;ENST00000378097.1;ENST00000378092.1;ENST00000378087.3;ENST00000164247.1	5'UTR;5'UTR;5'UTR;5'UTR;5'UTR	KCNAB2;KCNAB2;KCNAB2;KCNAB2;KCNAB2;KCNAB2;KCNAB2;KCNAB2;KCNAB2;KCNAB2	ENST00000459822.1;ENST00000378111.1;ENST00000378097.1;ENST00000378092.1;ENST00000478098.1;ENST00000445501.1;ENST00000389632.4;ENST00000378087.3;ENST00000435937.1;ENST00000164247.1	5'UTR;5'UTR;5'UTR;5'UTR;5'UTR;5'UTR;5'UTR;5'UTR;5'UTR;5'UTR	chr1:6097340-6097875	3		NA		NA	NA	TRUE	450K	6_EnhG	chr1:6093801-6100000	KCNAB2	5'UTR	NA	NA	NA	NA	NA
cg25773199	1	6131834	+	4212	-21045	rs2010057	1	6110789	A	T	5.95e-07	-0.630513	0.000963586	0.00652297	chr1:6131635-6131985	Island	KCNAB2;KCNAB2	NM_003636;NM_172130	Body;Body					KCNAB2	ENST00000458166.2	5'UTR	KCNAB2;KCNAB2;KCNAB2	ENST00000472700.1;ENST00000478098.1;ENST00000458166.2	TSS1500;5'UTR;5'UTR	chr1:6131665-6132175	3		NA		NA	NA	TRUE	450K	5_TxWk	chr1:6130601-6132200	KCNAB2	Body	0.00415	0.42	0.2558	0.122	1.54
cg14578612	1	6131984	+	4212	1062	rs3765453	1	6133046	G	C	5.28e-06	-0.599285	0.00553463	0.0311783	chr1:6131635-6131985	Island	KCNAB2;KCNAB2	NM_003636;NM_172130	Body;Body					KCNAB2	ENST00000458166.2	5'UTR	KCNAB2;KCNAB2;KCNAB2	ENST00000472700.1;ENST00000478098.1;ENST00000458166.2	TSS1500;5'UTR;5'UTR	chr1:6131665-6132175	3		NA		NA	NA	TRUE	450K	5_TxWk	chr1:6130601-6132200	KCNAB2	Body	NA	NA	NA	NA	NA
cg26300857	1	6142719	+	4208	-2179	rs11583500	1	6140540	A	G	1.48e-12	-0.809403	2.02e-08	2.69e-07		OpenSea	KCNAB2;KCNAB2	NM_003636;NM_172130	Body;Body			1:6142013-6142925	Gene_Associated_Cell_type_specific				KCNAB2	ENST00000472700.1	5'UTR	chr1:6142700-6143315	3		NA		NA	NA	TRUE	450K	4_Tx	chr1:6132201-6159000	KCNAB2	Body	9.66e-06	-0.5684	0.006547	NA	NA
cg26858423	1	6149477	-	4206	5	rs4908764	1	6149472	T	C	9.75e-17	-0.890402	3.55e-12	7.25e-11		OpenSea	KCNAB2;KCNAB2	NM_003636;NM_172130	Body;Body											chr1:6149020-6149675	3		NA		NA	NA	TRUE	450K	4_Tx	chr1:6132201-6159000	KCNAB2	Body	3.54e-21	-1.218	1.44e-17	NA	NA
cg05382282	1	6164735	+	4217	-15682	rs2273043	1	6149053	C	T	6.51e-06	-0.874803	0.00787301	0.0422819		OpenSea	CHD5	NM_015557	3'UTR			1:6164660-6164928	Unclassified_Cell_type_specific	CHD5;CHD5;CHD5;CHD5	ENST00000378021.1;ENST00000262450.3;ENST00000536802.1;ENST00000538279.1	3'UTR;3'UTR;3'UTR;3'UTR	CHD5;CHD5;CHD5;CHD5	ENST00000378021.1;ENST00000262450.3;ENST00000536802.1;ENST00000538279.1	3'UTR;3'UTR;3'UTR;3'UTR	chr1:6164605-6164990	3		NA		NA	NA	TRUE	450K	15_Quies	chr1:6161401-6166400	CHD5	3'UTR	4.6e-07	-0.8783	0.000263	NA	NA
cg13839957	1	6165483	-	4218	-16397	rs2092506	1	6181880	G	A	1.38e-16	1.29033	4.52e-12	9.1e-11		OpenSea	CHD5	NM_015557	3'UTR			1:6165208-6165583	Unclassified_Cell_type_specific	CHD5;CHD5;CHD5;CHD5	ENST00000262450.3;ENST00000536802.1;ENST00000538279.1;ENST00000462991.1	3'UTR;3'UTR;3'UTR;3'UTR	CHD5;CHD5;CHD5;CHD5;CHD5;CHD5	ENST00000262450.3;ENST00000536802.1;ENST00000538279.1;ENST00000475121.1;ENST00000496404.1;ENST00000462991.1	3'UTR;3'UTR;3'UTR;3'UTR;3'UTR;3'UTR	chr1:6165245-6165495	3		NA		NA	NA	TRUE	450K	15_Quies	chr1:6161401-6166400	CHD5	3'UTR	2.88e-14	1.217	3.79e-12	NA	NA
cg07319375	1	6169384	+	4217	27	rs12046716	1	6169411	C	T	4.63e-16	1.88354	2.37e-12	4.91e-11		OpenSea	CHD5	NM_015557	Body			1:6168856-6169745	Unclassified	CHD5;CHD5;CHD5	ENST00000536802.1;ENST00000538279.1;ENST00000462991.1	3'UTR;3'UTR;3'UTR	CHD5;CHD5;CHD5;CHD5	ENST00000536802.1;ENST00000538279.1;ENST00000496404.1;ENST00000462991.1	3'UTR;3'UTR;3'UTR;3'UTR	chr1:6168960-6169595	3		NA		NA	NA	TRUE	450K	14_ReprPCWk	chr1:6166401-6169800	CHD5	Body	1.26e-12	1.96	1.45e-09	7.7e-05	3.95
cg09667775	1	6170013	-	4218	-42830	rs2311388	1	6212843	T	C	7.95e-07	0.583629	0.00129362	0.00852018		OpenSea	CHD5	NM_015557	Body			1:6169854-6170160	Unclassified_Cell_type_specific	CHD5;CHD5;CHD5	ENST00000536802.1;ENST00000538279.1;ENST00000462991.1	3'UTR;3'UTR;3'UTR	CHD5;CHD5;CHD5;CHD5	ENST00000536802.1;ENST00000538279.1;ENST00000496404.1;ENST00000462991.1	3'UTR;3'UTR;3'UTR;3'UTR	chr1:6169745-6170175	3		NA		NA	NA	TRUE	450K	15_Quies	chr1:6169801-6187000	CHD5	Body	1.86e-05	0.5375	0.002058	6.54e-14	7.5
cg00252804	1	6170117	+	4218	42726	rs2311388	1	6212843	T	C	4.54e-17	0.92448	3.09e-12	6.33e-11		OpenSea	CHD5	NM_015557	Body			1:6169854-6170160	Unclassified_Cell_type_specific	CHD5;CHD5;CHD5	ENST00000536802.1;ENST00000538279.1;ENST00000462991.1	3'UTR;3'UTR;3'UTR	CHD5;CHD5;CHD5;CHD5	ENST00000536802.1;ENST00000538279.1;ENST00000496404.1;ENST00000462991.1	3'UTR;3'UTR;3'UTR;3'UTR	chr1:6169745-6170175	3		NA		NA	NA	TRUE	450K	15_Quies	chr1:6169801-6187000	CHD5	Body	1.69e-08	0.6904	5.18e-06	1.01e-28	11.1
cg17927613	1	6187633	-	4208	-20262	rs9435104	1	6207895	C	T	2.26e-15	0.863102	1.87e-11	3.52e-10	chr1:6187743-6188235	N_Shore	CHD5	NM_015557	Body					CHD5	ENST00000462991.1	3'UTR	CHD5;CHD5	ENST00000491020.1;ENST00000462991.1	3'UTR;3'UTR	chr1:6187585-6187775	3		NA		NA	NA	TRUE	450K	7_Enh	chr1:6187001-6188600	CHD5	Body	1.67e-15	0.9255	7.52e-13	NA	NA
cg25143235	1	6187886	-	4207	-24957	rs2311388	1	6212843	T	C	3.07e-27	1.11198	6.25e-23	4.04e-21	chr1:6187743-6188235	Island	CHD5	NM_015557	Body			1:6187654-6188460	Unclassified_Cell_type_specific	CHD5	ENST00000462991.1	3'UTR	CHD5;CHD5	ENST00000491020.1;ENST00000462991.1	3'UTR;3'UTR	chr1:6187805-6188415	3		NA		NA	NA	TRUE	450K	7_Enh	chr1:6187001-6188600	CHD5	Body	1.37e-18	0.9954	5.69e-16	2.6e-66	17.2
cg15205435	1	6187920	-	4207	-24923	rs2311388	1	6212843	T	C	1.73e-29	1.14309	1.09e-22	6.84e-21	chr1:6187743-6188235	Island	CHD5	NM_015557	Body			1:6187654-6188460	Unclassified_Cell_type_specific	CHD5	ENST00000462991.1	3'UTR	CHD5;CHD5	ENST00000491020.1;ENST00000462991.1	3'UTR;3'UTR	chr1:6187805-6188415	3		NA		NA	NA	TRUE	450K	7_Enh	chr1:6187001-6188600	CHD5	Body	9.12e-19	0.9984	6.15e-16	7.65e-86	19.6
cg12135344	1	6188120	+	4207	24723	rs2311388	1	6212843	T	C	2.79e-27	1.11258	4.65e-22	2.73e-20	chr1:6187743-6188235	Island	CHD5	NM_015557	Body			1:6187654-6188460	Unclassified_Cell_type_specific	CHD5;CHD5	ENST00000378006.1;ENST00000462991.1	ExonBnd;3'UTR	CHD5;CHD5;CHD5	ENST00000491020.1;ENST00000378006.1;ENST00000462991.1	3'UTR;ExonBnd;3'UTR	chr1:6187805-6188415	3		NA		NA	NA	TRUE	450K	7_Enh	chr1:6187001-6188600	CHD5	Body	2.19e-15	0.9185	1.42e-12	8.28e-73	18
cg00389386	1	6188136	+	4207	24707	rs2311388	1	6212843	T	C	4.52e-27	1.10953	5.57e-22	3.24e-20	chr1:6187743-6188235	Island	CHD5	NM_015557	Body			1:6187654-6188460	Unclassified_Cell_type_specific	CHD5	ENST00000462991.1	3'UTR	CHD5;CHD5	ENST00000491020.1;ENST00000462991.1	3'UTR;3'UTR	chr1:6187805-6188415	3		NA		NA	NA	NA	EPIC-only	7_Enh	chr1:6187001-6188600	CHD5	Body	NA	NA	NA	NA	NA
cg03960382	1	6190318	-	4197	3	rs17029184	1	6190315	C	T	7.61e-17	-1.58162	3.11e-12	6.38e-11	chr1:6188873-6189120	S_Shore	CHD5	NM_015557	Body					CHD5;CHD5;CHD5	ENST00000377999.1;ENST00000462991.1;ENST00000378021.1	5'UTR;3'UTR;5'UTR	CHD5;CHD5;CHD5	ENST00000377999.1;ENST00000462991.1;ENST00000378021.1	5'UTR;3'UTR;5'UTR		NA	chr1:6187426-6192583	6		NA	NA	TRUE	450K	15_Quies	chr1:6188601-6206400	CHD5	Body	NA	NA	NA	NA	NA
cg05591769	1	6197050	-	4193	181	rs2250358	1	6196869	A	G	8.01e-07	-0.53623	0.00132996	0.00873562		OpenSea	CHD5	NM_015557	Body					CHD5;CHD5	ENST00000462991.1;ENST00000378021.1	3'UTR;5'UTR	CHD5;CHD5	ENST00000462991.1;ENST00000378021.1	3'UTR;5'UTR		NA		NA		NA	NA	TRUE	450K	15_Quies	chr1:6188601-6206400	CHD5	Body	0.007556	-0.3318	0.4082	1.25e-14	-7.71
cg26796642	1	6204224	+	4188	42	rs9435102	1	6204266	A	G	3.92e-08	0.591104	8.29e-05	0.00067974	chr1:6202118-6202359	S_Shore	CHD5	NM_015557	Body					CHD5;CHD5;CHD5	ENST00000462991.1;ENST00000378006.1;ENST00000378021.1	TSS200;ExonBnd;5'UTR	CHD5;CHD5;CHD5	ENST00000462991.1;ENST00000378006.1;ENST00000378021.1	TSS200;ExonBnd;5'UTR		NA	chr1:6203426-6209801	6		NA	NA	TRUE	450K	15_Quies	chr1:6188601-6206400	CHD5	Body	NA	NA	NA	NA	NA
cg10851318	1	6204242	-	4188	6828	rs2785583	1	6197414	A	G	4.53e-14	0.764644	6.05e-10	9.62e-09	chr1:6202118-6202359	S_Shore	CHD5	NM_015557	Body					CHD5;CHD5	ENST00000462991.1;ENST00000378021.1	TSS200;5'UTR	CHD5;CHD5	ENST00000462991.1;ENST00000378021.1	TSS200;5'UTR		NA	chr1:6203426-6209801	6		NA	NA	NA	EPIC-only	15_Quies	chr1:6188601-6206400	CHD5	Body	NA	NA	NA	NA	NA
cg11069824	1	6205325	-	4187	-7518	rs2311388	1	6212843	T	C	1.7e-12	0.801808	2.68e-08	3.52e-07	chr1:6208716-6209039	N_Shelf	CHD5	NM_015557	Body			1:6205251-6205591	Unclassified_Cell_type_specific	CHD5;CHD5	ENST00000462991.1;ENST00000378021.1	TSS1500;5'UTR	CHD5;CHD5	ENST00000462991.1;ENST00000378021.1	TSS1500;5'UTR		NA	chr1:6203426-6209801	6		NA	NA	TRUE	450K	15_Quies	chr1:6188601-6206400	CHD5	Body	6.15e-05	0.5055	0.03909	2.14e-18	8.75
cg04898695	1	6208717	-	4185	-4126	rs2311388	1	6212843	T	C	1.99e-06	0.563676	0.00249775	0.0154355	chr1:6208716-6209039	Island	CHD5	NM_015557	Body			1:6208475-6209245	Promoter_Associated	CHD5;CHD5	ENST00000378021.1;ENST00000538279.1	5'UTR;5'UTR	CHD5;CHD5	ENST00000378021.1;ENST00000538279.1	5'UTR;5'UTR		NA	chr1:6203426-6209801	6	chr1:6208378-6209527	6	NA	TRUE	450K	1_TssA	chr1:6208601-6209000	CHD5	Body	4.9e-05	0.5109	0.02649	6.26e-06	4.52
cg03115470	1	6215625	+	4178	-5024	rs11804748	1	6210601	C	T	5.31e-06	-0.53837	0.00666763	0.0366507		OpenSea	CHD5	NM_015557	Body					CHD5;CHD5	ENST00000378021.1;ENST00000538279.1	5'UTR;5'UTR	CHD5;CHD5	ENST00000378021.1;ENST00000538279.1	5'UTR;5'UTR		NA	chr1:6213917-6216324	6		NA	NA	TRUE	450K	14_ReprPCWk	chr1:6215001-6235000	CHD5	Body	4.86e-10	-0.7549	1.88e-07	NA	NA
cg03241101	1	6230969	-	4171	-5	rs74049503	1	6230974	T	C	1.39e-10	1.11143	9.7e-08	1.19e-06		OpenSea	CHD5	NM_015557	Body		chr1:6230950-6230950			CHD5;CHD5	ENST00000378021.1;ENST00000538279.1	5'UTR;5'UTR	CHD5;CHD5	ENST00000378021.1;ENST00000538279.1	5'UTR;5'UTR	chr1:6230745-6231215	3		NA		NA	NA	NA	EPIC-only	14_ReprPCWk	chr1:6215001-6235000	CHD5	Body	NA	NA	NA	NA	NA
cg13119178	1	6231043	+	4171	-69	rs74049503	1	6230974	T	C	7.47e-08	0.949795	0.000157355	0.00123289		OpenSea	CHD5	NM_015557	Body		chr1:6230950-6230950			CHD5;CHD5	ENST00000378021.1;ENST00000538279.1	5'UTR;5'UTR	CHD5;CHD5	ENST00000378021.1;ENST00000538279.1	5'UTR;5'UTR	chr1:6230745-6231215	3		NA		NA	NA	NA	EPIC-only	14_ReprPCWk	chr1:6215001-6235000	CHD5	Body	NA	NA	NA	NA	NA
cg00532411	1	6241506	-	4170	2124	rs112457819	1	6239382	G	A	1.28e-06	1.23645	0.00155616	0.0100686	chr1:6239237-6240814	S_Shore	CHD5	NM_015557	TSS1500			1:6240324-6241720	Unclassified	CHD5	ENST00000378021.1	TSS1500	CHD5;CHD5;RPL22	ENST00000496404.1;ENST00000378021.1;ENST00000484532.1	TSS1500;TSS1500;3'UTR	chr1:6241445-6241755	3		NA		NA	NA	TRUE	450K	12_EnhBiv	chr1:6241001-6241600	CHD5	TSS1500	NA	NA	NA	NA	NA
cg17216583	1	6258591	-	4156	-434	rs3789522	1	6259025	C	T	5.6e-06	0.561981	0.00480803	0.0275704	chr1:6259178-6259883	N_Shore	RPL22	NM_000983	Body					RPL22;RPL22	ENST00000480661.1;ENST00000480661.1	3'UTR;1stExon	RPL22;RPL22;RPL22;RPL22;RPL22;RPL22;RPL22;RPL22	ENST00000480661.1;ENST00000497965.1;ENST00000471204.1;ENST00000465387.1;ENST00000462296.1;ENST00000465335.1;ENST00000480661.1;ENST00000484532.1	3'UTR;3'UTR;3'UTR;3'UTR;3'UTR;3'UTR;1stExon;TSS1500		NA		NA	chr1:6256801-6260875	6	NA	TRUE	450K	2_TssAFlnk	chr1:6258201-6259400	RPL22	Body	5.35e-05	0.5564	0.02663	NA	NA
cg16894819	1	6262620	-	4156	-3476	rs4908540	1	6266096	A	G	3.74e-09	-0.700024	1.53e-05	0.000140377	chr1:6265825-6266778	N_Shelf											RPL22;RPL22;RPL22	ENST00000471204.1;ENST00000462296.1;ENST00000465335.1	3'UTR;3'UTR;3'UTR		NA		NA		NA	NA	TRUE	450K	5_TxWk	chr1:6260801-6264800		Intergenic	0.001116	-0.4395	0.145	NA	NA
cg21211271	1	6265071	+	4154	-1717	rs4908864	1	6263354	C	T	1.24e-09	-0.709202	1.55e-06	1.63e-05	chr1:6265825-6266778	N_Shore	RNF207	NM_207396	TSS1500			1:6264331-6266937	Unclassified	RNF207;RNF207;RP1-120G22.11	ENST00000377948.2;ENST00000377939.4;ENST00000455744.1	TSS1500;TSS1500;3'UTR	RNF207;RNF207;RNF207;RP1-120G22.11;RPL22;RPL22	ENST00000466994.1;ENST00000484435.1;ENST00000377939.4;ENST00000455744.1;ENST00000471204.1;ENST00000465335.1	TSS1500;TSS1500;TSS1500;3'UTR;3'UTR;3'UTR	chr1:6264800-6265535	3		NA		NA	NA	TRUE	450K	2_TssAFlnk	chr1:6265001-6265200	RNF207	TSS1500	1.43e-06	-0.6455	0.001585	0.000328	-3.59
cg19180828	1	6265220	+	4154	-3349	rs10864433	1	6261871	G	A	5.96e-17	-0.928866	1.5e-12	3.19e-11	chr1:6265825-6266778	N_Shore	RNF207	NM_207396	TSS1500			1:6264331-6266937	Unclassified	RNF207;RNF207;RP1-120G22.11	ENST00000377948.2;ENST00000377939.4;ENST00000455744.1	TSS1500;TSS1500;3'UTR	RNF207;RNF207;RNF207;RP1-120G22.11;RPL22;RPL22	ENST00000466994.1;ENST00000484435.1;ENST00000377939.4;ENST00000455744.1;ENST00000471204.1;ENST00000465335.1	TSS1500;TSS1500;TSS1500;3'UTR;3'UTR;3'UTR	chr1:6264800-6265535	3		NA		NA	TRUE	TRUE	450K	11_BivFlnk	chr1:6265201-6267000	RNF207	TSS1500	6.52e-11	-0.843	6.49e-08	NA	NA
cg03716999	1	6265802	+	4152	991	rs72853039	1	6266793	G	C	2.27e-07	1.19209	0.000340632	0.00251447	chr1:6265825-6266778	N_Shore	RNF207	NM_207396	TSS1500			1:6264331-6266937	Unclassified	RNF207;RNF207;RP1-120G22.11	ENST00000377948.2;ENST00000377939.4;ENST00000455744.1	TSS1500;TSS1500;3'UTR	RNF207;RNF207;RP1-120G22.11;RNF207;RNF207;RPL22;RPL22	ENST00000484435.1;ENST00000377939.4;ENST00000455744.1;ENST00000466994.1;ENST00000466994.1;ENST00000471204.1;ENST00000465335.1	TSS1500;TSS1500;3'UTR;1stExon;5'UTR;3'UTR;3'UTR		NA	chr1:6264823-6268504	6	chr1:6264657-6267101	6	TRUE	TRUE	450K	11_BivFlnk	chr1:6265201-6267000	RNF207	TSS1500	4.9e-07	1.369	0.0005002	NA	NA
cg24870568	1	6265806	+	4152	1188	rs11121487	1	6266994	G	C	3.01e-08	1.24774	4.29e-05	0.000367603	chr1:6265825-6266778	N_Shore	RNF207	NM_207396	TSS1500			1:6264331-6266937	Unclassified	RNF207;RNF207;RP1-120G22.11	ENST00000377948.2;ENST00000377939.4;ENST00000455744.1	TSS1500;TSS1500;3'UTR	RNF207;RNF207;RP1-120G22.11;RNF207;RNF207;RPL22;RPL22	ENST00000484435.1;ENST00000377939.4;ENST00000455744.1;ENST00000466994.1;ENST00000466994.1;ENST00000471204.1;ENST00000465335.1	TSS1500;TSS1500;3'UTR;1stExon;5'UTR;3'UTR;3'UTR	chr1:6265805-6266495	3		NA		NA	NA	TRUE	450K	11_BivFlnk	chr1:6265201-6267000	RNF207	TSS1500	3.67e-08	1.483	3.2e-05	NA	NA
cg11764177	1	6266416	+	4152	-320	rs4908540	1	6266096	A	G	1.81e-07	0.626988	0.000182501	0.001414	chr1:6265825-6266778	Island	RNF207	NM_207396	5'UTR			1:6264331-6266937	Unclassified	RP1-120G22.11;RNF207;RNF207	ENST00000455744.1;ENST00000377948.2;ENST00000377939.4	TSS1500;5'UTR;5'UTR	RNF207;RP1-120G22.11;RNF207;RNF207;RNF207;RPL22;RPL22	ENST00000466994.1;ENST00000455744.1;ENST00000484435.1;ENST00000377948.2;ENST00000377939.4;ENST00000471204.1;ENST00000465335.1	5'UTR;TSS1500;5'UTR;5'UTR;5'UTR;3'UTR;3'UTR	chr1:6265805-6266495	3		NA		NA	NA	TRUE	450K	11_BivFlnk	chr1:6265201-6267000	RNF207	5'UTR	0.002223	0.4137	0.6418	NA	NA
cg21210232	1	6268709	-	4150	-21817	rs57924020	1	6290526	A	G	3.48e-09	0.998385	1.14e-05	0.000105856	chr1:6268820-6269588	N_Shore	RNF207	NM_207396	Body			1:6267663-6270376	Promoter_Associated	RNF207	ENST00000377948.2	5'UTR	RNF207;RNF207;RNF207;RNF207;RPL22;RPL22	ENST00000377948.2;ENST00000496676.1;ENST00000485539.1;ENST00000485539.1;ENST00000471204.1;ENST00000465335.1	5'UTR;TSS1500;1stExon;5'UTR;3'UTR;3'UTR	chr1:6268645-6269255	3		NA		NA	NA	TRUE	450K	11_BivFlnk	chr1:6268601-6268800	RNF207	Body	NA	NA	NA	NA	NA
cg04633696	1	6284293	+	4132	887611	rs11120847	1	7171904	T	C	7.13e-06	-0.537075	0.00890036	0.0469722		OpenSea	ICMT	NM_012405	3'UTR					ICMT;ICMT;ICMT	ENST00000343813.5;ENST00000535068.1;ENST00000489498.1	3'UTR;3'UTR;3'UTR	ICMT;ICMT;ICMT;ICMT;ICMT	ENST00000343813.5;ENST00000535068.1;ENST00000495791.1;ENST00000483852.1;ENST00000489498.1	3'UTR;3'UTR;TSS1500;TSS200;3'UTR		NA		NA	chr1:6283576-6286619	6	NA	NA	EPIC-only	4_Tx	chr1:6282801-6294400	ICMT	3'UTR	NA	NA	NA	NA	NA
cg25194807	1	6295368	+	4122	-26028	rs4908865	1	6269340	A	G	5.84e-07	1.00608	0.000728199	0.00505217	chr1:6295528-6296261	N_Shore	ICMT	NM_012405	Body			1:6295250-6296480	Promoter_Associated	ICMT;LINC00337;ICMT	ENST00000535068.1;ENST00000441724.1;ENST00000489498.1	5'UTR;TSS1500;3'UTR	ICMT;LINC00337;ICMT;ICMT	ENST00000535068.1;ENST00000441724.1;ENST00000489498.1;ENST00000474756.1	5'UTR;TSS1500;3'UTR;3'UTR	chr1:6294585-6295595	3		NA		NA	NA	TRUE	450K	2_TssAFlnk	chr1:6294801-6295600	ICMT	Body	0.002647	0.6617	0.3668	NA	NA
cg17992056	1	6296335	-	4122	97	rs9970334	1	6296238	T	G	5.79e-07	0.566092	0.000753234	0.00520937	chr1:6295528-6296261	S_Shore	ICMT	NM_012405	TSS1500			1:6295250-6296480	Promoter_Associated	ICMT;ICMT;ICMT;LINC00337;LINC00337;LINC00337	ENST00000343813.5;ENST00000535068.1;ENST00000489498.1;ENST00000441724.1;ENST00000441724.1;ENST00000429480.2	TSS1500;TSS1500;TSS1500;1stExon;5'UTR;TSS1500	ICMT;ICMT;ICMT;LINC00337;LINC00337;LINC00337	ENST00000343813.5;ENST00000535068.1;ENST00000489498.1;ENST00000441724.1;ENST00000441724.1;ENST00000429480.2	TSS1500;TSS1500;TSS1500;1stExon;5'UTR;TSS1500		NA	chr1:6294464-6296514	6	chr1:6294286-6296834	6	TRUE	TRUE	450K	1_TssA	chr1:6295601-6296400	ICMT	TSS1500	0.01673	0.2951	0.9984	NA	NA
cg14089881	1	6296630	+	4122	-2558	rs846106	1	6294072	T	C	1.34e-11	0.76645	3.85e-08	4.96e-07	chr1:6295528-6296261	S_Shore	ICMT	NM_012405	TSS1500					ICMT;ICMT;ICMT;LINC00337;LINC00337	ENST00000343813.5;ENST00000535068.1;ENST00000489498.1;ENST00000441724.1;ENST00000429480.2	TSS1500;TSS1500;TSS1500;5'UTR;TSS1500	ICMT;ICMT;ICMT;LINC00337;LINC00337	ENST00000343813.5;ENST00000535068.1;ENST00000489498.1;ENST00000441724.1;ENST00000429480.2	TSS1500;TSS1500;TSS1500;5'UTR;TSS1500		NA	chr1:6296595-6296771	3	chr1:6294286-6296834	6	NA	TRUE	450K	14_ReprPCWk	chr1:6296401-6300200	ICMT	TSS1500	6.31e-07	0.6068	0.001142	NA	NA
cg06906380	1	6298677	+	4118	1146	rs7531322	1	6299823	C	G	9.16e-06	0.559666	0.00795135	0.0426373	chr1:6301695-6302856	N_Shelf	LINC00337	NR_103534	Body			1:6297965-6299693	Unclassified	LINC00337;LINC00337	ENST00000441724.1;ENST00000429480.2	5'UTR;5'UTR	LINC00337;LINC00337	ENST00000441724.1;ENST00000429480.2	5'UTR;5'UTR		NA	chr1:6298523-6299852	6	chr1:6298617-6299358	6	NA	NA	EPIC-only	14_ReprPCWk	chr1:6296401-6300200	LINC00337	Body	NA	NA	NA	NA	NA
cg21413219	1	6299374	+	4113	-3136	rs9970334	1	6296238	T	G	5.49e-10	-0.687946	3.56e-06	3.57e-05	chr1:6301695-6302856	N_Shelf						1:6297965-6299693	Unclassified	LINC00337	ENST00000429480.2	5'UTR	LINC00337	ENST00000429480.2	5'UTR		NA	chr1:6298523-6299852	6		NA	NA	TRUE	450K	14_ReprPCWk	chr1:6296401-6300200		Intergenic	1.07e-05	-0.5279	0.007429	NA	NA
cg15892785	1	6309343	-	4074	24	rs1883608	1	6309319	C	G	2.5e-27	1.17589	5.09e-22	2.97e-20	chr1:6309163-6310092	Island	GPR153	NM_207370	3'UTR			1:6309111-6310161	Unclassified_Cell_type_specific	GPR153	ENST00000377893.2	3'UTR	GPR153	ENST00000377893.2	3'UTR	chr1:6308905-6310555	3		NA		NA	NA	TRUE	450K	13_ReprPC	chr1:6309201-6311800	GPR153	3'UTR	7.7e-24	1.127	2.51e-20	NA	NA
cg06348737	1	6316858	+	4080	-2509	rs6696630	1	6314349	A	G	5.55e-06	-0.589142	0.00415379	0.0242499	chr1:6320137-6320942	N_Shelf	GPR153	NM_207370	5'UTR					GPR153	ENST00000377893.2	5'UTR	GPR153	ENST00000377893.2	5'UTR	chr1:6316800-6317095	3		NA		NA	NA	TRUE	450K	14_ReprPCWk	chr1:6311801-6319600	GPR153	5'UTR	0.00191	0.4244	0.3672	NA	NA
cg02892189	1	6321676	+	4078	-520	rs113776765	1	6321156	G	A	4.92e-18	0.972174	2.4e-14	6.18e-13	chr1:6320137-6320942	S_Shore	GPR153	NM_207370	TSS1500		chr1:6321567-6321567			GPR153	ENST00000377893.2	TSS1500	GPR153	ENST00000377893.2	TSS1500	chr1:6321065-6321695	3		NA		NA	NA	TRUE	450K	2_TssAFlnk	chr1:6321201-6322000	GPR153	TSS1500	NA	NA	NA	NA	NA
cg11078128	1	6336743	+	4011	765913	rs11578384	1	7102656	A	G	5.15e-06	-0.620241	0.00783772	0.0421216	chr1:6339948-6340268	N_Shelf	ACOT7;ACOT7;ACOT7;ACOT7	NM_181866;NM_181865;NM_181864;NM_007274	Body;Body;Body;Body		chr1:6336471-6336471						ACOT7;ACOT7	ENST00000377860.4;ENST00000418124.1	3'UTR;3'UTR	chr1:6336225-6336915	3		NA		NA	NA	NA	EPIC-only	15_Quies	chr1:6324201-6341800	ACOT7	Body	NA	NA	NA	NA	NA
cg13209388	1	6355060	+	3878	403	rs7525381	1	6355463	T	C	3.61e-19	-1.28744	2.53e-14	6.5e-13		OpenSea	ACOT7;ACOT7;ACOT7;ACOT7	NM_181864;NM_181865;NM_007274;NM_181866	Body;Body;Body;Body					ACOT7	ENST00000473466.1	3'UTR	ACOT7;ACOT7;ACOT7	ENST00000481175.1;ENST00000481175.1;ENST00000473466.1	3'UTR;1stExon;3'UTR		NA	chr1:6353722-6355703	6		NA	NA	TRUE	450K	15_Quies	chr1:6344201-6374800	ACOT7	Body	NA	NA	NA	NA	NA
cg23230478	1	6360620	+	3864	-3686	rs6671503	1	6356934	A	G	1.82e-06	-1.16128	0.00208015	0.0130775		OpenSea	ACOT7;ACOT7;ACOT7;ACOT7	NM_181864;NM_181865;NM_007274;NM_181866	Body;Body;Body;Body		chr1:6360191-6360191	1:6360571-6361538	Unclassified_Cell_type_specific	ACOT7	ENST00000473466.1	3'UTR	ACOT7	ENST00000473466.1	3'UTR		NA	chr1:6360320-6360716	3	chr1:6360301-6361225	5	NA	TRUE	450K	15_Quies	chr1:6344201-6374800	ACOT7	Body	0.0001378	-0.8871	0.0223	NA	NA
cg14992217	1	6363562	-	3868	6628	rs6671503	1	6356934	A	G	1.29e-06	-1.17669	0.00141138	0.00921551		OpenSea	ACOT7;ACOT7;ACOT7;ACOT7	NM_181864;NM_181865;NM_007274;NM_181866	Body;Body;Body;Body					ACOT7	ENST00000473466.1	3'UTR	ACOT7	ENST00000473466.1	3'UTR	chr1:6363405-6363675	3		NA		NA	NA	TRUE	450K	15_Quies	chr1:6344201-6374800	ACOT7	Body	0.0002089	-0.8653	0.008574	NA	NA
ch.1.234734F	1	6373420	+	3844	36074	rs72633437	1	6409494	C	T	3.16e-06	1.01295	0.00375691	0.0222061		OpenSea	ACOT7;ACOT7;ACOT7;ACOT7	NM_181864;NM_181865;NM_007274;NM_181866	Body;Body;Body;Body					ACOT7	ENST00000473466.1	3'UTR	ACOT7	ENST00000473466.1	3'UTR		NA		NA		NA	NA	TRUE	450K	15_Quies	chr1:6344201-6374800	ACOT7	Body	NA	NA	NA	NA	NA
cg13549940	1	6390053	+	3831	-21227	rs3789495	1	6368826	C	G	1.31e-16	-1.91942	3.21e-12	6.58e-11		OpenSea	ACOT7;ACOT7;ACOT7;ACOT7	NM_181864;NM_181865;NM_007274;NM_181866	Body;Body;Body;Body					ACOT7	ENST00000473466.1	3'UTR	ACOT7	ENST00000473466.1	3'UTR	chr1:6389965-6390210	3		NA		NA	NA	TRUE	450K	15_Quies	chr1:6382201-6408000	ACOT7	Body	3.47e-16	-1.73	9.08e-14	NA	NA
cg16733136	1	6404058	+	3826	-6686	rs3789482	1	6397372	G	A	3.78e-23	-1.27044	4.98e-18	1.89e-16		OpenSea	ACOT7;ACOT7;ACOT7;ACOT7	NM_181864;NM_181865;NM_007274;NM_181866	Body;Body;Body;Body			1:6402686-6404518	Unclassified	ACOT7;ACOT7	ENST00000473466.1;ENST00000545482.1	3'UTR;5'UTR	ACOT7;ACOT7	ENST00000473466.1;ENST00000545482.1	3'UTR;5'UTR		NA	chr1:6403164-6404510	6	chr1:6403311-6404561	6	NA	TRUE	450K	15_Quies	chr1:6382201-6408000	ACOT7	Body	4.55e-18	-1.198	5.54e-15	4.24e-23	-9.9
cg05045598	1	6418521	+	3830	-2223	rs3789467	1	6416298	A	G	1.24e-08	1.39584	2.63e-05	0.000232719		OpenSea	ACOT7;ACOT7;ACOT7;ACOT7	NM_181864;NM_181865;NM_007274;NM_181866	Body;Body;Body;Body			1:6418474-6418614	Unclassified_Cell_type_specific	ACOT7	ENST00000545482.1	5'UTR	ACOT7	ENST00000545482.1	5'UTR	chr1:6418425-6418690	3		NA		NA	NA	TRUE	450K	7_Enh	chr1:6418001-6418600	ACOT7	Body	NA	NA	NA	NA	NA
cg02328793	1	6446234	+	3859	-683074	rs770692	1	5763160	G	A	3.52e-06	0.780175	0.00377631	0.0223041		OpenSea	ACOT7;ACOT7	NM_007274;NM_181864	Body;TSS1500					ACOT7;ACOT7	ENST00000377855.2;ENST00000545482.1	TSS1500;5'UTR	ACOT7;ACOT7	ENST00000377855.2;ENST00000545482.1	TSS1500;5'UTR		NA	chr1:6445449-6446868	6	chr1:6445113-6447265	6	NA	TRUE	450K	15_Quies	chr1:6426601-6452000	ACOT7	Body	0.3373	-0.2228	0.998	NA	NA
cg27029120	1	6454543	+	3871	9962	rs4908886	1	6464505	C	G	1.83e-07	0.811449	0.000279774	0.00209694	chr1:6452814-6454185	S_Shore	ACOT7	NM_007274	TSS1500			1:6451915-6454633	Promoter_Associated	ACOT7;ACOT7	ENST00000545482.1;ENST00000361521.4	TSS1500;TSS200	ACOT7;ACOT7;ACOT7	ENST00000377860.4;ENST00000545482.1;ENST00000361521.4	TSS1500;TSS1500;TSS200	chr1:6454405-6454615	3		NA		NA	NA	NA	EPIC-only	2_TssAFlnk	chr1:6454001-6454600	ACOT7	TSS1500	NA	NA	NA	NA	NA
cg27307523	1	6484668	+	3880	-58982	rs78228352	1	6425686	G	A	7.81e-06	-1.14183	0.00673964	0.0369909	chr1:6484503-6485327	Island	ESPN	NM_031475	TSS200			1:6482941-6484702	Unclassified	HES2;HES2;ESPN	ENST00000377837.1;ENST00000377837.1;ENST00000377828.1	5'UTR;1stExon;TSS200	HES2;HES2;ESPN	ENST00000377837.1;ENST00000377837.1;ENST00000377828.1	5'UTR;1stExon;TSS200		NA	chr1:6482723-6490736	6	chr1:6482668-6488361	6	NA	TRUE	450K	12_EnhBiv	chr1:6484401-6484800	ESPN	TSS200	0.003864	-0.6836	0.1026	NA	NA
cg24017268	1	6484816	-	3880	-2838	rs113845673	1	6487654	G	T	1.01e-06	1.01557	0.00104109	0.00699717	chr1:6484503-6485327	Island	ESPN	NM_031475	TSS200	high-CpG:6407403-6407432				ESPN;HES2	ENST00000377828.1;ENST00000377837.1	TSS200;TSS200	ESPN;HES2	ENST00000377828.1;ENST00000377837.1	TSS200;TSS200	chr1:6484705-6485635	3		NA		NA	NA	NA	EPIC-only	10_TssBiv	chr1:6484801-6485200	ESPN	TSS200	NA	NA	NA	NA	NA
cg23669027	1	6491970	-	3882	3012	rs2003072	1	6488958	A	G	7.92e-06	0.761111	0.00913742	0.0480271		OpenSea	ESPN	NM_031475	Body												NA	chr1:6491639-6492922	6		NA	NA	NA	EPIC-only	14_ReprPCWk	chr1:6486001-6500000	ESPN	Body	NA	NA	NA	NA	NA
cg25491951	1	6526396	-	3926	213	rs3007417	1	6526183	G	A	3.8e-08	1.00572	3.36e-05	0.000292755	chr1:6525996-6526228	S_Shore	PLEKHG5;PLEKHG5;PLEKHG5;PLEKHG5;PLEKHG5;PLEKHG5;PLEKHG5;PLEKHG5;TNFRSF25;TNFRSF25;TNFRSF25;TNFRSF25;TNFRSF25;TNFRSF25	NM_001042665;NM_001042664;NM_198681;NM_001042663;NM_020631;NM_001265593;NM_001265592;NM_001265594;NM_001039664;NM_148970;NM_148967;NM_148966;NM_148965;NM_003790	3'UTR;3'UTR;3'UTR;3'UTR;3'UTR;3'UTR;3'UTR;3'UTR;TSS200;TSS200;TSS200;TSS200;TSS200;TSS200					PLEKHG5;TNFRSF25;TNFRSF25;TNFRSF25;PLEKHG5	ENST00000400913.1;ENST00000377782.3;ENST00000356876.3;ENST00000348333.3;ENST00000489097.1	3'UTR;TSS200;TSS200;TSS1500;3'UTR	TNFRSF25;TNFRSF25;TNFRSF25;PLEKHG5;TNFRSF25;TNFRSF25;TNFRSF25;TNFRSF25;PLEKHG5	ENST00000469691.1;ENST00000481401.1;ENST00000515145.1;ENST00000400913.1;ENST00000377782.3;ENST00000356876.3;ENST00000513135.1;ENST00000351748.3;ENST00000489097.1	TSS1500;TSS1500;TSS1500;3'UTR;TSS200;TSS200;TSS1500;TSS1500;3'UTR	chr1:6525885-6526435	3		NA		NA	NA	NA	EPIC-only	2_TssAFlnk	chr1:6526201-6526800	PLEKHG5	3'UTR	NA	NA	NA	NA	NA
cg23114616	1	6526398	-	3926	215	rs3007417	1	6526183	G	A	3.36e-10	1.13213	1.07e-06	1.15e-05	chr1:6525996-6526228	S_Shore	TNFRSF25;PLEKHG5;TNFRSF25;PLEKHG5;PLEKHG5;TNFRSF25;PLEKHG5;TNFRSF25;PLEKHG5;TNFRSF25;TNFRSF25	NM_003790;NM_001042663;NM_148967;NM_001042665;NM_001042664;NM_148970;NM_198681;NM_148965;NM_020631;NM_001039664;NM_148966	TSS200;3'UTR;TSS200;3'UTR;3'UTR;TSS200;3'UTR;TSS200;3'UTR;TSS200;TSS200					PLEKHG5;TNFRSF25;TNFRSF25;TNFRSF25;PLEKHG5	ENST00000400913.1;ENST00000377782.3;ENST00000356876.3;ENST00000348333.3;ENST00000489097.1	3'UTR;TSS200;TSS200;TSS1500;3'UTR	TNFRSF25;TNFRSF25;TNFRSF25;PLEKHG5;TNFRSF25;TNFRSF25;TNFRSF25;TNFRSF25;PLEKHG5	ENST00000469691.1;ENST00000481401.1;ENST00000515145.1;ENST00000400913.1;ENST00000377782.3;ENST00000356876.3;ENST00000513135.1;ENST00000351748.3;ENST00000489097.1	TSS1500;TSS1500;TSS1500;3'UTR;TSS200;TSS200;TSS1500;TSS1500;3'UTR	chr1:6525885-6526435	3		NA		NA	NA	TRUE	450K	2_TssAFlnk	chr1:6526201-6526800	TNFRSF25	TSS200	NA	NA	NA	NA	NA
cg06965803	1	6531717	+	3932	25292	rs3007430	1	6557009	A	C	6.53e-10	-1.05156	1.34e-06	1.43e-05	chr1:6530536-6531814	Island	PLEKHG5;PLEKHG5;PLEKHG5;PLEKHG5;PLEKHG5	NM_001042664;NM_001042665;NM_198681;NM_020631;NM_001042663	Body;Body;Body;Body;Body					PLEKHG5	ENST00000489097.1	3'UTR	PLEKHG5;PLEKHG5;PLEKHG5	ENST00000487949.1;ENST00000489097.1;ENST00000491384.1	TSS200;3'UTR;3'UTR	chr1:6531545-6531815	3		NA		NA	NA	TRUE	450K	15_Quies	chr1:6527601-6535400	PLEKHG5	Body	0.0001121	-0.8612	0.1289	NA	NA
cg06804846	1	6535492	-	3935	-17007	rs9434795	1	6552499	T	C	6.79e-08	-0.918836	8.92e-05	0.000727299	chr1:6530536-6531814	S_Shelf	PLEKHG5;PLEKHG5;PLEKHG5;PLEKHG5;PLEKHG5	NM_001042664;NM_001042665;NM_198681;NM_020631;NM_001042663	Body;Body;Body;Body;Body			1:6535265-6536167	Unclassified	PLEKHG5;PLEKHG5	ENST00000489097.1;ENST00000535966.1	3'UTR;5'UTR	PLEKHG5;PLEKHG5;PLEKHG5	ENST00000489097.1;ENST00000491384.1;ENST00000535966.1	3'UTR;3'UTR;5'UTR	chr1:6535385-6535575	3		NA		NA	NA	TRUE	450K	7_Enh	chr1:6535401-6536200	PLEKHG5	Body	0.01113	-0.5783	0.2204	1.67e-16	-8.24
cg00046539	1	6538631	-	3945	-99433	rs11122100	1	6638064	T	C	3.96e-06	-0.786432	0.00520211	0.0295444		OpenSea	PLEKHG5;PLEKHG5;PLEKHG5;PLEKHG5;PLEKHG5;PLEKHG5;PLEKHG5;PLEKHG5	NM_001042665;NM_001042664;NM_001265594;NM_020631;NM_001265593;NM_001265592;NM_001042663;NM_198681	5'UTR;5'UTR;5'UTR;5'UTR;Body;Body;Body;Body					PLEKHG5;PLEKHG5;PLEKHG5;PLEKHG5;PLEKHG5;PLEKHG5;PLEKHG5;PLEKHG5	ENST00000400913.1;ENST00000377725.1;ENST00000340850.5;ENST00000377728.3;ENST00000489097.1;ENST00000535966.1;ENST00000544978.1;ENST00000377737.2	5'UTR;5'UTR;5'UTR;5'UTR;TSS1500;5'UTR;5'UTR;5'UTR	PLEKHG5;PLEKHG5;PLEKHG5;PLEKHG5;PLEKHG5;PLEKHG5;PLEKHG5;PLEKHG5;PLEKHG5	ENST00000400913.1;ENST00000377725.1;ENST00000340850.5;ENST00000377728.3;ENST00000489097.1;ENST00000491384.1;ENST00000535966.1;ENST00000544978.1;ENST00000377737.2	5'UTR;5'UTR;5'UTR;5'UTR;TSS1500;3'UTR;5'UTR;5'UTR;5'UTR		NA		NA		NA	NA	NA	EPIC-only	15_Quies	chr1:6536201-6541200	PLEKHG5	5'UTR	NA	NA	NA	NA	NA
cg12946080	1	6543581	-	3950	-83034	rs12080675	1	6626615	C	A	1.02e-06	0.708786	0.00102064	0.00687269	chr1:6545143-6545559	N_Shore	PLEKHG5;PLEKHG5;PLEKHG5;PLEKHG5;PLEKHG5	NM_020631;NM_001042665;NM_198681;NM_001042664;NM_001042663	5'UTR;5'UTR;Body;5'UTR;Body					PLEKHG5;PLEKHG5;PLEKHG5;PLEKHG5;PLEKHG5;PLEKHG5;PLEKHG5	ENST00000400913.1;ENST00000377725.1;ENST00000340850.5;ENST00000377728.3;ENST00000535966.1;ENST00000544978.1;ENST00000377737.2	5'UTR;5'UTR;5'UTR;5'UTR;5'UTR;5'UTR;5'UTR	PLEKHG5;PLEKHG5;PLEKHG5;PLEKHG5;PLEKHG5;PLEKHG5;PLEKHG5;PLEKHG5	ENST00000400913.1;ENST00000377725.1;ENST00000340850.5;ENST00000377728.3;ENST00000491384.1;ENST00000535966.1;ENST00000544978.1;ENST00000377737.2	5'UTR;5'UTR;5'UTR;5'UTR;3'UTR;5'UTR;5'UTR;5'UTR		NA		NA	chr1:6543045-6543704	6	NA	TRUE	450K	14_ReprPCWk	chr1:6541201-6544000	PLEKHG5	5'UTR	0.9104	0.02109	0.864	0.0114	2.53
cg17151560	1	6544511	-	3949	-69719	rs10864625	1	6614230	G	A	2.63e-09	-0.875	8.61e-06	8.17e-05	chr1:6545143-6545559	N_Shore	PLEKHG5;PLEKHG5;PLEKHG5;PLEKHG5;PLEKHG5	NM_020631;NM_001042665;NM_198681;NM_001042664;NM_001042663	5'UTR;5'UTR;Body;5'UTR;Body					PLEKHG5;PLEKHG5;PLEKHG5;PLEKHG5;PLEKHG5;PLEKHG5;PLEKHG5	ENST00000400913.1;ENST00000377725.1;ENST00000340850.5;ENST00000377728.3;ENST00000535966.1;ENST00000544978.1;ENST00000377737.2	5'UTR;5'UTR;5'UTR;5'UTR;5'UTR;5'UTR;5'UTR	PLEKHG5;PLEKHG5;PLEKHG5;PLEKHG5;PLEKHG5;PLEKHG5;PLEKHG5;PLEKHG5	ENST00000400913.1;ENST00000377725.1;ENST00000340850.5;ENST00000377728.3;ENST00000491384.1;ENST00000535966.1;ENST00000544978.1;ENST00000377737.2	5'UTR;5'UTR;5'UTR;5'UTR;3'UTR;5'UTR;5'UTR;5'UTR		NA	chr1:6544289-6547178	6		NA	NA	TRUE	450K	13_ReprPC	chr1:6544001-6544600	PLEKHG5	5'UTR	0.5036	-0.1478	0.6174	0.0563	-1.91
cg05462761	1	6545157	-	3947	-90659	rs11122099	1	6635816	G	C	4.46e-16	1.15483	9.33e-12	1.82e-10	chr1:6545143-6545559	Island	PLEKHG5;PLEKHG5;PLEKHG5;PLEKHG5;PLEKHG5	NM_020631;NM_001042665;NM_198681;NM_001042664;NM_001042663	5'UTR;5'UTR;Body;5'UTR;Body					PLEKHG5;PLEKHG5;PLEKHG5;PLEKHG5;PLEKHG5;PLEKHG5;PLEKHG5	ENST00000400913.1;ENST00000377725.1;ENST00000340850.5;ENST00000377728.3;ENST00000535966.1;ENST00000544978.1;ENST00000377737.2	5'UTR;5'UTR;5'UTR;5'UTR;5'UTR;5'UTR;5'UTR	PLEKHG5;PLEKHG5;PLEKHG5;PLEKHG5;PLEKHG5;PLEKHG5;PLEKHG5;PLEKHG5	ENST00000400913.1;ENST00000377725.1;ENST00000340850.5;ENST00000377728.3;ENST00000491384.1;ENST00000535966.1;ENST00000544978.1;ENST00000377737.2	5'UTR;5'UTR;5'UTR;5'UTR;3'UTR;5'UTR;5'UTR;5'UTR	chr1:6544965-6545175	3		NA		NA	NA	TRUE	450K	12_EnhBiv	chr1:6544601-6546600	PLEKHG5	5'UTR	NA	NA	NA	NA	NA
cg15205204	1	6545172	-	3947	-41381	rs2274553	1	6586553	C	T	6.93e-11	0.938446	4.24e-07	4.81e-06	chr1:6545143-6545559	Island	PLEKHG5;PLEKHG5;PLEKHG5;PLEKHG5;PLEKHG5	NM_020631;NM_001042665;NM_198681;NM_001042664;NM_001042663	5'UTR;5'UTR;Body;5'UTR;Body					PLEKHG5;PLEKHG5;PLEKHG5;PLEKHG5;PLEKHG5;PLEKHG5;PLEKHG5	ENST00000400913.1;ENST00000377725.1;ENST00000340850.5;ENST00000377728.3;ENST00000535966.1;ENST00000544978.1;ENST00000377737.2	5'UTR;5'UTR;5'UTR;5'UTR;5'UTR;5'UTR;5'UTR	PLEKHG5;PLEKHG5;PLEKHG5;PLEKHG5;PLEKHG5;PLEKHG5;PLEKHG5;PLEKHG5	ENST00000400913.1;ENST00000377725.1;ENST00000340850.5;ENST00000377728.3;ENST00000491384.1;ENST00000535966.1;ENST00000544978.1;ENST00000377737.2	5'UTR;5'UTR;5'UTR;5'UTR;3'UTR;5'UTR;5'UTR;5'UTR	chr1:6544965-6545175	3		NA		NA	NA	TRUE	450K	12_EnhBiv	chr1:6544601-6546600	PLEKHG5	5'UTR	0.08727	0.3552	0.3493	NA	NA
cg27299712	1	6550532	+	3938	-156	rs2986742	1	6550376	T	C	9.15e-16	-1.30031	1.27e-11	2.44e-10	chr1:6550083-6551115	Island	PLEKHG5;PLEKHG5;PLEKHG5;PLEKHG5;PLEKHG5	NM_020631;NM_198681;NM_001042664;NM_001042663;NM_001042664	5'UTR;Body;5'UTR;Body;1stExon					PLEKHG5;PLEKHG5;PLEKHG5;PLEKHG5;PLEKHG5;PLEKHG5;PLEKHG5	ENST00000377725.1;ENST00000340850.5;ENST00000377728.3;ENST00000377725.1;ENST00000340850.5;ENST00000544978.1;ENST00000377737.2	5'UTR;5'UTR;5'UTR;1stExon;1stExon;5'UTR;5'UTR	PLEKHG5;PLEKHG5;PLEKHG5;PLEKHG5;PLEKHG5;PLEKHG5;PLEKHG5	ENST00000377725.1;ENST00000340850.5;ENST00000377728.3;ENST00000377725.1;ENST00000340850.5;ENST00000544978.1;ENST00000377737.2	5'UTR;5'UTR;5'UTR;1stExon;1stExon;5'UTR;5'UTR	chr1:6550305-6550790	3		NA		NA	NA	TRUE	450K	2_TssAFlnk	chr1:6550001-6551400	PLEKHG5	5'UTR	3.15e-14	-1.601	2.96e-11	1.36e-116	-23
cg10328583	1	6551073	+	3939	28770	rs1010584	1	6579843	C	T	2.2e-20	-1.24507	1.38e-15	4.05e-14	chr1:6550083-6551115	Island	PLEKHG5;PLEKHG5;PLEKHG5;PLEKHG5	NM_020631;NM_198681;NM_001042663;NM_001042664	5'UTR;Body;Body;TSS1500			1:6550913-6551215	Unclassified	PLEKHG5;PLEKHG5;PLEKHG5;PLEKHG5;PLEKHG5	ENST00000377728.3;ENST00000377725.1;ENST00000340850.5;ENST00000544978.1;ENST00000377737.2	5'UTR;TSS1500;TSS1500;5'UTR;5'UTR	PLEKHG5;PLEKHG5;PLEKHG5;PLEKHG5;PLEKHG5	ENST00000377728.3;ENST00000377725.1;ENST00000340850.5;ENST00000544978.1;ENST00000377737.2	5'UTR;TSS1500;TSS1500;5'UTR;5'UTR	chr1:6550825-6551895	3		NA		NA	NA	TRUE	450K	2_TssAFlnk	chr1:6550001-6551400	PLEKHG5	5'UTR	1.66e-09	-1.182	1.34e-07	2.37e-22	-9.72
cg20472752	1	6551705	-	3939	13	rs3007429	1	6551692	C	T	2.75e-07	0.996866	0.000323316	0.00239645	chr1:6550083-6551115	S_Shore	PLEKHG5;PLEKHG5;PLEKHG5;PLEKHG5;PLEKHG5;PLEKHG5;PLEKHG5	NM_020631;NM_001042664;NM_001265594;NM_020631;NM_001265592;NM_001042663;NM_198681	5'UTR;TSS1500;TSS1500;1stExon;Body;Body;Body			1:6551672-6551893	Unclassified	PLEKHG5;PLEKHG5;PLEKHG5;PLEKHG5;PLEKHG5;PLEKHG5	ENST00000377728.3;ENST00000377725.1;ENST00000340850.5;ENST00000377728.3;ENST00000544978.1;ENST00000377737.2	5'UTR;TSS1500;TSS1500;1stExon;5'UTR;5'UTR	PLEKHG5;PLEKHG5;PLEKHG5;PLEKHG5;PLEKHG5;PLEKHG5	ENST00000377728.3;ENST00000377725.1;ENST00000340850.5;ENST00000377728.3;ENST00000544978.1;ENST00000377737.2	5'UTR;TSS1500;TSS1500;1stExon;5'UTR;5'UTR	chr1:6550825-6551895	3		NA		NA	NA	NA	EPIC-only	7_Enh	chr1:6551401-6553600	PLEKHG5	5'UTR	NA	NA	NA	NA	NA
cg21012139	1	6553510	+	3934	53689	rs10746502	1	6607199	T	C	2.18e-17	-1.1716	1.79e-13	4.19e-12	chr1:6550083-6551115	S_Shelf	PLEKHG5;PLEKHG5	NM_198681;NM_001042663	Body;Body			1:6553353-6553617	Unclassified_Cell_type_specific	PLEKHG5;PLEKHG5	ENST00000544978.1;ENST00000377737.2	5'UTR;5'UTR	PLEKHG5;PLEKHG5	ENST00000544978.1;ENST00000377737.2	5'UTR;5'UTR	chr1:6553305-6553590	3		NA		NA	NA	TRUE	450K	7_Enh	chr1:6551401-6553600	PLEKHG5	Body	5.11e-17	-1.548	3.6e-15	1.07e-08	-5.72
cg12533539	1	6556787	-	3938	-34737	rs4908560	1	6591524	T	C	3.03e-10	0.906151	1.35e-06	1.43e-05	chr1:6557561-6557872	N_Shore	PLEKHG5;PLEKHG5;PLEKHG5	NM_001265592;NM_001042663;NM_198681	Body;Body;Body					PLEKHG5;PLEKHG5;PLEKHG5	ENST00000377732.1;ENST00000544978.1;ENST00000377737.2	TSS200;5'UTR;5'UTR	PLEKHG5;PLEKHG5;PLEKHG5	ENST00000377732.1;ENST00000544978.1;ENST00000377737.2	TSS200;5'UTR;5'UTR	chr1:6556265-6556895	3		NA		NA	NA	NA	EPIC-only	7_Enh	chr1:6555601-6556800	PLEKHG5	Body	NA	NA	NA	NA	NA
cg21453303	1	6556848	-	3938	-32793	rs6657495	1	6589641	C	T	8.83e-13	-1.01939	4.33e-09	6.23e-08	chr1:6557561-6557872	N_Shore	PLEKHG5;PLEKHG5	NM_198681;NM_001042663	Body;Body					PLEKHG5;PLEKHG5;PLEKHG5	ENST00000377732.1;ENST00000544978.1;ENST00000377737.2	TSS200;5'UTR;5'UTR	PLEKHG5;PLEKHG5;PLEKHG5	ENST00000377732.1;ENST00000544978.1;ENST00000377737.2	TSS200;5'UTR;5'UTR	chr1:6556265-6556895	3		NA		NA	NA	TRUE	450K	2_TssAFlnk	chr1:6556801-6557400	PLEKHG5	Body	0.0005469	-0.7363	0.0155	NA	NA
cg22483939	1	6557018	+	3937	32623	rs6657495	1	6589641	C	T	1.37e-11	-0.972333	2.98e-08	3.88e-07	chr1:6557561-6557872	N_Shore	PLEKHG5;PLEKHG5;PLEKHG5	NM_001265592;NM_001042663;NM_198681	1stExon;Body;Body			1:6556881-6558186	Unclassified	PLEKHG5;PLEKHG5;PLEKHG5;PLEKHG5	ENST00000377732.1;ENST00000537245.1;ENST00000544978.1;ENST00000377737.2	TSS1500;1stExon;5'UTR;5'UTR	PLEKHG5;PLEKHG5;PLEKHG5;PLEKHG5	ENST00000377732.1;ENST00000537245.1;ENST00000544978.1;ENST00000377737.2	TSS1500;1stExon;5'UTR;5'UTR	chr1:6556905-6557295	3		NA		NA	NA	NA	EPIC-only	2_TssAFlnk	chr1:6556801-6557400	PLEKHG5	1stExon	NA	NA	NA	NA	NA
cg02661172	1	6557170	-	3938	-45103	rs4434863	1	6602273	C	G	2.93e-06	0.626831	0.00357706	0.0212675	chr1:6557561-6557872	N_Shore	PLEKHG5;PLEKHG5;PLEKHG5	NM_001265592;NM_001042663;NM_198681	TSS200;Body;Body			1:6556881-6558186	Unclassified	PLEKHG5;PLEKHG5;PLEKHG5;PLEKHG5	ENST00000377732.1;ENST00000537245.1;ENST00000544978.1;ENST00000377737.2	TSS1500;TSS200;5'UTR;5'UTR	PLEKHG5;PLEKHG5;PLEKHG5;PLEKHG5	ENST00000377732.1;ENST00000537245.1;ENST00000544978.1;ENST00000377737.2	TSS1500;TSS200;5'UTR;5'UTR	chr1:6556905-6557295	3		NA		NA	NA	NA	EPIC-only	2_TssAFlnk	chr1:6556801-6557400	PLEKHG5	TSS200	NA	NA	NA	NA	NA
cg18925980	1	6580110	+	3973	10297	rs7552107	1	6590407	G	A	1.01e-07	-0.874399	0.000185675	0.00143662		OpenSea	PLEKHG5;PLEKHG5	NM_198681;NM_198681	1stExon;5'UTR					PLEKHG5;PLEKHG5;PLEKHG5	ENST00000377740.3;ENST00000377740.3;ENST00000377748.1	1stExon;5'UTR;TSS200	PLEKHG5;PLEKHG5;PLEKHG5	ENST00000377740.3;ENST00000377740.3;ENST00000377748.1	1stExon;5'UTR;TSS200	chr1:6580060-6580330	3		NA		NA	NA	NA	EPIC-only	5_TxWk	chr1:6578601-6584400	PLEKHG5	1stExon	NA	NA	NA	NA	NA
cg04818845	1	6580167	-	3973	-10240	rs7552107	1	6590407	G	A	4.75e-17	-1.29141	1.92e-13	4.49e-12		OpenSea	PLEKHG5	NM_198681	TSS200					PLEKHG5;PLEKHG5	ENST00000377748.1;ENST00000377740.3	TSS200;TSS200	PLEKHG5;PLEKHG5	ENST00000377748.1;ENST00000377740.3	TSS200;TSS200	chr1:6580060-6580330	3		NA		NA	TRUE	TRUE	450K	5_TxWk	chr1:6578601-6584400	PLEKHG5	TSS200	8.17e-09	-1.225	4.38e-07	NA	NA
cg04434328	1	6580173	-	3973	-29987	rs6692838	1	6610160	C	T	4.16e-08	0.818415	7.91e-05	0.000650458		OpenSea	PLEKHG5	NM_198681	TSS200					PLEKHG5;PLEKHG5	ENST00000377748.1;ENST00000377740.3	TSS200;TSS200	PLEKHG5;PLEKHG5	ENST00000377748.1;ENST00000377740.3	TSS200;TSS200	chr1:6580060-6580330	3		NA		NA	NA	NA	EPIC-only	5_TxWk	chr1:6578601-6584400	PLEKHG5	TSS200	NA	NA	NA	NA	NA
cg01301808	1	6584396	+	3979	47304	rs12760709	1	6631700	C	T	1.27e-06	0.730044	0.00160117	0.0103328		OpenSea	NOL9	NM_024654	3'UTR					NOL9	ENST00000377705.5	3'UTR	NOL9	ENST00000377705.5	3'UTR		NA		NA	chr1:6583648-6584759	6	NA	NA	EPIC-only	5_TxWk	chr1:6578601-6584400	NOL9	3'UTR	NA	NA	NA	NA	NA
cg00547365	1	6605420	-	3978	16816	rs908273	1	6588604	G	A	1.14e-32	-1.47645	3.57e-28	4.37e-26		OpenSea	NOL9	NM_024654	Body			1:6605105-6606021	Unclassified_Cell_type_specific	NOL9	ENST00000464383.1	TSS1500	NOL9	ENST00000464383.1	TSS1500	chr1:6605400-6605830	3		NA		NA	NA	TRUE	450K	6_EnhG	chr1:6604201-6605600	NOL9	Body	2.12e-13	-1.394	1.76e-11	2.91e-153	-26.4
cg19757108	1	6605447	-	3978	16843	rs908273	1	6588604	G	A	3.25e-33	-1.4843	8.95e-28	1.04e-25		OpenSea	NOL9	NM_024654	Body			1:6605105-6606021	Unclassified_Cell_type_specific	NOL9	ENST00000464383.1	TSS1500	NOL9	ENST00000464383.1	TSS1500	chr1:6605400-6605830	3		NA		NA	NA	NA	EPIC-only	6_EnhG	chr1:6604201-6605600	NOL9	Body	NA	NA	NA	NA	NA
cg21877403	1	6605464	+	3978	-16860	rs908273	1	6588604	G	A	9.24e-33	-1.47779	4.87e-26	4.54e-24		OpenSea	NOL9	NM_024654	Body			1:6605105-6606021	Unclassified_Cell_type_specific	NOL9	ENST00000464383.1	TSS1500	NOL9	ENST00000464383.1	TSS1500	chr1:6605400-6605830	3		NA		NA	NA	NA	EPIC-only	6_EnhG	chr1:6604201-6605600	NOL9	Body	NA	NA	NA	NA	NA
cg22792644	1	6614718	+	3976	-32841	rs7540913	1	6581877	G	A	1.61e-06	-0.711834	0.00195648	0.0123745	chr1:6614136-6614835	Island	TAS1R1;TAS1R1;NOL9;TAS1R1;TAS1R1	NM_177541;NM_138697;NM_024654;NM_177540;NM_177539	TSS1500;TSS1500;TSS200;TSS1500;TSS1500			1:6613929-6615822	Promoter_Associated	TAS1R1;TAS1R1;TAS1R1;NOL9	ENST00000333172.6;ENST00000437392.2;ENST00000351136.3;ENST00000377705.5	TSS1500;TSS1500;TSS1500;TSS200	TAS1R1;TAS1R1;TAS1R1;NOL9;NOL9	ENST00000333172.6;ENST00000437392.2;ENST00000351136.3;ENST00000464665.1;ENST00000377705.5	TSS1500;TSS1500;TSS1500;TSS200;TSS200	chr1:6614505-6614755	3		NA		NA	NA	TRUE	450K	1_TssA	chr1:6614201-6614800	TAS1R1	TSS1500	0.0005431	-0.7086	0.03176	2.38e-18	-8.74
cg13351430	1	6615170	-	3974	25529	rs6657495	1	6589641	C	T	8.01e-11	-0.939828	4.17e-07	4.73e-06	chr1:6614136-6614835	S_Shore	NOL9;TAS1R1;TAS1R1	NM_024654;NM_177540;NM_138697	TSS1500;TSS200;TSS200			1:6613929-6615822	Promoter_Associated	NOL9;TAS1R1;TAS1R1;TAS1R1	ENST00000377705.5;ENST00000333172.6;ENST00000437392.2;ENST00000351136.3	TSS1500;TSS200;TSS200;TSS200	NOL9;NOL9;TAS1R1;TAS1R1;TAS1R1	ENST00000464665.1;ENST00000377705.5;ENST00000333172.6;ENST00000437392.2;ENST00000351136.3	TSS1500;TSS1500;TSS200;TSS200;TSS200	chr1:6615165-6615575	3		NA		NA	NA	NA	EPIC-only	7_Enh	chr1:6615001-6615400	NOL9	TSS1500	NA	NA	NA	NA	NA
cg12690996	1	6651517	+	3892	1228	rs7513688	1	6652745	G	A	1.3e-08	0.620957	1.6e-05	0.00014606	chr1:6653397-6653674	N_Shore	KLHL21	NM_014851	3'UTR			1:6651374-6651578	Gene_Associated_Cell_type_specific	KLHL21;KLHL21	ENST00000377658.4;ENST00000377663.3	3'UTR;3'UTR	KLHL21;KLHL21	ENST00000377658.4;ENST00000377663.3	3'UTR;3'UTR	chr1:6650985-6651555	3		NA		NA	NA	TRUE	450K	6_EnhG	chr1:6651001-6653000	KLHL21	3'UTR	3.5e-08	0.6515	4.6e-05	NA	NA
cg16686458	1	6659522	+	3880	21753	rs12034227	1	6681275	A	C	6.32e-11	-0.716861	3.59e-07	4.1e-06	chr1:6659125-6659505	S_Shore	KLHL21;KLHL21	NM_014851;NM_014851	Body;ExonBnd			1:6659468-6660155	Promoter_Associated_Cell_type_specific	KLHL21;KLHL21;KLHL21	ENST00000505933.2;ENST00000377658.4;ENST00000467612.1	5'UTR;ExonBnd;3'UTR	KLHL21;KLHL21;KLHL21;KLHL21;KLHL21	ENST00000496707.1;ENST00000505933.2;ENST00000377658.4;ENST00000467612.1;ENST00000463043.1	3'UTR;5'UTR;ExonBnd;3'UTR;3'UTR	chr1:6659405-6660070	3		NA		NA	NA	NA	EPIC-only	2_TssAFlnk	chr1:6659401-6662000	KLHL21	Body	NA	NA	NA	NA	NA
cg17246131	1	6673671	-	3868	411800	rs10864433	1	6261871	G	A	1.28e-06	0.577825	0.00198528	0.0125369	chr1:6672786-6675741	Island	PHF13	NM_153812	TSS200	high-CpG:6595996-6596478		1:6673235-6673921	Promoter_Associated	PHF13;PHF13;KLHL21	ENST00000377648.4;ENST00000495385.1;ENST00000467612.1	TSS200;TSS200;3'UTR	PHF13;PHF13;KLHL21;KLHL21	ENST00000377648.4;ENST00000495385.1;ENST00000467612.1;ENST00000463043.1	TSS200;TSS200;3'UTR;3'UTR	chr1:6673465-6673895	3		NA		NA	NA	TRUE	450K	1_TssA	chr1:6673201-6675400	PHF13	TSS200	0.4584	-0.1041	0.7553	NA	NA
cg00958217	1	6681584	-	3839	22814	rs11122102	1	6658770	G	A	9.5e-07	0.582167	0.00144086	0.00939232	chr1:6685071-6685691	N_Shelf	PHF13	NM_153812	Body					PHF13	ENST00000495385.1	5'UTR	PHF13	ENST00000495385.1	5'UTR		NA		NA	chr1:6676750-6686474	6	NA	TRUE	450K	4_Tx	chr1:6679801-6683200	PHF13	Body	0.3576	-0.1166	0.7909	NA	NA
cg19975017	1	6683465	+	3841	-1721	rs3747994	1	6681744	C	T	2.78e-09	0.674182	8.24e-06	7.84e-05	chr1:6685071-6685691	N_Shore	PHF13;THAP3	NM_153812;NM_001195753	3'UTR;TSS1500					PHF13;THAP3	ENST00000377648.4;ENST00000054650.4	3'UTR;TSS1500	PHF13;THAP3	ENST00000377648.4;ENST00000054650.4	3'UTR;TSS1500	chr1:6683360-6683655	3		NA		NA	NA	NA	EPIC-only	5_TxWk	chr1:6683201-6684600	PHF13	3'UTR	NA	NA	NA	NA	NA
cg08163621	1	6685996	+	3836	218	rs10864629	1	6686214	A	T	3.34e-13	0.754453	1.56e-09	2.36e-08	chr1:6685071-6685691	S_Shore	THAP3	NM_138350	Body			1:6684668-6686045	Promoter_Associated	THAP3	ENST00000484669.1	5'UTR	THAP3;THAP3;THAP3;THAP3	ENST00000484676.1;ENST00000484669.1;ENST00000487819.1;ENST00000472925.1	5'UTR;5'UTR;5'UTR;5'UTR	chr1:6685380-6686110	3		NA		NA	NA	TRUE	450K	2_TssAFlnk	chr1:6685801-6686400	THAP3	Body	NA	NA	NA	NA	NA
cg23040782	1	6762215	+	3796	-46132	rs200439	1	6716083	A	C	1.09e-15	-0.976169	6.55e-12	1.3e-10	chr1:6761295-6762131	S_Shore	DNAJC11	NM_018198	TSS1500			1:6761355-6762271	Promoter_Associated	DNAJC11;DNAJC11	ENST00000377573.5;ENST00000377577.5	TSS1500;TSS1500	DNAJC11;DNAJC11;DNAJC11;DNAJC11;DNAJC11;DNAJC11;DNAJC11	ENST00000426784.1;ENST00000377573.5;ENST00000485073.1;ENST00000465911.1;ENST00000473993.1;ENST00000460594.1;ENST00000377577.5	TSS1500;TSS1500;TSS1500;TSS1500;TSS1500;TSS1500;TSS1500		NA	chr1:6760895-6762347	6	chr1:6758492-6762708	6	NA	TRUE	450K	15_Quies	chr1:6762201-6771000	DNAJC11	TSS1500	2.88e-15	-0.9753	7.04e-13	NA	NA
cg06186474	1	6786573	-	3783	-8	rs11590169	1	6786581	A	G	2.81e-15	1.42887	5.04e-11	9.04e-10		OpenSea	LOC100505887;LOC100505887	NR_104620;NR_104621	Body;TSS1500					RP11-242F24.1;RP11-242F24.1;RP11-242F24.1	ENST00000432429.1;ENST00000414210.1;ENST00000421469.1	5'UTR;5'UTR;TSS1500	RP11-242F24.1;RP11-242F24.1;RP11-242F24.1	ENST00000432429.1;ENST00000414210.1;ENST00000421469.1	5'UTR;5'UTR;TSS1500		NA		NA		NA	NA	NA	EPIC-only	15_Quies	chr1:6771601-6793800	LOC100505887	Body	NA	NA	NA	NA	NA
cg09975787	1	6787505	-	3781	3041	rs277680	1	6784464	C	T	7.12e-28	-1.04349	1e-22	6.34e-21		OpenSea	LOC100505887;LOC100505887	NR_104620;NR_104621	Body;TSS200					RP11-242F24.1;RP11-242F24.1	ENST00000414210.1;ENST00000421469.1	5'UTR;TSS200	RP11-242F24.1;RP11-242F24.1	ENST00000414210.1;ENST00000421469.1	5'UTR;TSS200		NA	chr1:6787465-6787973	6	chr1:6787457-6788126	6	NA	NA	EPIC-only	15_Quies	chr1:6771601-6793800	LOC100505887	Body	NA	NA	NA	NA	NA
cg00644847	1	6787585	+	3781	3801	rs11122123	1	6791386	T	A	9.92e-07	-0.535919	0.00150703	0.00977883		OpenSea						1:6787570-6788000	Unclassified	RP11-242F24.1;RP11-242F24.1	ENST00000414210.1;ENST00000421469.1	5'UTR;TSS200	RP11-242F24.1;RP11-242F24.1	ENST00000414210.1;ENST00000421469.1	5'UTR;TSS200	chr1:6787585-6787830	3		NA		NA	NA	TRUE	450K	15_Quies	chr1:6771601-6793800		Intergenic	0.04049	-0.2492	0.6802	NA	NA
cg16833163	1	6795889	-	3764	2416	rs35904416	1	6793473	T	C	1.14e-10	-0.682007	2.33e-07	2.73e-06		OpenSea														chr1:6795525-6796155	3		NA		NA	NA	NA	EPIC-only	14_ReprPCWk	chr1:6793801-6797400		Intergenic	NA	NA	NA	NA	NA
cg17701208	1	6799678	+	3761	-13	rs383322	1	6799665	G	T	1.03e-05	-0.514191	0.00852089	0.0452609		OpenSea															NA		NA	chr1:6798985-6799731	6	NA	NA	EPIC-only	15_Quies	chr1:6797401-6815000		Intergenic	NA	NA	NA	NA	NA
cg07617633	1	6813525	-	3756	-199803	rs11120795	1	7013328	C	T	3.19e-10	-0.704154	2.63e-06	2.68e-05		OpenSea														chr1:6813440-6813635	3		NA		NA	NA	NA	EPIC-only	15_Quies	chr1:6797401-6815000		Intergenic	NA	NA	NA	NA	NA
cg14534195	1	6818108	-	3759	955	rs277662	1	6817153	T	C	5.86e-07	-0.554958	0.000857638	0.00586433		OpenSea															NA	chr1:6817936-6818465	4	chr1:6817821-6818778	6	NA	NA	EPIC-only	14_ReprPCWk	chr1:6815001-6832400		Intergenic	NA	NA	NA	NA	NA
cg26250086	1	6830972	-	3758	36661	rs11799611	1	6794311	A	G	9.03e-08	-0.596532	0.000117123	0.000937414		OpenSea						1:6830542-6831091	Unclassified_Cell_type_specific							chr1:6830840-6831130	3		NA		NA	NA	TRUE	450K	14_ReprPCWk	chr1:6815001-6832400		Intergenic	0.0003354	-0.5113	0.02872	NA	NA
cg10265982	1	6837223	-	3770	-4414	rs12142932	1	6841637	C	T	2.2e-17	-1.27775	5.59e-13	1.24e-11		OpenSea														chr1:6837025-6837230	3		NA		NA	NA	NA	EPIC-only	15_Quies	chr1:6832401-6843600		Intergenic	NA	NA	NA	NA	NA
cg00586764	1	6860778	-	3778	57031	rs12065191	1	6803747	T	C	5.06e-06	0.555735	0.00557459	0.0313695		OpenSea	CAMTA1;CAMTA1;CAMTA1;CAMTA1	NM_001195563;NR_038934;NM_001242701;NM_015215	Body;Body;Body;Body					CAMTA1	ENST00000476163.1	5'UTR	CAMTA1;CAMTA1	ENST00000490738.1;ENST00000476163.1	5'UTR;5'UTR		NA		NA	chr1:6860563-6861501	5	NA	NA	EPIC-only	5_TxWk	chr1:6851801-6861800	CAMTA1	Body	NA	NA	NA	NA	NA
cg27642159	1	6866956	+	3782	-49803	rs277662	1	6817153	T	C	3.39e-14	0.800727	2.17e-10	3.62e-09		OpenSea	CAMTA1;CAMTA1;CAMTA1;CAMTA1	NM_001195563;NR_038934;NM_001242701;NM_015215	Body;Body;Body;Body					CAMTA1	ENST00000476163.1	5'UTR	CAMTA1;CAMTA1;CAMTA1	ENST00000486138.1;ENST00000490738.1;ENST00000476163.1	TSS200;5'UTR;5'UTR		NA		NA		NA	NA	NA	EPIC-only	5_TxWk	chr1:6866801-6869400	CAMTA1	Body	NA	NA	NA	NA	NA
cg17185052	1	6913044	-	3773	-47152	rs6691442	1	6960196	G	A	1.66e-07	-0.536726	0.000256788	0.0019375		OpenSea	CAMTA1;CAMTA1;CAMTA1;CAMTA1	NM_001195563;NR_038934;NM_001242701;NM_015215	Body;Body;Body;Body					CAMTA1	ENST00000476163.1	5'UTR	CAMTA1;CAMTA1;CAMTA1;CAMTA1;CAMTA1;CAMTA1	ENST00000470648.1;ENST00000461580.1;ENST00000472283.1;ENST00000490738.1;ENST00000486138.1;ENST00000476163.1	TSS200;TSS200;TSS200;5'UTR;3'UTR;5'UTR		NA		NA		NA	NA	NA	EPIC-only	4_Tx	chr1:6912401-6913600	CAMTA1	Body	NA	NA	NA	NA	NA
cg16582836	1	6952297	+	3815	-88955	rs17029864	1	6863342	G	A	2.68e-14	-1.04479	2.01e-10	3.37e-09		OpenSea	CAMTA1	NM_015215	Body			1:6951855-6952556	Unclassified								NA		NA		NA	NA	TRUE	450K	5_TxWk	chr1:6948401-6954200	CAMTA1	Body	0.05608	-0.3402	0.7237	2.24e-57	-16
cg24117315	1	6988185	+	3808	-51984	rs7546800	1	6936201	G	T	6.46e-06	-0.535605	0.00816107	0.0436028		OpenSea	CAMTA1	NM_015215	Body											chr1:6987545-6988215	3		NA		NA	NA	TRUE	450K	14_ReprPCWk	chr1:6967401-6993400	CAMTA1	Body	0.07196	-0.2272	0.8245	NA	NA
cg05342510	1	6995853	+	3799	-15386	rs9645400	1	6980467	C	T	2.78e-06	0.523089	0.00407169	0.0238308		OpenSea	CAMTA1	NM_015215	Body											chr1:6995285-6995955	3		NA		NA	NA	NA	EPIC-only	13_ReprPC	chr1:6995801-6996200	CAMTA1	Body	NA	NA	NA	NA	NA
cg03060781	1	7001127	-	3793	42706	rs113563686	1	6958421	G	A	8.67e-06	0.567034	0.0093857	0.0491386		OpenSea	CAMTA1	NM_015215	Body											chr1:7000865-7001135	3		NA		NA	NA	NA	EPIC-only	14_ReprPCWk	chr1:6996201-7022000	CAMTA1	Body	NA	NA	NA	NA	NA
cg08600854	1	7014309	-	3781	2566	rs11578608	1	7011743	C	T	1.08e-07	-0.592611	0.000215232	0.00164679		OpenSea	CAMTA1	NM_015215	Body											chr1:7013925-7014470	3		NA		NA	NA	NA	EPIC-only	14_ReprPCWk	chr1:6996201-7022000	CAMTA1	Body	NA	NA	NA	NA	NA
cg27551706	1	7015944	-	3778	14704	rs35596731	1	7001240	A	C	2.72e-09	-0.658263	5.6e-06	5.46e-05		OpenSea	CAMTA1	NM_015215	Body												NA		NA		NA	NA	TRUE	450K	14_ReprPCWk	chr1:6996201-7022000	CAMTA1	Body	4.86e-05	-0.5471	0.008167	NA	NA
cg05966431	1	7023864	+	3774	-1298	rs6681640	1	7022566	G	C	5.5e-21	-0.926336	3.54e-16	1.11e-14	chr1:7022001-7022308	S_Shore	CAMTA1	NM_015215	Body			1:7022332-7023994	Unclassified_Cell_type_specific							chr1:7023665-7023875	3		NA		NA	NA	TRUE	450K	12_EnhBiv	chr1:7023801-7024200	CAMTA1	Body	NA	NA	NA	NA	NA
cg00496320	1	7074719	-	3716	-9	rs6577402	1	7074728	T	C	1.41e-11	0.745578	3.78e-08	4.88e-07		OpenSea	CAMTA1	NM_015215	Body					RP11-334N17.1	ENST00000456701.1	TSS1500	RP11-334N17.1	ENST00000456701.1	TSS1500	chr1:7074465-7075015	3		NA		NA	NA	NA	EPIC-only	15_Quies	chr1:7029601-7092000	CAMTA1	Body	NA	NA	NA	NA	NA
cg26413691	1	7119074	-	3699	-4161	rs10864269	1	7123235	G	A	3.08e-11	0.808525	1.35e-07	1.63e-06	chr1:7122519-7122727	N_Shelf	CAMTA1	NM_015215	Body											chr1:7119065-7119395	3		NA		NA	NA	TRUE	450K	15_Quies	chr1:7093601-7123400	CAMTA1	Body	1.06e-17	1.045	1.08e-14	1.93e-16	8.23
cg20434152	1	7120926	-	3702	11	rs4436414	1	7120915	G	A	4.1e-15	-0.889513	4.47e-11	8.07e-10	chr1:7122519-7122727	N_Shore	CAMTA1	NM_015215	Body												NA		NA		NA	NA	TRUE	450K	15_Quies	chr1:7093601-7123400	CAMTA1	Body	2.42e-14	-0.8464	1.22e-11	9.67e-58	-16
cg10115203	1	7121245	-	3703	-3101	rs7546792	1	7124346	C	T	5.56e-06	0.548783	0.0057586	0.032274	chr1:7122519-7122727	N_Shore	CAMTA1	NM_015215	Body											chr1:7121045-7121515	3		NA		NA	NA	TRUE	450K	15_Quies	chr1:7093601-7123400	CAMTA1	Body	0.831	0.02628	0.9986	NA	NA
cg24844717	1	7123191	+	3705	-3702	rs10779671	1	7119489	A	G	3.92e-33	-1.26325	9.2e-27	9.39e-25	chr1:7122519-7122727	S_Shore	CAMTA1	NM_015215	Body												NA		NA		NA	NA	TRUE	450K	15_Quies	chr1:7093601-7123400	CAMTA1	Body	NA	NA	NA	NA	NA
cg21144493	1	7130061	-	3706	-23	rs4908597	1	7130084	G	T	6.01e-08	0.691632	0.000116909	0.000935861		OpenSea	CAMTA1	NM_015215	Body											chr1:7129985-7130455	3		NA		NA	NA	TRUE	450K	14_ReprPCWk	chr1:7123401-7130200	CAMTA1	Body	0.0001369	0.4785	0.4975	7.91e-12	6.84
cg14836248	1	7209987	-	3675	-987	rs17030384	1	7210974	G	A	3.56e-06	1.08429	0.00425074	0.024742		OpenSea	CAMTA1	NM_015215	Body											chr1:7209505-7210075	3		NA		NA	NA	TRUE	450K	14_ReprPCWk	chr1:7189201-7213200	CAMTA1	Body	0.0006543	0.8541	0.3191	1.58e-07	5.24
cg03765258	1	7210948	-	3674	1223	rs17030379	1	7209725	G	A	1.83e-06	1.11806	0.00281666	0.0171954		OpenSea	CAMTA1	NM_015215	Body											chr1:7210725-7211190	3		NA		NA	NA	TRUE	450K	14_ReprPCWk	chr1:7189201-7213200	CAMTA1	Body	0.02708	0.5605	0.3962	0.000341	3.58
cg18504143	1	7219603	-	3668	20774	rs6658444	1	7198829	C	T	2.1e-06	-0.620894	0.00309041	0.018685		OpenSea	CAMTA1	NM_015215	Body												NA		NA	chr1:7219111-7219782	3	NA	NA	EPIC-only	15_Quies	chr1:7213201-7229800	CAMTA1	Body	NA	NA	NA	NA	NA
cg07173049	1	7289937	+	3746	22	rs763197	1	7289959	A	G	1.49e-34	1.12236	2.83e-29	3.93e-27		OpenSea	CAMTA1	NM_015215	Body		chr1:7289758-7289758									chr1:7289880-7290275	3		NA		NA	NA	TRUE	450K	14_ReprPCWk	chr1:7269601-7307000	CAMTA1	Body	NA	NA	NA	NA	NA
cg17079374	1	7308012	-	3767	15783	rs7524258	1	7292229	T	C	2.27e-07	-0.568939	0.000338091	0.00249725		OpenSea	CAMTA1	NM_015215	Body											chr1:7307960-7308190	3		NA		NA	NA	TRUE	450K	14_ReprPCWk	chr1:7308001-7328600	CAMTA1	Body	8.78e-06	-0.5258	0.001342	1.01e-14	-7.74
cg12710648	1	7308091	-	3767	38808	rs4908448	1	7269283	C	T	2.85e-07	-0.548147	0.000596121	0.00420834		OpenSea	CAMTA1	NM_015215	Body											chr1:7307960-7308190	3		NA		NA	NA	TRUE	450K	14_ReprPCWk	chr1:7308001-7328600	CAMTA1	Body	4.89e-06	-0.522	0.0002854	6.27e-15	-7.8
cg00452133	1	7308117	+	3767	-4290	rs10159365	1	7303827	A	G	6.29e-15	-0.815352	4.92e-11	8.83e-10		OpenSea	CAMTA1	NM_015215	Body											chr1:7307960-7308190	3		NA		NA	NA	TRUE	450K	14_ReprPCWk	chr1:7308001-7328600	CAMTA1	Body	2.54e-11	-0.7501	4.93e-09	NA	NA
cg20800117	1	7308366	-	3767	2028	rs6577425	1	7306338	G	T	4.05e-17	-0.86616	6.37e-13	1.41e-11		OpenSea	CAMTA1	NM_015215	Body												NA		NA		NA	NA	TRUE	450K	14_ReprPCWk	chr1:7308001-7328600	CAMTA1	Body	1.44e-12	-0.7908	8.77e-10	2.26e-42	-13.6
cg12097989	1	7311176	+	3774	-55805	rs763195	1	7255371	C	T	4.72e-17	0.859512	2.56e-12	5.3e-11		OpenSea	CAMTA1	NM_015215	Body												NA		NA		NA	NA	TRUE	450K	14_ReprPCWk	chr1:7308001-7328600	CAMTA1	Body	9.39e-15	0.8537	1.02e-12	1.89e-39	13.1
cg00292312	1	7318138	+	3766	-1285	rs113516702	1	7316853	G	A	5.79e-06	0.749557	0.00569256	0.0319465		OpenSea	CAMTA1	NM_015215	Body												NA		NA		NA	NA	TRUE	450K	14_ReprPCWk	chr1:7308001-7328600	CAMTA1	Body	0.1901	0.2186	0.6584	NA	NA
cg08033730	1	7319125	+	3765	26	rs6667599	1	7319151	G	C	1.76e-23	0.991363	7.77e-19	3.22e-17		OpenSea	CAMTA1	NM_015215	Body												NA		NA		NA	NA	TRUE	450K	14_ReprPCWk	chr1:7308001-7328600	CAMTA1	Body	1.81e-28	1.134	6.66e-25	5.4e-72	17.9
cg03516301	1	7362873	+	3791	51	rs12025895	1	7362924	T	C	1.35e-19	0.90411	6.89e-15	1.88e-13		OpenSea	CAMTA1	NM_015215	Body												NA	chr1:7362854-7363237	6	chr1:7362864-7363417	6	NA	NA	EPIC-only	15_Quies	chr1:7355001-7366600	CAMTA1	Body	NA	NA	NA	NA	NA
cg01542727	1	7363264	-	3790	21158	rs12409413	1	7342106	T	C	8.85e-06	0.490414	0.00923746	0.048472		OpenSea	CAMTA1	NM_015215	Body											chr1:7363005-7363270	3		NA		NA	NA	NA	EPIC-only	15_Quies	chr1:7355001-7366600	CAMTA1	Body	NA	NA	NA	NA	NA
cg25072257	1	7378150	+	3809	30	rs11120900	1	7378180	A	G	1.03e-13	0.838201	3.19e-09	4.66e-08		OpenSea	CAMTA1	NM_015215	Body											chr1:7377945-7378195	3		NA		NA	NA	NA	EPIC-only	15_Quies	chr1:7369201-7382200	CAMTA1	Body	NA	NA	NA	NA	NA
cg23972860	1	7395024	+	3829	2376	rs7553372	1	7397400	C	G	3.22e-18	-0.888932	2.49e-13	5.74e-12		OpenSea	CAMTA1	NM_015215	Body											chr1:7394545-7395110	3		NA		NA	NA	TRUE	450K	15_Quies	chr1:7393401-7441800	CAMTA1	Body	4.94e-14	-0.8556	5.41e-11	NA	NA
cg22775501	1	7409574	-	3828	36	rs705678	1	7409538	T	C	2.35e-11	0.736528	1.07e-07	1.31e-06		OpenSea	CAMTA1	NM_015215	Body											chr1:7409425-7409895	3		NA		NA	NA	NA	EPIC-only	15_Quies	chr1:7393401-7441800	CAMTA1	Body	NA	NA	NA	NA	NA
cg02742119	1	7449957	-	3806	5108	rs11578672	1	7444849	A	G	1.82e-06	0.727599	0.0028856	0.0175694		OpenSea	CAMTA1	NM_015215	Body					RP3-453P22.2;RP3-453P22.2	ENST00000411708.1;ENST00000457311.1	TSS1500;TSS200	RP3-453P22.2;RP3-453P22.2	ENST00000411708.1;ENST00000457311.1	TSS1500;TSS200	chr1:7449285-7450295	3		NA		NA	NA	NA	EPIC-only	15_Quies	chr1:7442601-7455400	CAMTA1	Body	NA	NA	NA	NA	NA
cg08923594	1	7462176	-	3789	-3110	rs845204	1	7465286	G	A	6.42e-17	-1.04425	2.22e-12	4.62e-11		OpenSea	CAMTA1	NM_015215	Body		chr1:7461964-7461964									chr1:7461885-7462250	3		NA		NA	NA	TRUE	450K	15_Quies	chr1:7461001-7539400	CAMTA1	Body	1.81e-28	-1.206	1.1e-25	6.72e-22	-9.62
cg14921239	1	7515081	-	3732	1787	rs61772213	1	7513294	C	T	5.09e-08	-0.696493	0.000122917	0.000980332		OpenSea	CAMTA1	NM_015215	Body			1:7513787-7515363	Unclassified_Cell_type_specific							chr1:7514945-7515190	3		NA		NA	NA	NA	EPIC-only	15_Quies	chr1:7461001-7539400	CAMTA1	Body	NA	NA	NA	NA	NA
cg24876178	1	7518204	-	3731	98	rs116073685	1	7518106	C	T	5.12e-24	1.61233	4.9e-18	1.86e-16		OpenSea	CAMTA1	NM_015215	Body											chr1:7517885-7518250	3		NA		NA	NA	NA	EPIC-only	15_Quies	chr1:7461001-7539400	CAMTA1	Body	NA	NA	NA	NA	NA
cg20681877	1	7521150	-	3729	16	rs58329292	1	7521134	C	T	7.72e-10	1.48629	2.39e-06	2.45e-05		OpenSea	CAMTA1	NM_015215	Body			1:7521064-7521676	Unclassified_Cell_type_specific							chr1:7520925-7521215	3		NA		NA	NA	TRUE	450K	15_Quies	chr1:7461001-7539400	CAMTA1	Body	NA	NA	NA	NA	NA
cg26676376	1	7530055	-	3723	9075	rs1342480	1	7520980	G	A	2.6e-07	0.643332	0.000418481	0.00303946		OpenSea	CAMTA1	NM_015215	Body											chr1:7529345-7530615	3		NA		NA	NA	NA	EPIC-only	15_Quies	chr1:7461001-7539400	CAMTA1	Body	NA	NA	NA	NA	NA
cg05350026	1	7551576	-	3722	-55	rs1193230	1	7551631	T	C	4.73e-09	0.658554	1.53e-05	0.000139813		OpenSea	CAMTA1	NM_015215	Body		chr1:7551468-7551468									chr1:7551540-7552215	3		NA		NA	NA	NA	EPIC-only	15_Quies	chr1:7546001-7581600	CAMTA1	Body	NA	NA	NA	NA	NA
cg13789229	1	7562304	+	3728	-14	rs6668329	1	7562290	C	A	1.42e-07	0.853052	0.000243623	0.00184596		OpenSea	CAMTA1	NM_015215	Body											chr1:7562205-7562355	3		NA		NA	NA	NA	EPIC-only	15_Quies	chr1:7546001-7581600	CAMTA1	Body	NA	NA	NA	NA	NA
cg24501872	1	7562444	+	3728	-8	rs1725261	1	7562436	G	T	1.07e-22	1.29719	6.83e-18	2.56e-16		OpenSea	CAMTA1	NM_015215	Body											chr1:7562380-7562610	3		NA		NA	NA	TRUE	450K	15_Quies	chr1:7546001-7581600	CAMTA1	Body	2.74e-24	1.393	1.68e-21	3.38e-110	22.3
cg04794593	1	7598988	+	3685	-300	rs943214	1	7598688	T	C	3.7e-38	-1.32046	8.86e-32	1.74e-29		OpenSea	CAMTA1	NM_015215	Body											chr1:7598965-7599175	3		NA		NA	NA	NA	EPIC-only	15_Quies	chr1:7597401-7614400	CAMTA1	Body	NA	NA	NA	NA	NA
cg23108778	1	7616070	+	3647	-161	rs11120972	1	7615909	G	A	4.62e-24	-1.18469	1.82e-18	7.24e-17		OpenSea	CAMTA1	NM_015215	Body											chr1:7615960-7616215	3		NA		NA	NA	NA	EPIC-only	14_ReprPCWk	chr1:7614401-7617200	CAMTA1	Body	NA	NA	NA	NA	NA
cg17947221	1	7641358	-	3643	21784	rs55848379	1	7619574	G	C	1.17e-12	-1.12507	1.76e-08	2.36e-07		OpenSea	CAMTA1	NM_015215	Body											chr1:7641245-7641530	3		NA		NA	NA	NA	EPIC-only	15_Quies	chr1:7617201-7687200	CAMTA1	Body	NA	NA	NA	NA	NA
cg22727779	1	7670202	+	3659	372	rs17031163	1	7670574	C	A	5.99e-09	0.853993	1.51e-05	0.000138376		OpenSea	CAMTA1	NM_015215	Body											chr1:7669845-7670290	3		NA		NA	NA	NA	EPIC-only	15_Quies	chr1:7617201-7687200	CAMTA1	Body	NA	NA	NA	NA	NA
cg07662935	1	7693055	-	3651	-1735	rs35187258	1	7694790	G	A	9.18e-08	-1.25675	0.000155813	0.00122168		OpenSea	CAMTA1	NM_015215	Body											chr1:7692685-7693130	3		NA		NA	NA	NA	EPIC-only	13_ReprPC	chr1:7693001-7693600	CAMTA1	Body	NA	NA	NA	NA	NA
cg14278614	1	7740806	+	3622	3961	rs1539180	1	7744767	T	C	6.42e-16	-1.1189	2.93e-11	5.39e-10	chr1:7740143-7741117	Island	CAMTA1	NM_015215	Body			1:7739745-7741969	Unclassified	CAMTA1	ENST00000303646.7	5'UTR	CAMTA1	ENST00000303646.7	5'UTR	chr1:7740205-7741235	3		NA		NA	NA	TRUE	450K	1_TssA	chr1:7740201-7741400	CAMTA1	Body	2.08e-05	-0.7161	0.01478	NA	NA
cg25763306	1	7741216	+	3622	-11625	rs12736485	1	7729591	G	C	2.48e-22	1.32287	4.42e-18	1.69e-16	chr1:7740143-7741117	S_Shore	CAMTA1	NM_015215	Body			1:7739745-7741969	Unclassified	CAMTA1	ENST00000303646.7	5'UTR	CAMTA1	ENST00000303646.7	5'UTR	chr1:7740205-7741235	3		NA		NA	NA	TRUE	450K	1_TssA	chr1:7740201-7741400	CAMTA1	Body	1.93e-13	1.307	1.24e-10	7.76e-89	20
cg23228279	1	7757374	-	3622	9395	rs947414	1	7747979	A	G	7.1e-28	0.97325	2.24e-21	1.22e-19		OpenSea	CAMTA1	NM_015215	Body			1:7757329-7757462	Unclassified_Cell_type_specific	CAMTA1	ENST00000303646.7	5'UTR	CAMTA1	ENST00000303646.7	5'UTR		NA		NA		NA	NA	TRUE	450K	15_Quies	chr1:7752001-7760800	CAMTA1	Body	3.88e-17	0.8888	2.72e-14	NA	NA
cg23937295	1	7762151	+	3617	-32560	rs12736485	1	7729591	G	C	4.67e-13	-1.04885	4e-09	5.77e-08	chr1:7764593-7765856	N_Shelf	CAMTA1	NM_015215	Body			1:7762078-7762155	Unclassified_Cell_type_specific	CAMTA1	ENST00000303646.7	5'UTR	CAMTA1	ENST00000303646.7	5'UTR		NA		NA		NA	NA	TRUE	450K	14_ReprPCWk	chr1:7760801-7763600	CAMTA1	Body	2.07e-08	-1.036	8.55e-06	9.13e-28	-10.9
cg09696653	1	7765353	-	3609	-2111	rs7534398	1	7767464	T	A	1.21e-11	0.872588	9.66e-08	1.19e-06	chr1:7764593-7765856	Island	CAMTA1	NM_015215	Body					CAMTA1	ENST00000303646.7	5'UTR	CAMTA1	ENST00000303646.7	5'UTR	chr1:7765140-7765375	3		NA		NA	NA	TRUE	450K	1_TssA	chr1:7764001-7765600	CAMTA1	Body	0.08743	0.2589	0.5788	NA	NA
cg00425885	1	7792442	-	3582	31	rs2301488	1	7792411	C	T	1.08e-45	-1.23647	9.27e-38	5.15e-35		OpenSea	CAMTA1	NM_015215	Body					CAMTA1	ENST00000303646.7	5'UTR	CAMTA1	ENST00000303646.7	5'UTR	chr1:7792185-7792635	3		NA		NA	NA	TRUE	450K	15_Quies	chr1:7787201-7812200	CAMTA1	Body	NA	NA	NA	NA	NA
cg06712362	1	7811235	-	3559	20	rs10779689	1	7811215	A	G	1.05e-21	-1.01025	2.04e-16	6.55e-15		OpenSea	CAMTA1	NM_015215	Body												NA		NA		NA	NA	TRUE	450K	15_Quies	chr1:7787201-7812200	CAMTA1	Body	1.8e-13	-0.8841	3.33e-11	NA	NA
cg26816564	1	7831052	+	3524	12	rs707457	1	7831064	C	A	2.49e-15	1.25797	2.63e-11	4.87e-10	chr1:7831378-7831846	N_Shore	VAMP3	NM_004781	TSS1500					VAMP3	ENST00000054666.6	TSS1500	VAMP3	ENST00000054666.6	TSS1500	chr1:7830745-7831455	3		NA		NA	NA	TRUE	450K	2_TssAFlnk	chr1:7830801-7831200	VAMP3	TSS1500	1.74e-09	0.9487	4.28e-07	NA	NA
cg01514075	1	7832357	+	3522	-6010	rs697672	1	7826347	C	T	5.99e-09	-0.959458	1.02e-05	9.58e-05	chr1:7831378-7831846	S_Shore	VAMP3	NM_004781	Body					VAMP3	ENST00000470357.1	TSS1500	VAMP3	ENST00000470357.1	TSS1500	chr1:7832200-7832555	3		NA		NA	NA	TRUE	450K	2_TssAFlnk	chr1:7831801-7832600	VAMP3	Body	3.47e-10	-1.07	5.62e-07	2.86e-43	-13.8
cg22229039	1	7842159	-	3510	2914	rs697676	1	7839245	T	A	3.23e-09	-0.974539	5.86e-06	5.69e-05	chr1:7843460-7843693	N_Shore						1:7842025-7842384	Unclassified_Cell_type_specific							chr1:7842120-7842635	3		NA		NA	NA	TRUE	450K	7_Enh	chr1:7841401-7843200		Intergenic	9.5e-09	-1.002	5.08e-06	NA	NA
cg23987789	1	7842406	+	3510	-10117	rs707459	1	7832289	A	T	5.64e-07	-0.836734	0.00103799	0.0069785	chr1:7843460-7843693	N_Shore														chr1:7842120-7842635	3		NA		NA	NA	TRUE	450K	7_Enh	chr1:7841401-7843200		Intergenic	9.97e-08	-0.9373	5.68e-05	NA	NA
cg11843502	1	7843515	+	3509	-9564	rs11590868	1	7833951	T	G	2.25e-18	-1.0237	9.81e-14	2.37e-12	chr1:7843460-7843693	Island	PER3	NM_016831	TSS1500			1:7843294-7845626	Unclassified	PER3;PER3;PER3	ENST00000377541.1;ENST00000377532.3;ENST00000361923.2	TSS1500;TSS1500;TSS1500	PER3;PER3;PER3	ENST00000377541.1;ENST00000377532.3;ENST00000539773.1	TSS1500;TSS1500;TSS1500	chr1:7843505-7843755	3		NA		NA	NA	TRUE	450K	2_TssAFlnk	chr1:7843201-7843600	PER3	TSS1500	0.06213	-0.2725	0.8282	NA	NA
cg05803631	1	7844446	-	3509	-47351	rs1773138	1	7891797	C	T	3.54e-25	1.36983	3.65e-20	1.75e-18	chr1:7843915-7845104	Island	PER3	NM_016831	TSS1500			1:7843294-7845626	Unclassified	PER3;PER3;PER3	ENST00000377532.3;ENST00000361923.2;ENST00000377541.1	TSS1500;TSS1500;5'UTR	PER3;PER3;PER3;PER3	ENST00000377532.3;ENST00000539773.1;ENST00000473653.1;ENST00000377541.1	TSS1500;TSS1500;TSS1500;5'UTR		NA	chr1:7842929-7845495	6	chr1:7840503-7845518	6	NA	TRUE	450K	1_TssA	chr1:7843601-7844600	PER3	TSS1500	NA	NA	NA	NA	NA
cg01444397	1	7844450	-	3509	-46351	rs1689904	1	7890801	C	T	1.1e-06	0.730762	0.00133464	0.00876309	chr1:7843915-7845104	Island	PER3	NM_016831	TSS1500			1:7843294-7845626	Unclassified	PER3;PER3;PER3	ENST00000377532.3;ENST00000361923.2;ENST00000377541.1	TSS1500;TSS1500;5'UTR	PER3;PER3;PER3;PER3	ENST00000377532.3;ENST00000539773.1;ENST00000473653.1;ENST00000377541.1	TSS1500;TSS1500;TSS1500;5'UTR		NA	chr1:7842929-7845495	6	chr1:7840503-7845518	6	NA	TRUE	450K	1_TssA	chr1:7843601-7844600	PER3	TSS1500	0.001466	0.4841	0.1593	0.568	0.571
cg14764833	1	7862712	-	3502	-7336	rs228669	1	7870048	T	C	6.79e-06	0.97047	0.00720227	0.0391573		OpenSea	PER3;PER3;PER3;PER3;PER3	NM_001289864;NM_001289863;NM_001289862;NM_016831;NM_001289861	5'UTR;Body;Body;Body;Body					PER3;PER3	ENST00000463106.1;ENST00000539773.1	TSS1500;5'UTR	PER3;PER3	ENST00000463106.1;ENST00000539773.1	TSS1500;5'UTR		NA		NA		NA	NA	NA	EPIC-only	4_Tx	chr1:7862001-7865000	PER3	5'UTR	NA	NA	NA	NA	NA
cg22507406	1	7867939	+	3500	-20325	rs697685	1	7847614	G	A	9.97e-09	-0.695459	2.85e-05	0.000250759		OpenSea	PER3	NM_016831	Body			1:7867485-7868641	Unclassified	PER3;PER3	ENST00000539773.1;ENST00000463106.1	5'UTR;5'UTR	PER3;PER3	ENST00000539773.1;ENST00000463106.1	5'UTR;5'UTR		NA		NA		NA	NA	TRUE	450K	5_TxWk	chr1:7865001-7869200	PER3	Body	0.007594	-0.339	0.3974	NA	NA
cg04917262	1	7868469	+	3501	28664	rs10462021	1	7897133	A	G	2.19e-09	0.772967	3.6e-06	3.6e-05		OpenSea	PER3;PER3;PER3;PER3;PER3	NM_001289863;NM_001289862;NM_016831;NM_001289861;NM_001289864	Body;Body;Body;Body;Body			1:7867485-7868641	Unclassified	PER3;PER3	ENST00000539773.1;ENST00000463106.1	5'UTR;5'UTR	PER3;PER3	ENST00000539773.1;ENST00000463106.1	5'UTR;5'UTR	chr1:7868360-7868670	3		NA		NA	NA	NA	EPIC-only	5_TxWk	chr1:7865001-7869200	PER3	Body	NA	NA	NA	NA	NA
cg09615953	1	7886633	+	3502	24466	rs228651	1	7911099	C	T	8.63e-06	-0.507178	0.00742572	0.0401995	chr1:7887198-7887476	N_Shore	PER3;PER3;PER3;PER3;PER3	NM_001289863;NM_001289862;NM_016831;NM_001289861;NM_001289864	Body;Body;Body;Body;Body					RP3-467L1.4;PER3	ENST00000451646.1;ENST00000539773.1	3'UTR;5'UTR	RP3-467L1.4;PER3	ENST00000451646.1;ENST00000539773.1	3'UTR;5'UTR		NA		NA	chr1:7886402-7888764	6	NA	NA	EPIC-only	5_TxWk	chr1:7881401-7886800	PER3	Body	NA	NA	NA	NA	NA
cg17328665	1	7887199	-	3501	50257	rs2797688	1	7836942	T	C	1.68e-07	0.572944	0.000226959	0.00172876	chr1:7887198-7887476	Island	PER3	NM_016831	Body					RP3-467L1.4;RP3-467L1.4;PER3	ENST00000451646.1;ENST00000451646.1;ENST00000539773.1	1stExon;3'UTR;5'UTR	RP3-467L1.4;RP3-467L1.4;PER3	ENST00000451646.1;ENST00000451646.1;ENST00000539773.1	1stExon;3'UTR;5'UTR	chr1:7887045-7887550	3		NA		NA	NA	TRUE	450K	1_TssA	chr1:7886801-7887600	PER3	Body	0.001051	0.4053	0.08419	NA	NA
cg17724687	1	7887346	+	3501	-11534	rs12045083	1	7875812	G	A	1.37e-06	-0.780482	0.00167412	0.0107569	chr1:7887198-7887476	Island	PER3	NM_016831	Body			1:7887223-7887487	Unclassified_Cell_type_specific	RP3-467L1.4;RP3-467L1.4;PER3	ENST00000451646.1;ENST00000451646.1;ENST00000539773.1	1stExon;3'UTR;5'UTR	RP3-467L1.4;RP3-467L1.4;PER3	ENST00000451646.1;ENST00000451646.1;ENST00000539773.1	1stExon;3'UTR;5'UTR	chr1:7887045-7887550	3		NA		NA	NA	TRUE	450K	1_TssA	chr1:7886801-7887600	PER3	Body	0.01492	-0.3936	0.2919	NA	NA
cg08926642	1	7887455	+	3501	-11643	rs12045083	1	7875812	G	A	1.57e-06	-0.776596	0.001496	0.00971518	chr1:7887198-7887476	Island	PER3	NM_016831	Body			1:7887223-7887487	Unclassified_Cell_type_specific	RP3-467L1.4	ENST00000451646.1	TSS200	RP3-467L1.4	ENST00000451646.1	TSS200	chr1:7887045-7887550	3		NA		NA	NA	TRUE	450K	1_TssA	chr1:7886801-7887600	PER3	Body	0.03579	-0.341	0.4106	NA	NA
cg04767226	1	7887475	+	3501	26702	rs228647	1	7914177	G	A	6.02e-07	-0.543116	0.000643944	0.00451618	chr1:7887198-7887476	Island	PER3;PER3;PER3;PER3;PER3	NM_001289863;NM_001289862;NM_016831;NM_001289861;NM_001289864	Body;Body;Body;Body;Body			1:7887223-7887487	Unclassified_Cell_type_specific	RP3-467L1.4	ENST00000451646.1	TSS200	RP3-467L1.4	ENST00000451646.1	TSS200	chr1:7887045-7887550	3		NA		NA	NA	NA	EPIC-only	1_TssA	chr1:7886801-7887600	PER3	Body	NA	NA	NA	NA	NA
cg09168692	1	7887560	-	3501	11748	rs12045083	1	7875812	G	A	4.29e-08	-0.876163	6.15e-05	0.000514727	chr1:7887198-7887476	S_Shore	PER3	NM_016831	Body					RP3-467L1.4	ENST00000451646.1	TSS200	RP3-467L1.4	ENST00000451646.1	TSS200		NA	chr1:7887246-7888021	5	chr1:7886402-7888764	6	NA	TRUE	450K	1_TssA	chr1:7886801-7887600	PER3	Body	0.00493	-0.4512	0.2415	NA	NA
cg01605174	1	7887746	+	3500	9482	rs228654	1	7897228	G	A	4.29e-07	-1.02861	0.000755935	0.00522625	chr1:7887198-7887476	S_Shore	PER3;PER3;PER3;PER3;PER3	NM_001289863;NM_001289862;NM_016831;NM_001289861;NM_001289864	Body;Body;Body;Body;Body					RP3-467L1.4	ENST00000451646.1	TSS1500	RP3-467L1.4	ENST00000451646.1	TSS1500	chr1:7887620-7887775	3		NA		NA	NA	NA	EPIC-only	6_EnhG	chr1:7887601-7888000	PER3	Body	NA	NA	NA	NA	NA
cg21419617	1	7913067	-	3505	-17916	rs35197830	1	7930983	A	G	3.37e-18	-1.20834	1.76e-13	4.13e-12		OpenSea	UTS2;UTS2;UTS2	NM_006786;NM_021995;NM_006786	1stExon;Body;5'UTR					UTS2;UTS2;UTS2;UTS2;UTS2	ENST00000361696.5;ENST00000400910.1;ENST00000361696.5;ENST00000400910.1;ENST00000377516.2	1stExon;1stExon;5'UTR;5'UTR;5'UTR	UTS2;UTS2;UTS2;UTS2;UTS2	ENST00000361696.5;ENST00000400910.1;ENST00000361696.5;ENST00000400910.1;ENST00000377516.2	1stExon;1stExon;5'UTR;5'UTR;5'UTR	chr1:7912960-7913190	3		NA		NA	NA	TRUE	450K	15_Quies	chr1:7905801-7941400	UTS2	1stExon	2.4e-13	-1.008	2.45e-11	NA	NA
cg10500283	1	7913081	-	3505	-13320	rs4908705	1	7926401	C	T	3.2e-22	-1.31091	5.87e-17	1.99e-15		OpenSea	UTS2;UTS2;UTS2	NM_006786;NM_021995;NM_006786	1stExon;Body;5'UTR					UTS2;UTS2;UTS2;UTS2;UTS2	ENST00000361696.5;ENST00000400910.1;ENST00000361696.5;ENST00000400910.1;ENST00000377516.2	1stExon;1stExon;5'UTR;5'UTR;5'UTR	UTS2;UTS2;UTS2;UTS2;UTS2	ENST00000361696.5;ENST00000400910.1;ENST00000361696.5;ENST00000400910.1;ENST00000377516.2	1stExon;1stExon;5'UTR;5'UTR;5'UTR	chr1:7912960-7913190	3		NA		NA	TRUE	TRUE	450K	15_Quies	chr1:7905801-7941400	UTS2	1stExon	1.87e-23	-1.262	2.58e-21	NA	NA
cg22107412	1	7913579	-	3507	-9224	rs7540360	1	7922803	T	G	5.17e-06	-0.536301	0.00584828	0.0327135		OpenSea	UTS2;UTS2	NM_021995;NM_006786	TSS200;TSS1500					UTS2;UTS2;UTS2;UTS2	ENST00000054668.5;ENST00000377516.2;ENST00000361696.5;ENST00000400910.1	TSS200;TSS200;TSS1500;TSS1500	UTS2;UTS2;UTS2;UTS2	ENST00000054668.5;ENST00000377516.2;ENST00000361696.5;ENST00000400910.1	TSS200;TSS200;TSS1500;TSS1500		NA		NA		NA	NA	NA	EPIC-only	15_Quies	chr1:7905801-7941400	UTS2	TSS200	NA	NA	NA	NA	NA
cg10919053	1	7916683	-	3508	-1146	rs498130	1	7917829	G	A	9.48e-18	0.911894	8.15e-13	1.78e-11		OpenSea														chr1:7916445-7916775	3		NA		NA	NA	NA	EPIC-only	15_Quies	chr1:7905801-7941400		Intergenic	NA	NA	NA	NA	NA
cg07991389	1	7929877	+	3511	-15	rs12757238	1	7929862	T	C	1.29e-10	0.821121	7.16e-07	7.87e-06		OpenSea														chr1:7929605-7929895	3		NA		NA	NA	NA	EPIC-only	15_Quies	chr1:7905801-7941400		Intergenic	NA	NA	NA	NA	NA
cg22907979	1	7946076	+	3505	-17159	rs763234	1	7928917	A	C	1.62e-07	1.12513	0.000209226	0.00160408		OpenSea														chr1:7946025-7946375	3		NA		NA	NA	NA	EPIC-only	13_ReprPC	chr1:7945001-7946200		Intergenic	NA	NA	NA	NA	NA
cg09637162	1	7962515	-	3509	45154	rs77541611	1	7917361	C	T	4.69e-07	1.0014	0.000578946	0.0040967		OpenSea															NA		NA	chr1:7962360-7963257	6	NA	NA	EPIC-only	15_Quies	chr1:7950001-7962600		Intergenic	NA	NA	NA	NA	NA
cg17113008	1	7962847	-	3510	45486	rs77541611	1	7917361	C	T	2.25e-06	0.944551	0.0026232	0.0161267		OpenSea						1:7962777-7963136	Unclassified							chr1:7962845-7963115	3		NA		NA	NA	TRUE	450K	7_Enh	chr1:7962601-7963000		Intergenic	0.3239	0.2144	0.6326	NA	NA
cg23631229	1	7962850	-	3510	7761	rs227147	1	7955089	G	A	1.42e-07	-0.615953	0.000193567	0.00149251		OpenSea						1:7962777-7963136	Unclassified							chr1:7962845-7963115	3		NA		NA	NA	TRUE	450K	7_Enh	chr1:7962601-7963000		Intergenic	0.07115	-0.2249	0.5305	0.000992	-3.29
cg23959705	1	8002302	+	3554	-26664	rs161804	1	7975638	A	G	5.86e-18	0.940975	6.73e-14	1.65e-12	chr1:8002408-8002699	N_Shore	TNFRSF9	NM_001561	TSS1500			1:8001612-8003091	Unclassified	TNFRSF9	ENST00000377507.3	TSS1500	TNFRSF9	ENST00000377507.3	TSS1500		NA	chr1:8002253-8003323	6	chr1:8002209-8003198	6	TRUE	TRUE	450K	2_TssAFlnk	chr1:8002201-8002800	TNFRSF9	TSS1500	NA	NA	NA	NA	NA
cg21814278	1	8014163	+	3557	-419038	rs34371913	1	7595125	G	A	1e-06	-0.705064	0.000949373	0.0064348	chr1:8013993-8014651	Island						1:8013717-8015124	Promoter_Associated				PARK7	ENST00000493373.1	TSS200	chr1:8013900-8014415	3		NA		NA	NA	TRUE	450K	1_TssA	chr1:8014001-8014400		Intergenic	NA	NA	NA	NA	NA
cg00845930	1	8021937	-	3560	-36	rs35675666	1	8021973	G	T	1.57e-24	1.4325	2.47e-19	1.08e-17	chr1:8021301-8022226	Island	PARK7;PARK7	NM_001123377;NM_007262	5'UTR;5'UTR			1:8020996-8022530	Promoter_Associated	PARK7;PARK7;PARK7;PARK7;PARK7	ENST00000338639.5;ENST00000493678.1;ENST00000377491.1;ENST00000377488.1;ENST00000465354.1	5'UTR;5'UTR;TSS200;TSS200;5'UTR	PARK7;PARK7;PARK7;PARK7;PARK7;PARK7;PARK7;PARK7;PARK7	ENST00000497113.1;ENST00000338639.5;ENST00000493678.1;ENST00000377491.1;ENST00000377488.1;ENST00000493373.1;ENST00000460192.1;ENST00000377493.5;ENST00000465354.1	TSS1500;5'UTR;5'UTR;TSS200;TSS200;5'UTR;5'UTR;5'UTR;5'UTR	chr1:8021865-8022335	3		NA		NA	NA	NA	EPIC-only	1_TssA	chr1:8021401-8022000	PARK7	5'UTR	NA	NA	NA	NA	NA
cg08027640	1	8021945	-	3560	-3330	rs7517357	1	8025275	C	T	2.4e-16	1.21417	7.03e-12	1.39e-10	chr1:8021301-8022226	Island	PARK7;PARK7	NM_001123377;NM_007262	5'UTR;5'UTR			1:8020996-8022530	Promoter_Associated	PARK7;PARK7;PARK7;PARK7;PARK7	ENST00000338639.5;ENST00000493678.1;ENST00000377491.1;ENST00000377488.1;ENST00000465354.1	5'UTR;5'UTR;TSS200;TSS200;5'UTR	PARK7;PARK7;PARK7;PARK7;PARK7;PARK7;PARK7;PARK7;PARK7	ENST00000497113.1;ENST00000338639.5;ENST00000493678.1;ENST00000377491.1;ENST00000377488.1;ENST00000493373.1;ENST00000460192.1;ENST00000377493.5;ENST00000465354.1	TSS1500;5'UTR;5'UTR;TSS200;TSS200;5'UTR;5'UTR;5'UTR;5'UTR	chr1:8021865-8022335	3		NA		NA	NA	NA	EPIC-only	1_TssA	chr1:8021401-8022000	PARK7	5'UTR	NA	NA	NA	NA	NA
cg15591616	1	8024678	+	3562	-86	rs4908488	1	8024592	T	C	5.88e-08	0.823713	0.000131583	0.00104438	chr1:8021301-8022226	S_Shelf	PARK7;PARK7	NM_007262;NM_001123377	Body;Body					PARK7	ENST00000465354.1	5'UTR	PARK7;PARK7;PARK7;PARK7;PARK7;PARK7	ENST00000469225.1;ENST00000493373.1;ENST00000460192.1;ENST00000377493.5;ENST00000465354.1;ENST00000497113.1	TSS1500;5'UTR;5'UTR;5'UTR;5'UTR;5'UTR		NA		NA		NA	NA	TRUE	450K	6_EnhG	chr1:8023001-8029000	PARK7	Body	0.7058	-0.06244	0.5144	4.52e-17	8.4
cg12809925	1	8042702	-	3556	-25842	rs28619064	1	8068544	C	T	1.3e-21	-0.910252	1.26e-17	4.59e-16		OpenSea	PARK7;PARK7	NM_007262;NM_001123377	Body;Body			1:8042362-8042821	Promoter_Associated				PARK7;PARK7;PARK7	ENST00000493373.1;ENST00000377493.5;ENST00000469225.1	5'UTR;5'UTR;5'UTR		NA	chr1:8042279-8042880	6	chr1:8042147-8042996	6	NA	TRUE	450K	7_Enh	chr1:8042401-8042800	PARK7	Body	1.29e-09	-0.6947	1.98e-07	NA	NA
cg01889893	1	8085193	-	3565	63022	rs226250	1	8022171	C	T	6.9e-12	-0.699329	4.71e-08	6e-07	chr1:8085554-8086854	N_Shore	ERRFI1	NM_018948	5'UTR					ERRFI1	ENST00000377482.5	5'UTR	ERRFI1;ERRFI1;ERRFI1;ERRFI1	ENST00000474874.1;ENST00000469499.1;ENST00000487559.1;ENST00000377482.5	3'UTR;3'UTR;3'UTR;5'UTR	chr1:8085040-8086255	3		NA		NA	NA	TRUE	450K	13_ReprPC	chr1:8084401-8085400	ERRFI1	5'UTR	1.66e-05	-0.5122	0.003168	NA	NA
cg08537777	1	8086783	-	3563	8474	rs400736	1	8078309	T	C	5.37e-10	0.680539	2.2e-06	2.27e-05	chr1:8085554-8086854	Island	ERRFI1	NM_018948	TSS1500			1:8085265-8086869	Unclassified	ERRFI1;RP11-431K24.1	ENST00000377482.5;ENST00000445300.1	TSS1500;TSS200	ERRFI1;ERRFI1;ERRFI1;RP11-431K24.1	ENST00000474874.1;ENST00000469499.1;ENST00000377482.5;ENST00000445300.1	TSS1500;TSS1500;TSS1500;TSS200	chr1:8086265-8086835	3		NA		NA	NA	NA	EPIC-only	2_TssAFlnk	chr1:8086401-8087000	ERRFI1	TSS1500	NA	NA	NA	NA	NA
cg11426075	1	8086959	-	3563	46782	rs225093	1	8040177	T	C	1.04e-14	0.818634	1.38e-10	2.37e-09	chr1:8085554-8086854	S_Shore	ERRFI1	NM_018948	TSS1500					ERRFI1;RP11-431K24.1;RP11-431K24.1	ENST00000377482.5;ENST00000445300.1;ENST00000445300.1	TSS1500;1stExon;5'UTR	ERRFI1;ERRFI1;ERRFI1;RP11-431K24.1;RP11-431K24.1	ENST00000474874.1;ENST00000469499.1;ENST00000377482.5;ENST00000445300.1;ENST00000445300.1	TSS1500;TSS1500;TSS1500;1stExon;5'UTR	chr1:8086905-8087055	3		NA		NA	NA	TRUE	450K	2_TssAFlnk	chr1:8086401-8087000	ERRFI1	TSS1500	NA	NA	NA	NA	NA
cg22678073	1	8087421	+	3563	-894	rs2294890	1	8086527	T	G	1.11e-35	1.1212	2.81e-30	4.5e-28	chr1:8085554-8086854	S_Shore	ERRFI1	NM_018948	TSS1500			1:8087368-8087917	Unclassified	ERRFI1;RP11-431K24.1;RP11-431K24.1	ENST00000377482.5;ENST00000445300.1;ENST00000445300.1	TSS1500;1stExon;5'UTR	ERRFI1;ERRFI1;ERRFI1;RP11-431K24.1;RP11-431K24.1	ENST00000474874.1;ENST00000469499.1;ENST00000377482.5;ENST00000445300.1;ENST00000445300.1	TSS1500;TSS1500;TSS1500;1stExon;5'UTR	chr1:8087220-8087875	3		NA		NA	NA	TRUE	450K	15_Quies	chr1:8087001-8102800	ERRFI1	TSS1500	7.01e-31	1.109	7.49e-28	NA	NA
cg10227331	1	8181647	+	3532	856777	rs11121284	1	9038424	C	T	5.06e-06	0.597804	0.00547854	0.0309059		OpenSea								RP11-431K24.1	ENST00000445300.1	5'UTR	RP11-431K24.1	ENST00000445300.1	5'UTR	chr1:8181405-8181735	3		NA		NA	NA	TRUE	450K	7_Enh	chr1:8181201-8181800		Intergenic	NA	NA	NA	NA	NA
cg01920963	1	8187378	-	3533	-1831	rs9435008	1	8189209	G	A	1.22e-16	0.886273	3.24e-12	6.62e-11		OpenSea					chr1:8187209-8187209										NA		NA		NA	NA	NA	EPIC-only	14_ReprPCWk	chr1:8181801-8203400		Intergenic	NA	NA	NA	NA	NA
cg00258316	1	8194341	-	3528	-679	rs9435013	1	8195020	G	T	6.66e-07	-0.535248	0.000689333	0.00480567		OpenSea														chr1:8193800-8194455	3		NA		NA	NA	TRUE	450K	14_ReprPCWk	chr1:8181801-8203400		Intergenic	5.64e-05	-0.5248	0.01924	1.35e-09	-6.06
cg00020474	1	8214963	+	3529	975	rs9661870	1	8215938	A	G	5.2e-08	-0.669209	0.000111015	0.000891746		OpenSea					chr1:8214748-8214748	1:8214844-8214981	Unclassified_Cell_type_specific							chr1:8214780-8215255	3		NA		NA	NA	TRUE	450K	7_Enh	chr1:8208601-8215000		Intergenic	1.98e-05	-0.5605	0.00152	1.67e-20	-9.28
cg13253920	1	8257919	+	3548	2915	rs11587140	1	8260834	T	C	3.06e-06	0.612686	0.00307059	0.0185771		OpenSea					chr1:8257762-8257762									chr1:8257800-8258355	3		NA		NA	NA	NA	EPIC-only	15_Quies	chr1:8244201-8268800		Intergenic	NA	NA	NA	NA	NA
cg06665786	1	8258113	-	3548	1800	rs11121127	1	8256313	G	A	1.41e-07	0.689349	0.00025939	0.00195546		OpenSea														chr1:8257800-8258355	3		NA		NA	NA	NA	EPIC-only	15_Quies	chr1:8244201-8268800		Intergenic	NA	NA	NA	NA	NA
cg06441457	1	8273949	-	3597	9	rs395847	1	8273940	T	C	7.89e-15	-1.14295	3.33e-10	5.45e-09	chr1:8271996-8272202	S_Shore	LOC102724539	NR_125998	Body					RP11-431K24.3	ENST00000452982.1	5'UTR	RP11-431K24.3	ENST00000452982.1	5'UTR	chr1:8273800-8274070	3		NA		NA	NA	NA	EPIC-only	14_ReprPCWk	chr1:8268801-8277000	LOC102724539	Body	NA	NA	NA	NA	NA
cg06974662	1	8277080	+	3600	-1796	rs421490	1	8275284	A	G	5.56e-12	-1.05398	1.91e-08	2.54e-07	chr1:8277195-8277822	N_Shore														chr1:8276965-8277775	3		NA		NA	NA	TRUE	450K	12_EnhBiv	chr1:8277001-8277200		Intergenic	9.1e-09	-1.081	4.76e-06	6.42e-10	-6.18
cg00894449	1	8280499	-	3607	-5762	rs115599079	1	8286261	T	A	4.94e-14	-1.65072	4.64e-10	7.47e-09	chr1:8277195-8277822	S_Shelf						1:8280364-8280516	Unclassified_Cell_type_specific	RP11-431K24.4;RP11-431K24.4	ENST00000424689.1;ENST00000424689.1	3'UTR;1stExon	RP11-431K24.4;RP11-431K24.4	ENST00000424689.1;ENST00000424689.1	3'UTR;1stExon	chr1:8280340-8280555	3		NA		NA	NA	TRUE	450K	14_ReprPCWk	chr1:8279001-8306200		Intergenic	5.31e-06	-1.23	0.0003757	NA	NA
cg11166167	1	8292578	-	3628	383	rs299501	1	8292195	G	A	1.89e-09	-0.648715	8.09e-06	7.71e-05		OpenSea														chr1:8291925-8292850	3		NA		NA	NA	TRUE	450K	14_ReprPCWk	chr1:8279001-8306200		Intergenic	0.0003622	-0.4316	0.09902	NA	NA
cg00184512	1	8383636	-	3734	792396	rs12723148	1	7591240	G	A	2.04e-07	0.739604	0.000402769	0.00293419	chr1:8384387-8384719	N_Shore	SLC45A1	NM_001080397	TSS1500					SLC45A1;SLC45A1	ENST00000471889.1;ENST00000289877.8	5'UTR;TSS1500	SLC45A1;SLC45A1	ENST00000471889.1;ENST00000289877.8	5'UTR;TSS1500		NA		NA		NA	NA	TRUE	450K	15_Quies	chr1:8379001-8412000	SLC45A1	TSS1500	NA	NA	NA	NA	NA
cg19395467	1	8389679	+	3748	-2949	rs9628987	1	8386730	A	C	8.45e-16	-1.08877	7.52e-12	1.48e-10	chr1:8390202-8390800	N_Shore	SLC45A1	NM_001080397	Body					SLC45A1	ENST00000481265.1	TSS1500	SLC45A1;SLC45A1	ENST00000497660.1;ENST00000481265.1	TSS1500;TSS1500	chr1:8389560-8390030	3		NA		NA	NA	NA	EPIC-only	15_Quies	chr1:8379001-8412000	SLC45A1	Body	NA	NA	NA	NA	NA
cg15908102	1	8390160	-	3745	1006	rs80046868	1	8389154	G	A	5.74e-06	-0.570249	0.00774379	0.0416838	chr1:8390202-8390800	N_Shore	SLC45A1	NM_001080397	Body					SLC45A1	ENST00000481265.1	TSS1500	SLC45A1;SLC45A1	ENST00000481265.1;ENST00000497660.1	TSS1500;TSS200		NA	chr1:8389564-8390232	6		NA	NA	NA	EPIC-only	15_Quies	chr1:8379001-8412000	SLC45A1	Body	NA	NA	NA	NA	NA
cg22352169	1	8394401	-	3747	4	rs11121167	1	8394397	A	G	2.39e-31	-1.11361	1.3e-25	1.15e-23	chr1:8395343-8395635	N_Shore	SLC45A1	NM_001080397	Body					SLC45A1	ENST00000481265.1	5'UTR	SLC45A1;SLC45A1	ENST00000497660.1;ENST00000481265.1	5'UTR;5'UTR		NA		NA		NA	NA	TRUE	450K	15_Quies	chr1:8379001-8412000	SLC45A1	Body	3.06e-05	-0.5011	0.0215	NA	NA
cg25079060	1	8438488	-	3780	-98801	rs1884352	1	8537289	G	A	4.08e-08	-0.582358	5.81e-05	0.000488324		OpenSea	RERE;RERE;RERE	NM_001042682;NM_001042681;NM_012102	5'UTR;Body;Body					RERE	ENST00000476556.1	5'UTR	RERE;RERE;RERE;RERE;RERE	ENST00000488215.1;ENST00000476556.1;ENST00000460659.1;ENST00000492766.1;ENST00000465125.1	3'UTR;5'UTR;3'UTR;3'UTR;3'UTR	chr1:8438285-8438610	3		NA		NA	NA	NA	EPIC-only	6_EnhG	chr1:8437401-8442200	RERE	5'UTR	NA	NA	NA	NA	NA
cg01331387	1	8443239	+	3787	-11103	rs894875	1	8432136	C	T	4.54e-06	0.581618	0.00553493	0.0311796		OpenSea	RERE;RERE;RERE	NM_001042682;NM_001042681;NM_012102	5'UTR;Body;Body			1:8442987-8443552	Unclassified_Cell_type_specific	RERE	ENST00000476556.1	5'UTR	RERE;RERE;RERE;RERE;RERE	ENST00000488215.1;ENST00000476556.1;ENST00000460659.1;ENST00000492766.1;ENST00000465125.1	3'UTR;5'UTR;3'UTR;3'UTR;3'UTR	chr1:8443020-8443470	3		NA		NA	NA	NA	EPIC-only	2_TssAFlnk	chr1:8443201-8443600	RERE	5'UTR	NA	NA	NA	NA	NA
cg23268115	1	8444616	+	3786	92673	rs1884352	1	8537289	G	A	1e-08	-0.605518	1.94e-05	0.000174593		OpenSea	RERE;RERE;RERE	NM_001042682;NM_001042681;NM_012102	5'UTR;Body;Body					RERE	ENST00000476556.1	5'UTR	RERE;RERE;RERE;RERE;RERE	ENST00000488215.1;ENST00000476556.1;ENST00000460659.1;ENST00000492766.1;ENST00000465125.1	3'UTR;5'UTR;3'UTR;3'UTR;3'UTR	chr1:8444600-8444990	3		NA		NA	NA	NA	EPIC-only	6_EnhG	chr1:8443801-8445200	RERE	5'UTR	NA	NA	NA	NA	NA
cg00546117	1	8445545	-	3783	8743	rs6678140	1	8436802	C	T	1.39e-15	0.937502	2.25e-11	4.2e-10		OpenSea	RERE;RERE;RERE	NM_001042682;NM_012102;NM_001042681	5'UTR;Body;Body					RERE	ENST00000476556.1	5'UTR	RERE;RERE;RERE;RERE;RERE	ENST00000488215.1;ENST00000476556.1;ENST00000460659.1;ENST00000492766.1;ENST00000465125.1	3'UTR;5'UTR;3'UTR;3'UTR;3'UTR		NA		NA		NA	NA	TRUE	450K	7_Enh	chr1:8445201-8447000	RERE	5'UTR	1.52e-12	0.7944	1.63e-10	1.73e-81	19.1
cg03610117	1	8450231	+	3784	39071	rs301799	1	8489302	C	T	9.77e-12	-0.7179	8.18e-08	1.01e-06		OpenSea	RERE;RERE;RERE	NM_001042682;NM_012102;NM_001042681	5'UTR;Body;Body			1:8450208-8450443	Gene_Associated_Cell_type_specific	RERE	ENST00000476556.1	5'UTR	RERE;RERE;RERE;RERE;RERE	ENST00000488215.1;ENST00000476556.1;ENST00000460659.1;ENST00000492766.1;ENST00000465125.1	3'UTR;5'UTR;3'UTR;3'UTR;3'UTR	chr1:8450080-8450270	3		NA		NA	NA	TRUE	450K	7_Enh	chr1:8450201-8452000	RERE	5'UTR	6.88e-14	-0.8303	6.49e-11	1.2e-15	-8
cg19679865	1	8467904	+	3794	13112	rs301805	1	8481016	T	G	4.76e-07	-0.551806	0.000868911	0.00593406		OpenSea	RERE;RERE;RERE	NM_001042682;NM_012102;NM_001042681	5'UTR;Body;Body			1:8467804-8468063	Gene_Associated_Cell_type_specific	RERE	ENST00000476556.1	5'UTR	RERE;RERE;RERE;RERE;RERE	ENST00000488215.1;ENST00000476556.1;ENST00000460659.1;ENST00000492766.1;ENST00000465125.1	3'UTR;5'UTR;3'UTR;3'UTR;3'UTR		NA		NA		NA	NA	TRUE	450K	7_Enh	chr1:8467601-8472200	RERE	5'UTR	0.159	-0.1699	0.7242	6.71e-07	-4.97
cg04995521	1	8468871	-	3793	-29809	rs301803	1	8498680	A	T	6.52e-20	-1.03958	6.12e-16	1.86e-14		OpenSea	RERE;RERE;RERE	NM_001042682;NM_012102;NM_001042681	5'UTR;Body;Body			1:8468586-8469627	Promoter_Associated	RERE	ENST00000476556.1	5'UTR	RERE;RERE;RERE;RERE;RERE	ENST00000488215.1;ENST00000476556.1;ENST00000460659.1;ENST00000492766.1;ENST00000465125.1	3'UTR;5'UTR;3'UTR;3'UTR;3'UTR	chr1:8468105-8468875	3		NA		NA	NA	TRUE	450K	7_Enh	chr1:8467601-8472200	RERE	5'UTR	NA	NA	NA	NA	NA
cg16958658	1	8468953	+	3793	36105	rs301816	1	8505058	G	A	4.05e-16	-0.834484	1.49e-11	2.84e-10		OpenSea	RERE;RERE;RERE	NM_001042682;NM_001042681;NM_012102	5'UTR;Body;Body			1:8468586-8469627	Promoter_Associated	RERE	ENST00000476556.1	5'UTR	RERE;RERE;RERE;RERE;RERE	ENST00000488215.1;ENST00000476556.1;ENST00000460659.1;ENST00000492766.1;ENST00000465125.1	3'UTR;5'UTR;3'UTR;3'UTR;3'UTR		NA		NA	chr1:8468085-8469877	6	NA	NA	EPIC-only	7_Enh	chr1:8467601-8472200	RERE	5'UTR	NA	NA	NA	NA	NA
cg00786138	1	8470722	-	3787	-5706	rs159960	1	8476428	A	G	8.37e-14	-0.803373	1.55e-09	2.35e-08		OpenSea	RERE;RERE;RERE	NM_001042682;NM_012102;NM_001042681	5'UTR;Body;Body			1:8470715-8470816	Unclassified_Cell_type_specific	RERE	ENST00000476556.1	5'UTR	RERE;RERE;RERE;RERE;RERE	ENST00000488215.1;ENST00000476556.1;ENST00000460659.1;ENST00000492766.1;ENST00000465125.1	3'UTR;5'UTR;3'UTR;3'UTR;3'UTR		NA		NA		NA	NA	TRUE	450K	7_Enh	chr1:8467601-8472200	RERE	5'UTR	NA	NA	NA	NA	NA
cg15702277	1	8477935	-	3784	-3081	rs301805	1	8481016	T	G	1.46e-26	-1.02305	3.7e-21	1.97e-19		OpenSea	RERE;RERE;RERE	NM_001042682;NM_012102;NM_001042681	5'UTR;Body;Body					RERE	ENST00000476556.1	5'UTR	RERE;RERE;RERE;RERE;RERE	ENST00000488215.1;ENST00000476556.1;ENST00000460659.1;ENST00000492766.1;ENST00000465125.1	3'UTR;5'UTR;3'UTR;3'UTR;3'UTR	chr1:8477645-8478215	3		NA		NA	NA	TRUE	450K	6_EnhG	chr1:8472201-8478400	RERE	5'UTR	4.26e-24	-1.024	2.07e-21	2.48e-45	-14.1
cg00120948	1	8484417	+	3780	-3401	rs301805	1	8481016	T	G	1.94e-15	-0.821096	2.57e-11	4.75e-10	chr1:8483389-8484339	S_Shore	RERE;RERE;RERE	NM_012102;NM_001042682;NM_001042681	Body;TSS1500;Body			1:8484230-8484456	Promoter_Associated	RP5-1115A15.1;RERE;RP5-1115A15.1	ENST00000449895.1;ENST00000476556.1;ENST00000444276.1	TSS1500;TSS1500;TSS1500	RP5-1115A15.1;RERE;RERE;RP5-1115A15.1;RERE;RERE;RERE	ENST00000449895.1;ENST00000460659.1;ENST00000476556.1;ENST00000444276.1;ENST00000465125.1;ENST00000488215.1;ENST00000464972.1	TSS1500;TSS1500;TSS1500;TSS1500;TSS200;3'UTR;3'UTR	chr1:8482420-8485155	3		NA		NA	NA	TRUE	450K	2_TssAFlnk	chr1:8484401-8484800	RERE	Body	7.84e-16	-0.8636	7.93e-13	8.63e-16	-8.04
cg19465883	1	8484670	-	3783	-153	rs301807	1	8484823	A	G	3.62e-38	-1.14844	2.05e-33	5.22e-31	chr1:8483389-8484339	S_Shore	RERE;LOC102724552;RERE;RERE	NM_001042682;NR_125999;NM_001042681;NM_012102	TSS1500;TSS200;Body;Body					RERE;RP5-1115A15.1;RP5-1115A15.1	ENST00000476556.1;ENST00000444276.1;ENST00000449895.1	TSS1500;TSS1500;TSS200	RERE;RERE;RP5-1115A15.1;RERE;RP5-1115A15.1;RERE;RERE	ENST00000460659.1;ENST00000476556.1;ENST00000444276.1;ENST00000465125.1;ENST00000449895.1;ENST00000488215.1;ENST00000464972.1	TSS1500;TSS1500;TSS1500;TSS1500;TSS200;3'UTR;3'UTR	chr1:8482420-8485155	3		NA		NA	NA	NA	EPIC-only	2_TssAFlnk	chr1:8484401-8484800	RERE	TSS1500	NA	NA	NA	NA	NA
cg16484858	1	8484694	-	3784	3678	rs301805	1	8481016	T	G	2.36e-27	-1.03383	1.37e-21	7.64e-20	chr1:8483389-8484339	S_Shore	RERE;LOC102724552;RERE;RERE	NM_001042682;NR_125999;NM_001042681;NM_012102	TSS1500;TSS200;Body;Body					RERE;RP5-1115A15.1;RP5-1115A15.1	ENST00000476556.1;ENST00000444276.1;ENST00000449895.1	TSS1500;TSS1500;TSS200	RERE;RERE;RP5-1115A15.1;RERE;RP5-1115A15.1;RERE;RERE	ENST00000460659.1;ENST00000476556.1;ENST00000444276.1;ENST00000465125.1;ENST00000449895.1;ENST00000488215.1;ENST00000464972.1	TSS1500;TSS1500;TSS1500;TSS1500;TSS200;3'UTR;3'UTR	chr1:8482420-8485155	3		NA		NA	NA	NA	EPIC-only	2_TssAFlnk	chr1:8484401-8484800	RERE	TSS1500	NA	NA	NA	NA	NA
cg14004768	1	8484703	+	3784	-3687	rs301805	1	8481016	T	G	2.09e-26	-1.02089	1.07e-20	5.43e-19	chr1:8483389-8484339	S_Shore	RERE;LOC102724552;RERE;RERE	NM_001042682;NR_125999;NM_001042681;NM_012102	TSS1500;TSS200;Body;Body					RERE;RP5-1115A15.1;RP5-1115A15.1	ENST00000476556.1;ENST00000444276.1;ENST00000449895.1	TSS1500;TSS1500;TSS200	RERE;RERE;RP5-1115A15.1;RERE;RP5-1115A15.1;RERE;RERE	ENST00000460659.1;ENST00000476556.1;ENST00000444276.1;ENST00000465125.1;ENST00000449895.1;ENST00000488215.1;ENST00000464972.1	TSS1500;TSS1500;TSS1500;TSS1500;TSS200;3'UTR;3'UTR	chr1:8482420-8485155	3		NA		NA	NA	NA	EPIC-only	2_TssAFlnk	chr1:8484401-8484800	RERE	TSS1500	NA	NA	NA	NA	NA
cg04317648	1	8485376	+	3782	11931	rs301802	1	8497307	T	A	2.28e-12	-0.738225	1.69e-08	2.27e-07	chr1:8483389-8484339	S_Shore	LOC102724552;RERE;RERE	NR_125999;NM_001042681;NM_012102	Body;Body;Body					RP5-1115A15.1;RP5-1115A15.1	ENST00000444276.1;ENST00000449895.1	TSS1500;5'UTR	RP5-1115A15.1;RERE;RERE;RP5-1115A15.1;RERE	ENST00000444276.1;ENST00000465125.1;ENST00000488215.1;ENST00000449895.1;ENST00000464972.1	TSS1500;TSS1500;TSS200;5'UTR;3'UTR	chr1:8485205-8485535	3		NA		NA	NA	NA	EPIC-only	7_Enh	chr1:8484801-8487600	LOC102724552	Body	NA	NA	NA	NA	NA
cg17029193	1	8510607	-	3856	-104319	rs6577501	1	8614926	T	C	8.11e-18	-0.854742	4.34e-14	1.09e-12		OpenSea	RERE;RERE	NM_012102;NM_001042681	Body;Body								RERE	ENST00000464972.1	3'UTR	chr1:8510340-8510855	3		NA		NA	NA	TRUE	450K	7_Enh	chr1:8508801-8511000	RERE	Body	0.008382	-0.3489	0.1445	NA	NA
cg11516004	1	8533501	-	3812	22924	rs301814	1	8510577	T	C	6.97e-10	0.645074	2.24e-06	2.3e-05		OpenSea	RERE;RERE	NM_012102;NM_001042681	Body;Body					RERE	ENST00000480342.1	3'UTR	RERE;RERE	ENST00000464972.1;ENST00000480342.1	3'UTR;3'UTR	chr1:8533500-8534070	3		NA		NA	NA	TRUE	450K	7_Enh	chr1:8532401-8533800	RERE	Body	0.6254	0.06456	0.8493	2.75e-05	4.19
cg12007105	1	8534565	-	3805	-158972	rs10779704	1	8693537	A	C	3.84e-08	0.597301	4.24e-05	0.000363604		OpenSea	RERE;RERE	NM_001042681;NM_012102	Body;Body					RERE	ENST00000480342.1	3'UTR	RERE;RERE	ENST00000464972.1;ENST00000480342.1	3'UTR;3'UTR	chr1:8534460-8534690	3		NA		NA	NA	NA	EPIC-only	5_TxWk	chr1:8533801-8537800	RERE	Body	NA	NA	NA	NA	NA
cg07500486	1	8534629	-	3805	-158908	rs10779704	1	8693537	A	C	1.47e-11	0.716	7.23e-08	9.02e-07		OpenSea	RERE;RERE	NM_001042681;NM_012102	Body;Body					RERE	ENST00000480342.1	3'UTR	RERE;RERE	ENST00000464972.1;ENST00000480342.1	3'UTR;3'UTR	chr1:8534460-8534690	3		NA		NA	NA	NA	EPIC-only	5_TxWk	chr1:8533801-8537800	RERE	Body	NA	NA	NA	NA	NA
cg18507560	1	8586297	+	3686	84696	rs2401133	1	8670993	T	C	3.01e-13	0.927239	6.35e-09	8.95e-08		OpenSea	RERE;RERE	NM_001042681;NM_012102	Body;Body			1:8585545-8586488	Promoter_Associated	RERE;RERE	ENST00000377464.1;ENST00000480342.1	TSS1500;3'UTR	RERE;RERE;RERE;RERE	ENST00000507012.1;ENST00000377464.1;ENST00000464972.1;ENST00000480342.1	TSS200;TSS1500;TSS1500;3'UTR	chr1:8585280-8586335	3		NA		NA	NA	NA	EPIC-only	2_TssAFlnk	chr1:8586201-8586400	RERE	Body	NA	NA	NA	NA	NA
cg04686571	1	8591268	-	3677	-821046	rs1294027	1	9412314	A	G	8.78e-07	-0.676145	0.00113041	0.00754192		OpenSea	RERE;RERE	NM_001042681;NM_012102	Body;Body					RERE	ENST00000480342.1	3'UTR	RERE	ENST00000480342.1	3'UTR		NA	chr1:8591264-8591673	3		NA	NA	NA	EPIC-only	15_Quies	chr1:8587201-8593000	RERE	Body	NA	NA	NA	NA	NA
cg12764441	1	8662670	-	3659	178141	rs57310340	1	8484529	A	G	1.18e-06	0.951777	0.00177972	0.0113618		OpenSea	RERE;RERE	NM_012102;NM_001042681	Body;Body			1:8662662-8662794	Unclassified_Cell_type_specific	RERE	ENST00000480342.1	3'UTR	RERE	ENST00000480342.1	3'UTR	chr1:8662660-8662870	3		NA		NA	NA	TRUE	450K	7_Enh	chr1:8662001-8665200	RERE	Body	0.003906	0.5875	0.03118	NA	NA
cg20311522	1	8709247	+	3644	-13725	rs6703577	1	8695522	C	A	1.08e-06	-0.643205	0.000966213	0.00653957		OpenSea	RERE;RERE	NM_001042681;NM_012102	Body;Body					RERE	ENST00000480342.1	3'UTR	RERE	ENST00000480342.1	3'UTR	chr1:8709100-8709430	3		NA		NA	NA	NA	EPIC-only	15_Quies	chr1:8692801-8711200	RERE	Body	NA	NA	NA	NA	NA
cg02423433	1	8741157	-	3614	-244	rs7556169	1	8741401	A	G	1.37e-34	-1.08305	4.86e-28	5.84e-26		OpenSea	RERE;RERE	NM_001042681;NM_012102	5'UTR;5'UTR					RERE;RERE;RERE	ENST00000480342.1;ENST00000337907.3;ENST00000400908.2	3'UTR;5'UTR;5'UTR	RERE;RERE;RERE;RERE	ENST00000468247.1;ENST00000480342.1;ENST00000337907.3;ENST00000400908.2	3'UTR;3'UTR;5'UTR;5'UTR	chr1:8741120-8741630	3		NA		NA	NA	NA	EPIC-only	7_Enh	chr1:8740001-8742200	RERE	5'UTR	NA	NA	NA	NA	NA
cg06159269	1	8767347	-	3587	-89256	rs7524437	1	8856603	A	G	1.11e-13	0.901362	1.27e-09	1.94e-08	chr1:8763005-8763549	S_Shelf	RERE;RERE	NM_012102;NM_001042681	5'UTR;5'UTR					RERE;RERE;RERE	ENST00000480342.1;ENST00000337907.3;ENST00000400908.2	3'UTR;5'UTR;5'UTR	RERE;RERE;RERE	ENST00000480342.1;ENST00000337907.3;ENST00000400908.2	3'UTR;5'UTR;5'UTR		NA	chr1:8767038-8767519	4	chr1:8766949-8767887	6	NA	TRUE	450K	14_ReprPCWk	chr1:8766001-8772200	RERE	5'UTR	2.39e-07	0.7171	8.32e-05	7.46e-45	14.1
cg24352878	1	8772712	-	3583	117948	rs4908768	1	8654764	G	A	5.18e-08	-0.740409	0.000103973	0.000839141		OpenSea	RERE;RERE	NM_012102;NM_001042681	5'UTR;5'UTR					RERE;RERE;RERE	ENST00000480342.1;ENST00000337907.3;ENST00000400908.2	3'UTR;5'UTR;5'UTR	RERE;RERE;RERE	ENST00000480342.1;ENST00000337907.3;ENST00000400908.2	3'UTR;5'UTR;5'UTR	chr1:8772200-8772775	3		NA		NA	NA	TRUE	450K	7_Enh	chr1:8772201-8773600	RERE	5'UTR	NA	NA	NA	NA	NA
cg19371916	1	8874984	-	3450	-43329	rs10864368	1	8918313	T	C	1.73e-22	-0.981756	1.05e-16	3.47e-15	chr1:8877012-8877283	N_Shelf	RERE;RERE	NM_012102;NM_001042681	5'UTR;5'UTR					RERE;RERE	ENST00000337907.3;ENST00000400908.2	5'UTR;5'UTR	RERE;RERE	ENST00000337907.3;ENST00000400908.2	5'UTR;5'UTR		NA		NA	chr1:8874906-8875357	6	NA	TRUE	450K	7_Enh	chr1:8874201-8876400	RERE	5'UTR	2.57e-09	-0.6959	2.05e-06	6.42e-57	-15.9
cg10211414	1	8875053	-	3450	-43260	rs10864368	1	8918313	T	C	1.18e-13	-0.792827	7.13e-10	1.12e-08	chr1:8877012-8877283	N_Shore	RERE;RERE	NM_012102;NM_001042681	5'UTR;5'UTR			1:8874993-8875206	Unclassified_Cell_type_specific	RERE;RERE	ENST00000337907.3;ENST00000400908.2	5'UTR;5'UTR	RERE;RERE	ENST00000337907.3;ENST00000400908.2	5'UTR;5'UTR	chr1:8875020-8875250	3		NA		NA	NA	TRUE	450K	7_Enh	chr1:8874201-8876400	RERE	5'UTR	0.0004603	-0.4297	0.1875	1.75e-57	-16
cg11479570	1	8878243	+	3447	-950861	rs836286	1	7927382	A	G	3.23e-06	-0.553009	0.00435788	0.0252898	chr1:8877598-8878092	S_Shore	RERE;RERE	NM_001042681;NM_012102	TSS1500;TSS1500			1:8878232-8878271	Promoter_Associated	RERE;RERE	ENST00000337907.3;ENST00000400908.2	TSS1500;TSS1500	RERE;RERE	ENST00000337907.3;ENST00000400908.2	TSS1500;TSS1500	chr1:8877660-8878450	3		NA		NA	NA	NA	EPIC-only	2_TssAFlnk	chr1:8878201-8878600	RERE	TSS1500	NA	NA	NA	NA	NA
cg14214669	1	8881990	-	3437	-36323	rs10864368	1	8918313	T	C	1.61e-07	-0.584456	0.000222708	0.00169907	chr1:8877598-8878092	S_Shelf														chr1:8881900-8882330	3		NA		NA	NA	NA	EPIC-only	15_Quies	chr1:8878801-8889000		Intergenic	NA	NA	NA	NA	NA
cg07306469	1	8904698	+	3433	3514	rs2065603	1	8908212	G	A	4.6e-08	0.614169	7.97e-05	0.000655619		OpenSea														chr1:8904505-8905155	3		NA		NA	NA	NA	EPIC-only	15_Quies	chr1:8890001-8908800		Intergenic	NA	NA	NA	NA	NA
cg18041278	1	8908057	-	3424	-155	rs2065603	1	8908212	G	A	4.6e-07	0.570552	0.000660812	0.00462354		OpenSea														chr1:8907685-8908415	3		NA		NA	NA	NA	EPIC-only	15_Quies	chr1:8890001-8908800		Intergenic	NA	NA	NA	NA	NA
cg13785123	1	8931135	+	3338	6091	rs12752143	1	8937226	T	C	4.38e-10	-0.73939	2.17e-06	2.24e-05		OpenSea	ENO1	NM_001428	Body			1:8931117-8933087	Promoter_Associated	ENO1;ENO1	ENST00000464920.1;ENST00000464920.1	1stExon;3'UTR	ENO1;ENO1;ENO1;ENO1;ENO1	ENST00000486051.1;ENST00000464920.1;ENST00000464920.1;ENST00000464594.1;ENST00000497492.1	3'UTR;1stExon;3'UTR;3'UTR;3'UTR	chr1:8931120-8931575	3		NA		NA	NA	TRUE	450K	4_Tx	chr1:8919401-8931400	ENO1	Body	4.64e-05	-0.5659	0.01536	NA	NA
cg26215543	1	8936009	+	3321	-17696	rs10864368	1	8918313	T	C	1.04e-29	-1.08655	3.52e-24	2.62e-22	chr1:8938098-8939409	N_Shelf	ENO1	NM_001428	5'UTR					ENO1;ENO1-IT1	ENST00000234590.4;ENST00000414948.1	5'UTR;3'UTR	ENO1;ENO1;ENO1;ENO1;ENO1;ENO1-IT1;ENO1;ENO1	ENST00000486051.1;ENST00000492343.1;ENST00000489867.1;ENST00000234590.4;ENST00000463324.1;ENST00000414948.1;ENST00000464594.1;ENST00000497492.1	3'UTR;3'UTR;3'UTR;5'UTR;TSS1500;3'UTR;3'UTR;3'UTR		NA		NA	chr1:8915348-8941135	6	NA	NA	EPIC-only	2_TssAFlnk	chr1:8936001-8938600	ENO1	5'UTR	NA	NA	NA	NA	NA
cg06972019	1	8937448	+	3318	-19135	rs10864368	1	8918313	T	C	2.02e-41	-1.20304	1.23e-34	3.92e-32	chr1:8938098-8939409	N_Shore	ENO1	NM_001428	5'UTR					ENO1;ENO1-IT1;ENO1-AS1	ENST00000234590.4;ENST00000414948.1;ENST00000442636.1	5'UTR;3'UTR;TSS1500	ENO1;ENO1;ENO1;ENO1;ENO1-IT1;ENO1-AS1;ENO1;ENO1	ENST00000486051.1;ENST00000492343.1;ENST00000489867.1;ENST00000234590.4;ENST00000414948.1;ENST00000442636.1;ENST00000464594.1;ENST00000497492.1	3'UTR;3'UTR;3'UTR;5'UTR;3'UTR;TSS1500;3'UTR;3'UTR	chr1:8937320-8937690	3		NA		NA	NA	TRUE	450K	2_TssAFlnk	chr1:8936001-8938600	ENO1	5'UTR	1.33e-40	-1.234	5.24e-38	5.24e-221	-31.7
cg13530442	1	8939736	-	3314	21423	rs10864368	1	8918313	T	C	1.26e-17	-0.888741	1.61e-13	3.79e-12	chr1:8938098-8939409	S_Shore	ENO1-AS1;ENO1	NR_038351;NM_001428	Body;TSS1500					ENO1-AS1;ENO1	ENST00000442636.1;ENST00000234590.4	5'UTR;TSS1500	ENO1;ENO1-AS1;ENO1;ENO1;ENO1;ENO1;ENO1	ENST00000497492.1;ENST00000442636.1;ENST00000464594.1;ENST00000492343.1;ENST00000486051.1;ENST00000234590.4;ENST00000489867.1	TSS1500;5'UTR;TSS1500;TSS1500;TSS1500;TSS1500;TSS1500	chr1:8938725-8939790	3		NA		NA	NA	NA	EPIC-only	2_TssAFlnk	chr1:8939401-8939800	ENO1-AS1	Body	NA	NA	NA	NA	NA
cg21909680	1	8943881	+	3304	41155	rs10864370	1	8985036	C	T	3.97e-06	-0.552132	0.00398635	0.0233921		OpenSea								U6	ENST00000364855.1	TSS1500	U6	ENST00000364855.1	TSS1500	chr1:8943600-8943935	3		NA		NA	NA	NA	EPIC-only	15_Quies	chr1:8940001-8959200		Intergenic	NA	NA	NA	NA	NA
cg20182684	1	8952456	+	3284	18	rs34802130	1	8952474	G	A	1.13e-10	-0.758343	1.74e-07	2.07e-06		OpenSea								HMGN2P17	ENST00000437767.1	TSS1500	HMGN2P17	ENST00000437767.1	TSS1500		NA		NA		NA	NA	NA	EPIC-only	15_Quies	chr1:8940001-8959200		Intergenic	NA	NA	NA	NA	NA
cg20510033	1	8960134	-	3265	-11376	rs6687798	1	8971510	G	C	9.07e-08	0.77419	0.000168989	0.00131652		OpenSea						1:8959962-8960312	Unclassified_Cell_type_specific							chr1:8960025-8960375	3		NA		NA	NA	TRUE	450K	7_Enh	chr1:8959201-8960800		Intergenic	0.01704	0.3842	0.7401	NA	NA
cg10207928	1	8963950	-	3260	2606	rs12033337	1	8961344	T	C	4.5e-08	-0.651216	7.61e-05	0.000627557		OpenSea															NA	chr1:8963619-8964423	6	chr1:8963496-8964623	6	NA	TRUE	450K	15_Quies	chr1:8960801-8978200		Intergenic	NA	NA	NA	NA	NA
cg26857135	1	8972241	-	3247	-8572	rs12132689	1	8980813	T	C	5.52e-35	-1.27288	4.58e-28	5.53e-26		OpenSea															NA		NA	chr1:8971041-8972278	6	NA	NA	EPIC-only	15_Quies	chr1:8960801-8978200		Intergenic	NA	NA	NA	NA	NA
cg03357684	1	8985145	+	3250	2452	rs2765513	1	8987597	C	T	2.85e-08	0.739669	6.11e-05	0.000511449		OpenSea					chr1:8985051-8985051										NA		NA		NA	NA	NA	EPIC-only	2_TssAFlnk	chr1:8984801-8985600		Intergenic	NA	NA	NA	NA	NA
cg01002223	1	8987034	+	3252	563	rs2765513	1	8987597	C	T	4.09e-10	0.822223	1.67e-06	1.75e-05		OpenSea					chr1:8986862-8986862	1:8986398-8987132	Unclassified_Cell_type_specific								NA		NA		NA	NA	TRUE	450K	2_TssAFlnk	chr1:8986601-8987400		Intergenic	3.64e-06	0.637	0.006549	NA	NA
cg06107228	1	8999860	+	3251	360	rs12091891	1	9000220	A	G	4.74e-11	-1.35538	2.01e-07	2.37e-06		OpenSea														chr1:8999705-9000115	3		NA		NA	NA	NA	EPIC-only	7_Enh	chr1:8997801-9000800		Intergenic	NA	NA	NA	NA	NA
cg22900035	1	9001975	+	3252	-344	rs12067941	1	9001631	C	A	6.58e-08	-1.15425	0.000127493	0.00101406		OpenSea														chr1:9001940-9002190	3		NA		NA	NA	NA	EPIC-only	5_TxWk	chr1:9000801-9002600		Intergenic	NA	NA	NA	NA	NA
cg07601804	1	9023134	-	3247	-438	rs6577545	1	9023572	C	G	1.04e-24	-1.21809	2.89e-19	1.26e-17		OpenSea	CA6	NM_001215	Body			1:9021937-9023327	Unclassified	CA6	ENST00000476083.1	5'UTR	CA6;CA6	ENST00000475703.1;ENST00000476083.1	5'UTR;5'UTR	chr1:9022745-9023415	3		NA		NA	NA	TRUE	450K	7_Enh	chr1:9022401-9024800	CA6	Body	5.14e-17	-1.129	2.59e-14	3.66e-71	-17.8
cg24885723	1	9030439	+	3240	34983	rs7544111	1	9065422	C	T	7.91e-06	0.605985	0.00766437	0.0413183		OpenSea	CA6	NM_001215	Body			1:9030388-9030479	Unclassified_Cell_type_specific	CA6	ENST00000476083.1	5'UTR	CA6;CA6	ENST00000475703.1;ENST00000476083.1	5'UTR;5'UTR		NA		NA		NA	NA	TRUE	450K	2_TssAFlnk	chr1:9029401-9031800	CA6	Body	0.1018	0.2408	0.9867	0.0604	1.88
cg20822540	1	9070127	-	3211	404	rs10864378	1	9069723	T	C	7.04e-19	0.948595	3.18e-14	8.09e-13		OpenSea	SLC2A7	NM_207420	Body			1:9070067-9070408	Unclassified							chr1:9070065-9070355	3		NA		NA	NA	TRUE	450K	15_Quies	chr1:9065601-9090600	SLC2A7	Body	3.03e-17	0.9143	2.94e-14	NA	NA
cg21807930	1	9074902	+	3212	-1101	rs7537425	1	9073801	C	T	1.33e-06	-0.549544	0.00176373	0.0112707		OpenSea	SLC2A7	NM_207420	Body												NA		NA		NA	NA	TRUE	450K	15_Quies	chr1:9065601-9090600	SLC2A7	Body	0.9135	-0.01385	0.9657	5.32e-05	-4.04
cg24880006	1	9084984	+	3199	-4185	rs769903	1	9080799	T	C	1.76e-11	0.773114	1.05e-07	1.28e-06		OpenSea	SLC2A7	NM_207420	Body												NA	chr1:9084848-9085054	6	chr1:9084769-9085305	4	NA	NA	EPIC-only	15_Quies	chr1:9065601-9090600	SLC2A7	Body	NA	NA	NA	NA	NA
cg17341110	1	9124396	+	3165	-32053	rs11121302	1	9092343	T	C	9.29e-07	0.57327	0.00110809	0.00740595		OpenSea	SLC2A5;SLC2A5	NM_003039;NM_001135585	Body;Body					SLC2A5;SLC2A5	ENST00000486632.1;ENST00000535586.1	3'UTR;5'UTR	SLC2A5;SLC2A5;SLC2A5;SLC2A5;SLC2A5;SLC2A5;SLC2A5;SLC2A5;SLC2A5	ENST00000484798.1;ENST00000474145.1;ENST00000479813.1;ENST00000486632.1;ENST00000461296.1;ENST00000487835.1;ENST00000464985.1;ENST00000535586.1;ENST00000473209.1	3'UTR;3'UTR;3'UTR;3'UTR;3'UTR;3'UTR;3'UTR;5'UTR;3'UTR	chr1:9124380-9124830	3		NA		NA	NA	NA	EPIC-only	15_Quies	chr1:9095601-9134800	SLC2A5	Body	NA	NA	NA	NA	NA
cg04901835	1	9127501	-	3163	5878	rs765618	1	9121623	C	T	9.1e-43	1.33931	2.1e-37	1.09e-34		OpenSea	SLC2A5;SLC2A5;SLC2A5	NM_003039;NM_001135585;NR_024180	Body;Body;Body		chr1:9127395-9127395			SLC2A5;SLC2A5	ENST00000486632.1;ENST00000535586.1	3'UTR;5'UTR	SLC2A5;SLC2A5;SLC2A5;SLC2A5;SLC2A5;SLC2A5;SLC2A5;SLC2A5;SLC2A5	ENST00000484798.1;ENST00000474145.1;ENST00000479813.1;ENST00000486632.1;ENST00000461296.1;ENST00000487835.1;ENST00000464985.1;ENST00000535586.1;ENST00000473209.1	3'UTR;3'UTR;3'UTR;3'UTR;3'UTR;3'UTR;3'UTR;5'UTR;3'UTR	chr1:9127345-9127575	3		NA		NA	NA	TRUE	450K	15_Quies	chr1:9095601-9134800	SLC2A5	Body	NA	NA	NA	NA	NA
cg12763828	1	9129646	+	3161	-2487	rs2478869	1	9127159	C	A	1.18e-06	-0.56056	0.00130825	0.00860647	chr1:9131602-9131909	N_Shore	SLC2A5;SLC2A5;SLC2A5;SLC2A5;SLC2A5	NM_003039;NM_001135585;NM_003039;NM_001135585;NR_024180	5'UTR;5'UTR;1stExon;1stExon;Body	low-CpG:9051939-9052394		1:9129596-9130487	Unclassified	SLC2A5;SLC2A5;SLC2A5;SLC2A5;SLC2A5;SLC2A5;SLC2A5;SLC2A5	ENST00000377414.3;ENST00000377424.4;ENST00000377414.3;ENST00000377424.4;ENST00000535586.1;ENST00000456780.2;ENST00000486632.1;ENST00000456780.2	1stExon;1stExon;5'UTR;5'UTR;TSS200;ExonBnd;3'UTR;5'UTR	SLC2A5;SLC2A5;SLC2A5;SLC2A5;SLC2A5;SLC2A5;SLC2A5;SLC2A5;SLC2A5;SLC2A5;SLC2A5;SLC2A5;SLC2A5;SLC2A5;SLC2A5	ENST00000461296.1;ENST00000377414.3;ENST00000377424.4;ENST00000377414.3;ENST00000377424.4;ENST00000535586.1;ENST00000456780.2;ENST00000484798.1;ENST00000474145.1;ENST00000479813.1;ENST00000486632.1;ENST00000487835.1;ENST00000464985.1;ENST00000473209.1;ENST00000456780.2	TSS1500;1stExon;1stExon;5'UTR;5'UTR;TSS200;ExonBnd;3'UTR;3'UTR;3'UTR;3'UTR;3'UTR;3'UTR;3'UTR;5'UTR	chr1:9129080-9130075	3		NA		NA	NA	TRUE	450K	15_Quies	chr1:9095601-9134800	SLC2A5	5'UTR	0.000813	-0.4036	0.1746	NA	NA
cg14296111	1	9129942	-	3161	-3	rs770041	1	9129945	A	G	4.04e-29	-1.12248	9.61e-24	6.8e-22	chr1:9131602-9131909	N_Shore	SLC2A5;SLC2A5	NM_001135585;NM_003039	TSS200;TSS200			1:9129596-9130487	Unclassified	SLC2A5;SLC2A5;SLC2A5;SLC2A5;SLC2A5	ENST00000377424.4;ENST00000535586.1;ENST00000377414.3;ENST00000486632.1;ENST00000456780.2	TSS200;TSS1500;TSS1500;3'UTR;5'UTR	SLC2A5;SLC2A5;SLC2A5;SLC2A5;SLC2A5;SLC2A5;SLC2A5;SLC2A5;SLC2A5;SLC2A5;SLC2A5;SLC2A5	ENST00000461296.1;ENST00000377424.4;ENST00000535586.1;ENST00000377414.3;ENST00000473209.1;ENST00000484798.1;ENST00000474145.1;ENST00000479813.1;ENST00000486632.1;ENST00000487835.1;ENST00000464985.1;ENST00000456780.2	TSS1500;TSS200;TSS1500;TSS1500;TSS200;3'UTR;3'UTR;3'UTR;3'UTR;3'UTR;3'UTR;5'UTR	chr1:9129080-9130075	3		NA		NA	NA	NA	EPIC-only	15_Quies	chr1:9095601-9134800	SLC2A5	TSS200	NA	NA	NA	NA	NA
cg00738435	1	9130095	-	3161	27206	rs55909245	1	9102889	G	A	1.57e-09	-1.23667	5.95e-06	5.78e-05	chr1:9131602-9131909	N_Shore	SLC2A5;SLC2A5	NM_001135585;NM_003039	TSS1500;TSS1500			1:9129596-9130487	Unclassified	SLC2A5;SLC2A5;SLC2A5;SLC2A5;SLC2A5	ENST00000535586.1;ENST00000377414.3;ENST00000377424.4;ENST00000486632.1;ENST00000456780.2	TSS1500;TSS1500;TSS1500;3'UTR;5'UTR	SLC2A5;SLC2A5;SLC2A5;SLC2A5;SLC2A5;SLC2A5;SLC2A5;SLC2A5;SLC2A5;SLC2A5;SLC2A5;SLC2A5	ENST00000461296.1;ENST00000535586.1;ENST00000377414.3;ENST00000473209.1;ENST00000377424.4;ENST00000484798.1;ENST00000474145.1;ENST00000479813.1;ENST00000486632.1;ENST00000487835.1;ENST00000464985.1;ENST00000456780.2	TSS1500;TSS1500;TSS1500;TSS200;TSS1500;3'UTR;3'UTR;3'UTR;3'UTR;3'UTR;3'UTR;5'UTR		NA	chr1:9128874-9130239	6	chr1:9124042-9130469	6	NA	NA	EPIC-only	15_Quies	chr1:9095601-9134800	SLC2A5	TSS1500	NA	NA	NA	NA	NA
cg23837625	1	9139306	+	3156	3014	rs12733425	1	9142320	A	C	2.8e-16	-1.23796	1.43e-12	3.04e-11		OpenSea								SLC2A5;SLC2A5	ENST00000486632.1;ENST00000456780.2	3'UTR;5'UTR	SLC2A5;SLC2A5;SLC2A5;SLC2A5	ENST00000486632.1;ENST00000487835.1;ENST00000464985.1;ENST00000456780.2	3'UTR;3'UTR;3'UTR;5'UTR	chr1:9138700-9139450	3		NA		NA	NA	NA	EPIC-only	5_TxWk	chr1:9139201-9142800		Intergenic	NA	NA	NA	NA	NA
cg14565651	1	9145034	+	3156	-10651	rs28475361	1	9134383	T	C	4.61e-07	0.555695	0.000654448	0.00458277		OpenSea	SLC2A5	NR_024180	Body					SLC2A5;SLC2A5	ENST00000486632.1;ENST00000456780.2	3'UTR;5'UTR	SLC2A5;SLC2A5;SLC2A5;SLC2A5	ENST00000486632.1;ENST00000487835.1;ENST00000464985.1;ENST00000456780.2	3'UTR;3'UTR;3'UTR;5'UTR	chr1:9144865-9145330	3		NA		NA	NA	TRUE	450K	15_Quies	chr1:9143401-9160200	SLC2A5	Body	0.7138	-0.04465	0.9985	NA	NA
cg17952939	1	9154250	-	3150	-4350	rs12742380	1	9158600	G	A	1.01e-21	1.29338	7.05e-17	2.37e-15		OpenSea				low-CpG:9076829-9076902										chr1:9154200-9154410	3		NA		NA	NA	TRUE	450K	15_Quies	chr1:9143401-9160200		Intergenic	5.87e-26	1.539	4.11e-24	2.72e-27	10.8
cg16553238	1	9154254	-	3150	-1457	rs12239637	1	9155711	C	T	1.12e-28	1.4264	9.82e-24	6.94e-22		OpenSea				low-CpG:9076829-9076902										chr1:9154200-9154410	3		NA		NA	NA	TRUE	450K	15_Quies	chr1:9143401-9160200		Intergenic	9.56e-30	1.612	7.22e-28	3.1e-113	22.6
cg19863456	1	9186001	-	3068	-30460	rs7529468	1	9216461	T	G	2.64e-06	-0.620339	0.00292311	0.0177717	chr1:9188503-9189743	N_Shelf	GPR157	NM_024980	Body					GPR157	ENST00000466131.1	3'UTR	GPR157	ENST00000466131.1	3'UTR	chr1:9185740-9186015	3		NA		NA	NA	TRUE	450K	7_Enh	chr1:9185601-9186400	GPR157	Body	0.0348	-0.368	0.2576	0.00176	-3.13
cg15325734	1	9203356	-	3021	-4471	rs12057259	1	9207827	G	A	2.47e-19	-0.952276	2.69e-14	6.89e-13		OpenSea														chr1:9203260-9203415	3		NA		NA	NA	NA	EPIC-only	15_Quies	chr1:9190401-9238600		Intergenic	NA	NA	NA	NA	NA
cg05907464	1	9218658	+	2990	-639	rs12119677	1	9218019	T	C	5.73e-42	-1.23947	2.28e-35	8.21e-33		OpenSea														chr1:9218505-9218810	3		NA		NA	NA	NA	EPIC-only	15_Quies	chr1:9190401-9238600		Intergenic	NA	NA	NA	NA	NA
cg19448908	1	9222986	+	2980	-3520	rs797256	1	9219466	T	G	2.11e-15	1.9036	2.4e-11	4.46e-10		OpenSea					chr1:9222919-9222919	1:9222653-9224245	Unclassified							chr1:9222905-9223210	3		NA		NA	NA	NA	EPIC-only	15_Quies	chr1:9190401-9238600		Intergenic	NA	NA	NA	NA	NA
cg10377510	1	9224003	-	2973	-76	rs11121332	1	9224079	T	C	1.41e-20	-1.0833	8.68e-16	2.61e-14		OpenSea					chr1:9223907-9223907	1:9222653-9224245	Unclassified								NA	chr1:9223521-9224506	6	chr1:9221966-9224824	6	NA	TRUE	450K	15_Quies	chr1:9190401-9238600		Intergenic	1.18e-22	-1.029	3.29e-19	6.57e-45	-14.1
cg22373770	1	9224198	+	2969	-119	rs11121332	1	9224079	T	C	1.09e-11	-0.841264	8.61e-08	1.06e-06		OpenSea					chr1:9223907-9223907	1:9222653-9224245	Unclassified							chr1:9224080-9224350	3		NA		NA	NA	TRUE	450K	15_Quies	chr1:9190401-9238600		Intergenic	7.64e-08	-0.6365	0.0001534	3.21e-20	-9.21
cg13693328	1	9256341	-	2967	3800	rs4908822	1	9252541	A	G	9.52e-19	0.978961	1.5e-14	3.95e-13	chr1:9258565-9258956	N_Shelf								RP3-510D11.1	ENST00000437157.1	3'UTR	RP3-510D11.1	ENST00000437157.1	3'UTR	chr1:9256300-9257130	3		NA		NA	NA	TRUE	450K	14_ReprPCWk	chr1:9244201-9257000		Intergenic	NA	NA	NA	NA	NA
cg16097191	1	9262511	-	2956	-5227	rs9435129	1	9267738	G	C	5.54e-25	-1.0382	1.01e-19	4.61e-18	chr1:9258565-9258956	S_Shelf								RP3-510D11.1	ENST00000437157.1	3'UTR	RP3-510D11.1	ENST00000437157.1	3'UTR	chr1:9262345-9262890	3		NA		NA	NA	TRUE	450K	12_EnhBiv	chr1:9262201-9264000		Intergenic	1.11e-24	-1.059	3.13e-22	NA	NA
cg18882343	1	9262756	-	2956	-19	rs11121338	1	9262775	A	C	2.97e-10	-0.697636	2.09e-06	2.16e-05	chr1:9258565-9258956	S_Shelf								RP3-510D11.1	ENST00000437157.1	TSS200	RP3-510D11.1	ENST00000437157.1	TSS200	chr1:9262345-9262890	3		NA		NA	NA	NA	EPIC-only	12_EnhBiv	chr1:9262201-9264000		Intergenic	NA	NA	NA	NA	NA
cg08295452	1	9263140	-	2957	484	rs9435120	1	9262656	T	C	3.43e-09	-0.659318	6.84e-06	6.59e-05		OpenSea								RP3-510D11.1	ENST00000437157.1	TSS1500	RP3-510D11.1	ENST00000437157.1	TSS1500		NA		NA		NA	NA	NA	EPIC-only	12_EnhBiv	chr1:9262201-9264000		Intergenic	NA	NA	NA	NA	NA
cg16518442	1	9263333	-	2957	677	rs9435120	1	9262656	T	C	2.71e-13	-0.792301	4.49e-10	7.24e-09		OpenSea								RP3-510D11.1	ENST00000437157.1	TSS1500	RP3-510D11.1	ENST00000437157.1	TSS1500		NA		NA		NA	NA	NA	EPIC-only	12_EnhBiv	chr1:9262201-9264000		Intergenic	NA	NA	NA	NA	NA
cg18579604	1	9263355	-	2957	699	rs9435120	1	9262656	T	C	3.24e-12	-0.760976	2.24e-08	2.96e-07		OpenSea								RP3-510D11.1	ENST00000437157.1	TSS1500	RP3-510D11.1	ENST00000437157.1	TSS1500		NA		NA		NA	NA	NA	EPIC-only	12_EnhBiv	chr1:9262201-9264000		Intergenic	NA	NA	NA	NA	NA
cg16819780	1	9292137	+	2880	1989	rs75916398	1	9294126	G	A	6.26e-06	-1.21285	0.00671101	0.0368553	chr1:9294401-9295118	N_Shelf														chr1:9292025-9292515	3		NA		NA	NA	NA	EPIC-only	15_Quies	chr1:9272401-9294000		Intergenic	NA	NA	NA	NA	NA
cg23913482	1	9294911	-	2875	2305	rs7555568	1	9292606	G	A	5.01e-24	-1.04348	9.54e-19	3.92e-17	chr1:9294401-9295118	Island	H6PD;H6PD	NM_004285;NM_004285	5'UTR;1stExon	high-CpG:9217384-9217954		1:9293651-9295675	Promoter_Associated	H6PD;H6PD	ENST00000377403.1;ENST00000377403.1	1stExon;5'UTR	H6PD;H6PD	ENST00000377403.1;ENST00000377403.1	1stExon;5'UTR	chr1:9294785-9295175	3		NA		NA	NA	TRUE	450K	1_TssA	chr1:9294601-9295200	H6PD	5'UTR	NA	NA	NA	NA	NA
cg09122657	1	9294913	-	2875	3247	rs6577563	1	9291666	T	C	1.38e-12	0.797942	5.55e-09	7.87e-08	chr1:9294401-9295118	Island	H6PD;H6PD	NM_004285;NM_004285	5'UTR;1stExon	high-CpG:9217384-9217954		1:9293651-9295675	Promoter_Associated	H6PD;H6PD	ENST00000377403.1;ENST00000377403.1	1stExon;5'UTR	H6PD;H6PD	ENST00000377403.1;ENST00000377403.1	1stExon;5'UTR	chr1:9294785-9295175	3		NA		NA	NA	TRUE	450K	1_TssA	chr1:9294601-9295200	H6PD	5'UTR	0.08206	0.2221	0.9734	NA	NA
cg09025327	1	9309004	+	2863	-13210	rs11121349	1	9295794	G	C	4.27e-06	-0.539511	0.00367164	0.0217598		OpenSea	H6PD	NM_004285	Body			1:9308934-9309014	Unclassified_Cell_type_specific							chr1:9308765-9309035	3		NA		NA	NA	TRUE	450K	5_TxWk	chr1:9307801-9310800	H6PD	Body	0.1742	-0.174	0.5101	NA	NA
cg13943024	1	9325389	+	2857	83570	rs11121380	1	9408959	A	C	1.23e-05	0.863594	0.00741919	0.0401699	chr1:9324687-9325016	S_Shore	H6PD;H6PD	NM_004285;NM_001282587	3'UTR;3'UTR					H6PD;H6PD	ENST00000377403.1;ENST00000495451.1	3'UTR;TSS200	H6PD;H6PD	ENST00000377403.1;ENST00000495451.1	3'UTR;TSS200		NA	chr1:9319374-9325560	6		NA	NA	NA	EPIC-only	4_Tx	chr1:9321001-9326400	H6PD	3'UTR	NA	NA	NA	NA	NA
cg23914842	1	9327170	+	2857	217	rs1294015	1	9327387	T	G	1.68e-41	-1.29647	1.52e-34	4.77e-32	chr1:9324202-9324439	S_Shelf	H6PD	NM_004285	3'UTR			1:9327129-9327680	Unclassified	H6PD;H6PD;H6PD	ENST00000377403.1;ENST00000495451.1;ENST00000495451.1	3'UTR;1stExon;5'UTR	H6PD;H6PD;H6PD	ENST00000377403.1;ENST00000495451.1;ENST00000495451.1	3'UTR;1stExon;5'UTR	chr1:9327160-9327455	3		NA		NA	NA	TRUE	450K	5_TxWk	chr1:9326401-9329000	H6PD	3'UTR	1.65e-22	-1.102	4.05e-19	2.65e-158	-26.8
cg00095595	1	9333486	+	2853	28	rs72641821	1	9333514	G	A	2.27e-10	0.859737	4.96e-07	5.57e-06		OpenSea														chr1:9333085-9333535	3		NA		NA	NA	NA	EPIC-only	5_TxWk	chr1:9329401-9335800		Intergenic	NA	NA	NA	NA	NA
cg25755851	1	9335794	+	2854	-49	rs6688233	1	9335745	C	T	5.92e-08	0.689146	6.04e-05	0.000506061		OpenSea					chr1:9335683-9335683	1:9335621-9336056	Unclassified							chr1:9335325-9335915	3		NA		NA	NA	TRUE	450K	5_TxWk	chr1:9329401-9335800		Intergenic	0.0001571	0.5304	0.08523	6.12e-131	24.3
cg20700740	1	9339683	+	2841	-724	rs4908832	1	9338959	C	T	9.65e-11	0.732206	4.02e-07	4.57e-06		OpenSea														chr1:9339600-9340035	3		NA		NA	NA	TRUE	450K	7_Enh	chr1:9339401-9341600		Intergenic	0.01049	0.3097	0.0998	NA	NA
cg01102307	1	9340416	-	2836	-279	rs946602	1	9340695	T	C	3.22e-14	0.863247	6.07e-10	9.64e-09		OpenSea						1:9340143-9341319	Unclassified							chr1:9340085-9340435	3		NA		NA	NA	TRUE	450K	7_Enh	chr1:9339401-9341600		Intergenic	3.51e-15	0.9616	8.05e-12	NA	NA
cg16411216	1	9340507	+	2837	3480	rs11799821	1	9343987	G	A	4.03e-14	1.56655	1.59e-09	2.41e-08		OpenSea						1:9340143-9341319	Unclassified							chr1:9340485-9341015	3		NA		NA	NA	TRUE	450K	7_Enh	chr1:9339401-9341600		Intergenic	6.45e-16	1.706	8.71e-13	NA	NA
cg22711777	1	9352663	+	2833	1857	rs56333749	1	9354520	C	A	9.49e-09	-0.795414	2.64e-05	0.000233511		OpenSea	SPSB1	NM_025106	TSS1500			1:9351979-9354010	Promoter_Associated	SPSB1	ENST00000328089.6	TSS1500	SPSB1	ENST00000328089.6	TSS1500	chr1:9352545-9353115	3		NA		NA	NA	TRUE	450K	2_TssAFlnk	chr1:9352401-9352800	SPSB1	TSS1500	2.68e-08	-0.7648	2.85e-05	NA	NA
cg03974960	1	9370211	-	2804	-8724	rs1294049	1	9378935	G	A	6.31e-08	-0.626871	6.48e-05	0.000540084		OpenSea	SPSB1	NM_025106	5'UTR					SPSB1	ENST00000328089.6	5'UTR	SPSB1;SPSB1	ENST00000328089.6;ENST00000450402.1	5'UTR;5'UTR	chr1:9370040-9370230	3		NA		NA	NA	NA	EPIC-only	15_Quies	chr1:9366201-9375200	SPSB1	5'UTR	NA	NA	NA	NA	NA
cg26363759	1	9377984	-	2793	458	rs72642738	1	9377526	G	T	4.34e-13	-0.860339	1.31e-09	2e-08		OpenSea	SPSB1	NM_025106	5'UTR					SPSB1	ENST00000328089.6	5'UTR	SPSB1;SPSB1	ENST00000328089.6;ENST00000450402.1	5'UTR;5'UTR	chr1:9377720-9378435	3		NA		NA	NA	TRUE	450K	15_Quies	chr1:9377801-9414000	SPSB1	5'UTR	1.12e-16	-1.044	5.59e-14	NA	NA
cg09330320	1	9411096	-	2752	36	rs619282	1	9411060	T	C	4.19e-16	-0.999734	7.63e-12	1.5e-10		OpenSea	SPSB1	NM_025106	5'UTR					SPSB1;SPSB1	ENST00000357898.3;ENST00000328089.6	TSS1500;5'UTR	SPSB1;SPSB1;SPSB1	ENST00000357898.3;ENST00000328089.6;ENST00000450402.1	TSS1500;5'UTR;5'UTR		NA	chr1:9408394-9411109	6		NA	NA	NA	EPIC-only	15_Quies	chr1:9377801-9414000	SPSB1	5'UTR	NA	NA	NA	NA	NA
cg22436957	1	9413089	-	2752	-7988	rs111352951	1	9421077	G	A	1.24e-06	-0.765414	0.000979779	0.00662296	chr1:9416126-9416404	N_Shelf	SPSB1	NM_025106	5'UTR					SPSB1;SPSB1	ENST00000357898.3;ENST00000328089.6	5'UTR;5'UTR	SPSB1;SPSB1;SPSB1	ENST00000357898.3;ENST00000328089.6;ENST00000450402.1	5'UTR;5'UTR;5'UTR	chr1:9413085-9413435	3		NA		NA	NA	NA	EPIC-only	15_Quies	chr1:9377801-9414000	SPSB1	5'UTR	NA	NA	NA	NA	NA
cg19809157	1	9422438	-	2756	3605	rs2075970	1	9418833	T	C	2.46e-12	0.851349	8.97e-09	1.24e-07		OpenSea	SPSB1	NM_025106	Body			1:9422411-9422471	Unclassified_Cell_type_specific								NA	chr1:9419794-9423729	6		NA	NA	TRUE	450K	5_TxWk	chr1:9419401-9428000	SPSB1	Body	2.4e-18	1.106	9.68e-16	NA	NA
cg00280564	1	9425751	-	2757	29	rs10864412	1	9425722	G	A	5.98e-08	-0.638075	0.000142984	0.00112843	chr1:9427507-9427734	N_Shore	SPSB1	NM_025106	Body												NA	chr1:9425632-9426637	6		NA	NA	NA	EPIC-only	5_TxWk	chr1:9419401-9428000	SPSB1	Body	NA	NA	NA	NA	NA
cg04701785	1	9464735	+	2777	63	rs11121405	1	9464798	A	T	4.01e-27	-1.03341	5.04e-22	2.95e-20		OpenSea														chr1:9464640-9464890	3		NA		NA	NA	NA	EPIC-only	5_TxWk	chr1:9461201-9466000		Intergenic	NA	NA	NA	NA	NA
cg16295156	1	9466328	-	2779	36	rs11121406	1	9466292	C	A	1.48e-20	-0.917997	2.15e-16	6.89e-15		OpenSea						1:9466294-9466398	Unclassified_Cell_type_specific							chr1:9466200-9466515	3		NA		NA	NA	TRUE	450K	7_Enh	chr1:9466001-9466800		Intergenic	1.07e-07	-0.6423	9.48e-05	2.65e-13	-7.31
cg03003073	1	9489434	-	2785	28	rs12405873	1	9489406	C	T	3.71e-15	0.927629	1.97e-11	3.7e-10	chr1:9488937-9489249	S_Shore						1:9488398-9489686	Promoter_Associated								NA	chr1:9488423-9489770	6	chr1:9488316-9490036	6	NA	TRUE	450K	2_TssAFlnk	chr1:9489401-9490000		Intergenic	9.23e-18	0.9696	3.41e-15	2.15e-67	17.3
cg08560544	1	9525989	-	2813	-3304	rs10732685	1	9529293	A	G	1.08e-12	0.93779	3.42e-09	4.97e-08		OpenSea														chr1:9525760-9526095	3		NA		NA	NA	NA	EPIC-only	15_Quies	chr1:9490201-9555000		Intergenic	NA	NA	NA	NA	NA
cg06430045	1	9535218	+	2803	-159909	rs9726646	1	9375309	C	T	1.35e-05	0.50109	0.00921565	0.0483755		OpenSea					chr1:9535183-9535183										NA		NA		NA	NA	NA	EPIC-only	15_Quies	chr1:9490201-9555000		Intergenic	NA	NA	NA	NA	NA
cg07555350	1	9558208	-	2808	41	rs11121432	1	9558167	C	A	2.09e-30	-1.46226	8.68e-25	6.95e-23	chr1:9555379-9555652	S_Shelf															NA		NA		NA	NA	TRUE	450K	15_Quies	chr1:9556001-9598200		Intergenic	NA	NA	NA	NA	NA
cg12024681	1	9563477	-	2810	6774	rs7540640	1	9556703	A	G	9.68e-06	0.525642	0.00805368	0.0431048		OpenSea								RP13-392I16.1;RP13-392I16.1	ENST00000441033.1;ENST00000441033.1	3'UTR;1stExon	RP13-392I16.1;RP13-392I16.1	ENST00000441033.1;ENST00000441033.1	3'UTR;1stExon	chr1:9563405-9563675	3		NA		NA	NA	NA	EPIC-only	15_Quies	chr1:9556001-9598200		Intergenic	NA	NA	NA	NA	NA
cg08711005	1	9596358	+	2837	-1688	rs12037667	1	9594670	A	C	7.64e-22	-1.48498	3.02e-17	1.06e-15	chr1:9599350-9600444	N_Shelf															NA		NA		NA	NA	NA	EPIC-only	15_Quies	chr1:9556001-9598200		Intergenic	NA	NA	NA	NA	NA
cg16146664	1	9648388	-	2907	80599	rs12755956	1	9567789	G	A	3.32e-06	0.866949	0.00418855	0.0244247	chr1:9648586-9649517	N_Shore	TMEM201;TMEM201	NM_001130924;NM_001010866	TSS1500;TSS1500			1:9647853-9648996	Promoter_Associated	TMEM201;TMEM201	ENST00000377376.4;ENST00000340305.5	TSS1500;TSS1500	TMEM201;TMEM201	ENST00000377376.4;ENST00000340305.5	TSS1500;TSS1500		NA	chr1:9648317-9652097	6	chr1:9648300-9658802	6	NA	NA	EPIC-only	5_TxWk	chr1:9642601-9648400	TMEM201	TSS1500	NA	NA	NA	NA	NA
cg20880254	1	9711331	+	2885	-772	rs4477280	1	9710559	G	A	3.32e-44	-1.1846	7.6e-35	2.5e-32	chr1:9711780-9713001	N_Shore	PIK3CD	NM_005026	TSS1500			1:9711291-9711402	Promoter_Associated_Cell_type_specific	PIK3CD;PIK3CD;PIK3CD	ENST00000536656.1;ENST00000377346.4;ENST00000469267.1	TSS1500;TSS1500;TSS1500	PIK3CD;PIK3CD;PIK3CD	ENST00000536656.1;ENST00000377346.4;ENST00000469267.1	TSS1500;TSS1500;TSS1500		NA	chr1:9711297-9715869	6	chr1:9710656-9716751	6	NA	NA	EPIC-only	2_TssAFlnk	chr1:9710801-9711800	PIK3CD	TSS1500	NA	NA	NA	NA	NA
cg20994801	1	9711398	-	2884	-2102	rs4240896	1	9713500	G	A	1.99e-11	-0.703703	5.39e-08	6.82e-07	chr1:9711780-9713001	N_Shore	PIK3CD	NM_005026	TSS1500			1:9711291-9711402	Promoter_Associated_Cell_type_specific	PIK3CD;PIK3CD;PIK3CD	ENST00000536656.1;ENST00000377346.4;ENST00000469267.1	TSS1500;TSS1500;TSS1500	PIK3CD;PIK3CD;PIK3CD	ENST00000536656.1;ENST00000377346.4;ENST00000469267.1	TSS1500;TSS1500;TSS1500		NA	chr1:9711297-9715869	6	chr1:9710656-9716751	6	TRUE	TRUE	450K	2_TssAFlnk	chr1:9710801-9711800	PIK3CD	TSS1500	1.35e-05	-0.5106	0.001995	5.39e-21	-9.4
cg07374121	1	9711632	-	2884	288	rs7518602	1	9711344	T	C	8.83e-06	-0.490333	0.00689862	0.0377443	chr1:9711780-9713001	N_Shore	PIK3CD	NM_005026	TSS200					PIK3CD;PIK3CD;PIK3CD	ENST00000536656.1;ENST00000377346.4;ENST00000469267.1	TSS200;TSS200;TSS200	PIK3CD;PIK3CD;PIK3CD	ENST00000536656.1;ENST00000377346.4;ENST00000469267.1	TSS200;TSS200;TSS200		NA	chr1:9711297-9715869	6	chr1:9710656-9716751	6	NA	TRUE	450K	2_TssAFlnk	chr1:9710801-9711800	PIK3CD	TSS200	0.3838	-0.1042	0.5402	NA	NA
cg26573321	1	9711663	+	2884	-319	rs7518602	1	9711344	T	C	8.93e-12	0.72175	2.7e-08	3.54e-07	chr1:9711780-9713001	N_Shore	PIK3CD	NM_005026	TSS200					PIK3CD;PIK3CD;PIK3CD	ENST00000536656.1;ENST00000377346.4;ENST00000469267.1	TSS200;TSS200;TSS200	PIK3CD;PIK3CD;PIK3CD	ENST00000536656.1;ENST00000377346.4;ENST00000469267.1	TSS200;TSS200;TSS200	chr1:9711640-9712415	3		NA		NA	NA	TRUE	450K	2_TssAFlnk	chr1:9710801-9711800	PIK3CD	TSS200	9.22e-17	0.8816	5.08e-14	NA	NA
cg16417977	1	9744265	+	2900	-21	rs4488033	1	9744244	T	C	5.48e-27	0.99548	7.68e-21	3.94e-19		OpenSea	PIK3CD-AS2;PIK3CD-AS2;PIK3CD-AS2;PIK3CD	NR_126367;NR_126366;NR_126368;NM_005026	Body;Body;Body;5'UTR					RP11-558F24.4;PIK3CD;PIK3CD;PIK3CD	ENST00000415330.1;ENST00000536656.1;ENST00000377346.4;ENST00000469267.1	3'UTR;5'UTR;5'UTR;5'UTR	RP11-558F24.4;PIK3CD;PIK3CD;PIK3CD	ENST00000415330.1;ENST00000536656.1;ENST00000377346.4;ENST00000469267.1	3'UTR;5'UTR;5'UTR;5'UTR		NA		NA		NA	NA	NA	EPIC-only	6_EnhG	chr1:9743601-9744600	PIK3CD-AS2	Body	NA	NA	NA	NA	NA
cg18244129	1	9747809	-	2897	39	rs41278008	1	9747770	C	T	4.28e-10	1.60315	1.48e-06	1.56e-05	chr1:9749295-9750228	N_Shore	PIK3CD-AS2;PIK3CD-AS2;PIK3CD-AS2;PIK3CD	NR_126368;NR_126367;NR_126366;NM_005026	TSS200;TSS200;TSS200;5'UTR			1:9746710-9748190	Promoter_Associated	RP11-558F24.4;PIK3CD;PIK3CD;PIK3CD	ENST00000415330.1;ENST00000536656.1;ENST00000377346.4;ENST00000469267.1	TSS200;5'UTR;5'UTR;5'UTR	PIK3CD;RP11-558F24.4;PIK3CD;PIK3CD;PIK3CD	ENST00000484851.1;ENST00000415330.1;ENST00000536656.1;ENST00000377346.4;ENST00000469267.1	TSS1500;TSS200;5'UTR;5'UTR;5'UTR	chr1:9747145-9748175	3		NA		NA	NA	NA	EPIC-only	2_TssAFlnk	chr1:9747001-9749400	PIK3CD-AS2	TSS200	NA	NA	NA	NA	NA
cg24859236	1	9750213	+	2897	613	rs4601595	1	9750826	G	T	1.77e-06	-0.506249	0.00207286	0.0130349	chr1:9749295-9750228	Island	PIK3CD	NM_005026	5'UTR			1:9748906-9750306	Unclassified	PIK3CD;PIK3CD;PIK3CD	ENST00000536656.1;ENST00000377346.4;ENST00000469267.1	5'UTR;5'UTR;5'UTR	PIK3CD;PIK3CD;PIK3CD;PIK3CD	ENST00000536656.1;ENST00000377346.4;ENST00000469267.1;ENST00000484851.1	5'UTR;5'UTR;5'UTR;5'UTR	chr1:9749985-9750490	3		NA		NA	NA	TRUE	450K	2_TssAFlnk	chr1:9750001-9751000	PIK3CD	5'UTR	0.0001563	-0.4236	0.03222	NA	NA
cg20681184	1	9750813	-	2897	356	rs4240910	1	9750457	T	C	3.77e-06	-0.486462	0.00467956	0.02692	chr1:9749295-9750228	S_Shore	PIK3CD	NM_005026	5'UTR					PIK3CD;PIK3CD;PIK3CD	ENST00000536656.1;ENST00000377346.4;ENST00000469267.1	5'UTR;5'UTR;5'UTR	PIK3CD;PIK3CD;PIK3CD;PIK3CD	ENST00000536656.1;ENST00000377346.4;ENST00000469267.1;ENST00000484851.1	5'UTR;5'UTR;5'UTR;5'UTR		NA	chr1:9746757-9751017	6		NA	NA	TRUE	450K	2_TssAFlnk	chr1:9750001-9751000	PIK3CD	5'UTR	9.26e-08	-0.5831	1.82e-05	5.36e-06	-4.55
cg13457410	1	9762510	-	2903	-25330	rs1135427	1	9787840	G	T	5.2e-13	-0.814669	2.22e-09	3.3e-08		OpenSea	PIK3CD	NM_005026	5'UTR			1:9762336-9762610	Unclassified_Cell_type_specific	PIK3CD;PIK3CD;PIK3CD	ENST00000536656.1;ENST00000377346.4;ENST00000469267.1	5'UTR;5'UTR;5'UTR	PIK3CD;PIK3CD;PIK3CD	ENST00000536656.1;ENST00000377346.4;ENST00000469267.1	5'UTR;5'UTR;5'UTR	chr1:9762360-9762575	3		NA		NA	NA	TRUE	450K	6_EnhG	chr1:9760601-9764400	PIK3CD	5'UTR	6.74e-06	-0.5294	0.002006	3.89e-19	-8.94
cg07805542	1	9779309	-	2897	-3457	rs10864435	1	9782766	C	T	1.91e-12	1.4274	1.41e-08	1.9e-07	chr1:9775708-9775997	S_Shelf	PIK3CD	NM_005026	Body			1:9778849-9780380	Promoter_Associated	PIK3CD	ENST00000469267.1	5'UTR	PIK3CD	ENST00000469267.1	5'UTR	chr1:9779185-9779435	3		NA		NA	NA	TRUE	450K	6_EnhG	chr1:9778801-9785400	PIK3CD	Body	7.23e-11	1.298	6.36e-08	1.17e-36	12.6
cg01994208	1	9908227	-	2972	-59866	rs2083577	1	9968093	T	C	7.91e-24	1.40187	1.88e-18	7.47e-17		OpenSea								RP11-84A14.5	ENST00000454104.1	TSS200	RP11-84A14.5	ENST00000454104.1	TSS200	chr1:9908105-9908355	3		NA		NA	NA	NA	EPIC-only	15_Quies	chr1:9886201-9910000		Intergenic	NA	NA	NA	NA	NA
cg06216080	1	9908294	+	2972	59799	rs2083577	1	9968093	T	C	3.6e-20	1.31303	3.22e-16	1.01e-14		OpenSea								RP11-84A14.5	ENST00000454104.1	TSS200	RP11-84A14.5	ENST00000454104.1	TSS200	chr1:9908105-9908355	3		NA		NA	NA	NA	EPIC-only	15_Quies	chr1:9886201-9910000		Intergenic	NA	NA	NA	NA	NA
[truncated: 106,904 more rows]
