# Supplementary material for: Proximal and distal effects of genetic susceptibility to multiple sclerosis on the T cell epigenome
Source: Nat Commun. 2021 Dec 6;12:7078. doi: 10.1038/s41467-021-27427-w (PMC8648735; doi:10.1038/s41467-021-27427-w)
Supplement: Supplementary file 6 — Supplementary Data 3 [file 41467_2021_27427_MOESM6_ESM.xlsx]

## Sheet: Supplementary Data 3
cis-gene/isoform expression effects of lead MS or lead mQTL SNPs for colocalized MS-cis-mQTL effects
*eQTL: expression quantitative trait locus, psiQTL: percent spliced in quantitative trait locus
							eQTL/psiQTL				eQTL/psiQTL in CD4 T cell subsets
ms_snp	ms_chr	ms_pos_hg19	mqtl_snp	mqtl_pos_hg19	r2		CD4 T cells	Other immune cells	Brain tissue		naïve T	TH1	TH2	TH17	TH1/TH17	TFH	naïve TREG	memory TREG	activated naïve T
rs59655222	1	200875897	rs55838263	200874728	0.986376
rs12478539	2	43355324	rs2163226	43361256	0.724909		MTA3				MTA3
rs438613	3	28072086	rs413544	28074084	0.989494
rs7731626	5	55444683	rs7731626	55444683	1		ANKRD55, IL6ST				ANKRD55, IL6ST	ANKRD55	ANKRD55	ANKRD55		ANKRD55, IL6ST	ANKRD55, IL6ST	ANKRD55	ANKRD55
rs67111717	5	176790162	rs4976688	176784439	0.801879		RGS14	RGS14	RGS14, MXD3		RGS14
rs4896153	6	135833463	rs13197384	135818897	0.51196		AHI1, RP3-388E23.2	AHI1, RP3-388E23.2			AHI1, RP3-388E23.2	AHI1, RP3-388E23.2	AHI1, RP3-388E23.2	AHI1, RP3-388E23.2	AHI1, RP3-388E23.2	AHI1, RP3-388E23.2	AHI1, RP3-388E23.2	AHI1, RP3-388E23.2	AHI1, RP3-388E23.2
rs55858457	7	2443302	rs9791681	2462068	0.648919			EIF3B	EIF3B
rs354033	7	149289464	rs354036	149291810	1		ZNF767, ZNF767P	ZNF746, ZNF767P, ZNF212, ZNF282, ZNF783, KRBA1	ZNF746		ZNF767, ZNF767P							ZNF767
rs7855251	9	100868189	rs10985065	100866903	0.823678		TRIM14, RP11-535C21.3, ANP32B, CCDC180, TRMO	TRIM14, CORO2A, RP11-535C21.3, ANP32B, NANS	TRMO		TRIM14, RP11-535C21.3, ANP32B, CCDC180, TRMO		RP11-535C21.3	RP11-535C21.3	TRIM14, RP11-535C21.3	RP11-535C21.3	RP11-535C21.3	RP11-535C21.3
rs4939490	11	60793651	rs34383631	60793330	1		CD6				CD6
rs12365699	11	118743286	rs12365699	118743286	1				TMEM25
rs405343	16	1067832	rs108990	1065433	0.963863
rs34947566	16	11412926	rs243324	11354970	0.174853		RMI2, RP11-485G7.6	RMI2, RP11-485G7.6	RMI2		RMI2, RP11-485G7.6						RP11-485G7.6		RMI2
rs3809627	16	30103160	rs3809627	30103160	1		INO80E, TBX6	MAPK3, GDPD3, YPEL3	INO80E, TBX6, MAPK3, PPP4C, TAOK2, RP11-345J4.5, SEPT1							INO80E
rs1077667	19	6668972	rs2291668	6669934	0.818727			TNFSF14
rs1465697	19	49837246	rs12983800	49861252	0.942283		CD37	CD37, SLC6A16, TEAD2	TEAD2		CD37
rs6032662	20	44734310	rs2425752	44702120	0.678773			CD40	SLC12A5
rs2248137	20	52789743	rs2248359	52791518	0.929141				CYP24A1
rs760517	22	37258986	rs760517	37258986	1		NCF4	NCF4, PVALB			NCF4
study sources:
DICE		Schmiedel, B. J. et al. Impact of Genetic Polymorphisms on Human Immune Cell Gene Expression. Cell 175, 1701–1715.e16 (2018).												https://dice-database.org/
BLUEPRINT		Chen, L. et al. Genetic Drivers of Epigenetic and Transcriptional Variation in Human Immune Cells. Cell 167, 1398–1414.e24 (2016).												http://blueprint-dev.bioinfo.cnio.es/WP10/qtls/
ImmVar		Raj, T. et al. Polarization of the effects of autoimmune and neurodegenerative risk alleles in leukocytes. Science 344, 519–23 (2014).
MS PBMC		IMSGC. Multiple sclerosis genomic map Implicates peripheral immune cells and microglia in susceptibility. Science 365 (2019).
brain		Ng, B. et al. An xQTL map integrates the genetic architecture of the human brain’s transcriptome and epigenome. Nat. Neurosci. 20, 1418–1426 (2017).												http://mostafavilab.stat.ubc.ca/xqtl/
studied cell types/tissues:
DICE	naïve B, classical mono, nonclassiccal mono, NK, CD4 TFH, CD4 TH1, CD4 TH1/17, CD4 TH17, CD4 TH2, CD4 naïve TREG, CD4 memory TREG, CD4 naïve T, CD4 naïve activated T, CD8 naïve T, CD8 naïve activated T
BLUEPRINT	CD4 naïve T, mono, neut
ImmVar	CD4 T, mono
MS PBMC	PBMC
brain	DLPFC brain tissue
break down of the cell type specificity of the associations:
*Black: cis-eQTL associations for lead MS SNPs
*Red: additional cis-eQTL effects found from the lead colocalized mQTL SNPs
DICE_eQTL		ANKRD55 (CD4 TFH, CD4 TH1, CD4 TH2, CD4 TH17, CD4 naïve TREG, CD4 memory TREG, CD4 naïve T, CD4 naïve activated T)
		IL6ST (CD4 TFH, CD4 naïve TREG, CD8 naïve T)
		AHI1 (naïve B, classical mono, nonclassiccal mono, NK, CD4 TFH, CD4 TH1, CD4 TH1/17, CD4 TH17, CD4 TH2, CD4 naïve TREG, CD4 memory TREG, CD4 naïve T, CD4 naïve activated T, CD8 naïve T, CD8 naïve activated T)
		RP3-388E23.2 (naïve B, nonclassiccal mono, NK, CD4 TFH, CD4 TH1, CD4 TH1/17, CD4 TH17, CD4 TH2, CD4 naïve TREG, CD4 memory TREG, CD4 naïve T, CD4 naïve activated T, CD8 naïve T)
		ZNF767 (CD4 memory TREG)
		TRIM14 (NK, CD4 TH1/17)
		CORO2A (classical mono, nonclassical mono)
		RP11-535C21.3 (naïve B, classical mono, nonclassiccal mono, NK, CD4 TFH, CD4 TH1/17, CD4 TH17, CD4 TH2, CD4 naïve TREG, CD4 memory TREG, CD4 naïve T, CD8 naïve T)
		RMI2 (naïve B, CD4 naïve T, CD4 naïve activated T, CD8 naïve T, CD8 naïve activated T)
		RP11-485G7.6 (naïve B, CD4 naïve TREG, CD4 naïve T, CD8 naïve T)
		INO80E (CD4 TFH)
		TEAD2 (naïve B)
BLUEPRINT_eQTL		MTA3 (CD4 naïve T)
		RGS14 (mono)
		AHI1 (CD4 naïve T, mono, neut)
		EIF3B (neut)
		ZNF767 (CD4 naïve T)
		ZNF746 (mono, neut)
		ZNF767P (neut, CD4 naïve T)
		ZNF212 (neut)
		ZNF282 (neut)
		ZNF783 (neut)
		KRBA1 (neut)
		ANP32B (CD4 naïve T, neut)
		CCDC180 (CD4 naïve T)
		CORO2A (mono)
		TRIM14 (CD4 naïve T)
		NANS (neut)
		RMI2 (CD4 naïve T)
		TNFSF14 (mono)
		CD37 (CD4 naïve T, neut)
		SLC6A16 (mono)
		CD40 (mono)
		NCF4 (CD4 naïve T, mono)
BLUEPRINT_psiQTL		RGS14 (CD4 naïve T)
		TRMO (CD4 naïve T)
		CD6 (CD4 naïve T)
		CD37 (neut)
ImmVar_eQTL		ANKRD55 (CD4 T)
		IL6ST (CD4 T)
		AHI1 (CD4 T, mono)
		TRIM14 (CD4 T)
		CD6 (CD4 T)
		RMI2 (CD4 T)
		TBX6 (CD4 T)
		INO80E (CD4 T)
		MAPK3 (mono)
		GDPD3 (mono)
		TNFSF14 (mono)
		CD37 (CD4 T)
		CD40 (mono)
		NCF4 (CD4 T)
