# Supplementary material for: Proximal and distal effects of genetic susceptibility to multiple sclerosis on the T cell epigenome
Source: Nat Commun. 2021 Dec 6;12:7078. doi: 10.1038/s41467-021-27427-w (PMC8648735; doi:10.1038/s41467-021-27427-w)
Supplement: Supplementary file 10 — Supplementary Data 7 [file 41467_2021_27427_MOESM10_ESM.xlsx]

## Sheet: Supplementary Data 7
autosomal MHC and non-MHC effects used in the calculation of polygenic scores
MHC effect	allele	logOddsRatio
HLA_DRB1_1501	P	1.06471
SNP_A_30019035_G	P	-0.371064
rs3097671	C	0.29267
SNP_DRB1_32659926_CA	P	0.277632
rs2844482	A	0.300105
rs9266629	C	-0.198451
HLA_B_3801	P	-0.733969
SNP_B_31431656	T	0.270027
HLA_DRB1_1303	P	0.582216
rs7454108	C	0.223144
AA_B_45_31432581_TK	P	0.122218
AA_DQB1_-5_32742280_L	P	0.215111
AA_DQA1_130_32717853_S	P	0.392042
rs11751659	G	0.157004
1kg_6_30168610	C	-0.248461
HLA_DRB1_0103	P	0.470004
rs9271366	G	0.451076
HLA_B_5201	P	-0.820981
rs3135024	C	0.14842
rs2523500	C	-0.0833816
SNP_DQB1_32740773_C	P	-0.127833
SNP_DQA1_32717151	G	-0.127833
SNP_DRB1_32660116_A	P	-0.174353
HLA_B_3503	P	0.285179
rs9277626	G	-0.0833816
HLA_DQA1_06	P	0.615186
rs2229092	C	0.157004
SNP_B_31430501	A	0.0861777
rs17493811	G	-0.198451
HLA_DRB1_0411	P	0.966984
rs3093982	T	0.10436
non-MHC effect	allele	logOddsRatio
rs6670198	C	-0.128174
rs2986736	T	-0.113393
rs198398	C	0.0685928
rs6672420	T	-0.06145
rs79979643	G	-0.123864
rs72922276	G	0.152034
rs11161550	A	-0.0592194
rs35486093	A	-0.18983
rs12133753	C	0.123102
rs58394161	T	-0.124543
rs11809700	C	-0.122281
rs6681429	A	-0.071496
rs74449127	A	0.0928526
rs11578655	T	-0.0830556
rs10801908	C	0.261364
rs483180	G	-0.0824038
rs112344141	T	-0.168655
rs2317231	G	0.0773313
rs3737798	A	0.0714831
rs6427540	C	0.10075
rs983494	G	0.0838815
rs1323292	A	0.150573
rs59655222	T	0.0997548
rs9308424	A	-0.0903624
rs11899404	T	-0.0531898
rs11125803	T	-0.068493
rs59693338	T	0.087278
rs12478539	G	0.110199
rs1177228	G	0.0910283
rs13385171	C	0.0656941
rs12622670	T	0.0862694
rs72823440	G	-0.0676366
rs57116599	A	-0.090253
rs10191360	T	0.0802888
rs962052	C	0.0609069
rs6738544	C	0.0714831
rs12614091	A	0.0732505
rs35540610	C	0.133044
rs9863496	T	-0.0727858
rs13327021	C	-0.0799094
rs438613	C	0.14011
rs11919880	A	0.0585519
rs9878602	T	0.095492
rs111430408	C	0.144706
rs4325907	T	-0.0724632
rs2289746	C	0.0812113
rs138433213	T	0.308146
rs9843355	G	0.141933
rs2331964	C	0.0905717
rs75937181	T	0.113239
rs6789653	G	0.0577971
rs1014486	C	0.10436
rs10936602	T	0.0738079
rs2590438	T	-0.0664604
rs13066789	C	0.064476
rs13136820	C	0.0746435
rs6837324	A	-0.0644319
rs2705616	G	-0.0744003
rs6533052	A	0.0886517
rs2726479	T	-0.0652855
rs9992763	T	-0.063579
rs17051321	C	-0.0809932
rs72989863	G	0.0639133
rs34681760	C	0.0787188
rs10063294	A	-0.119459
rs11749040	G	-0.139377
rs6880809	A	-0.0692429
rs7731626	G	0.0902063
rs32658	G	-0.0612373
rs244656	A	0.1058
rs2084007	C	0.0801965
rs249677	C	-0.0711738
rs2546890	A	0.0841573
rs67111717	G	0.0990305
rs3904600	G	-0.0633659
rs111635774	C	0.10508
rs719316	T	0.0698059
rs1076928	C	-0.122168
rs72928038	G	-0.143524
rs11542663	A	0.0747363
rs802730	T	0.0632565
rs75191738	T	0.0532564
rs2327586	T	0.100117
rs58761508	G	-0.109034
rs62420820	A	0.13488
rs631204	A	0.106789
rs17780048	C	0.0960372
rs6911131	A	-0.114401
rs1738074	T	-0.124657
rs6944568	C	-0.0644319
rs10951042	C	0.0972175
rs10951154	T	-0.076881
rs10245867	G	-0.0673157
rs60600003	T	-0.136278
rs10230723	A	0.0839734
rs116877451	A	0.087278
rs73414214	C	0.120623
rs4728142	G	-0.0566762
rs10271373	C	-0.0556184
rs354033	G	0.078164
rs28703878	A	-0.102476
rs78727559	T	-0.142255
rs735542	A	0.0702721
rs6990534	A	-0.0971719
rs7819665	T	-0.117546
rs3923387	T	0.0619414
rs7855251	T	0.0745507
rs12722559	C	0.128569
rs11256593	T	0.187475
rs1399180	T	-0.0967312
rs793102	C	-0.0841428
rs61863928	G	0.0853517
rs17741873	G	0.0654131
rs1250551	G	-0.0961806
rs1112718	A	0.0825012
rs61884005	C	0.0910283
rs117361591	G	-0.252058
rs1365120	T	-0.0914576
rs2269434	T	-0.0867569
rs4939490	G	0.116627
rs11231749	C	0.0658814
rs531612	C	-0.0666741
rs4409785	T	-0.0838165
rs56095240	T	-0.102697
rs34026809	C	-0.0866478
rs12365699	G	0.116627
rs6589706	A	0.10436
rs149114341	G	0.235783
rs6589939	A	-0.0795845
rs4262739	A	-0.065499
rs1800693	T	-0.139262
rs2364485	C	-0.109592
rs7977720	C	-0.0948603
rs701006	G	0.116894
rs61708525	G	0.0678455
rs3184504	T	0.0623173
rs7975763	C	-0.081861
rs9591325	T	0.205061
rs9568402	A	-0.0861027
rs77654077	A	0.10436
rs11852059	A	-0.0908004
rs12434551	A	0.078996
rs34695601	T	0.0799196
rs116899835	C	0.286381
rs12588969	C	-0.0738618
rs12147246	G	-0.0901436
rs62013236	C	0.10075
rs6496663	A	-0.0858847
rs405343	G	-0.0962907
rs2286974	G	-0.0960705
rs6498163	T	-0.17829
rs146566517	C	-0.0867569
rs34947566	C	0.136539
rs3809627	A	-0.0901436
rs8062446	T	0.0841573
rs12925972	C	0.101654
rs17724508	T	0.133744
rs6564681	T	-0.0777453
rs35703946	G	0.123544
rs4796224	A	-0.0876298
rs9909593	A	-0.0780697
rs883871	G	-0.120474
rs1026916	G	-0.108031
rs11079784	C	0.102015
rs2150879	G	0.11002
rs9900529	C	0.062787
rs4940730	A	0.0607187
rs4940421	G	-0.0855579
rs2469434	T	-0.0531898
rs12981030	T	-0.0699934
rs1077667	C	0.143754
rs34536443	G	0.185649
rs28834106	T	0.110736
rs12609500	C	0.0564748
rs58166386	G	0.102557
rs4808760	G	-0.113169
rs7260482	A	-0.0749391
rs11083862	A	0.0740865
rs1465697	C	-0.0928831
rs6072343	G	-0.0783941
rs4812772	C	0.0716693
rs6032662	C	0.0948555
rs6020055	A	0.0574173
rs2585447	T	-0.0842516
rs2248137	G	-0.0879573
rs6742	C	0.139066
rs9808753	G	0.0788112
rs2836438	G	-0.100926
rs9610458	T	0.0855353
rs760517	C	0.0676586
rs5756405	A	0.0625052
rs137955	T	0.0552455
rs140522	C	-0.109592
