# Supplementary material for: Proximal and distal effects of genetic susceptibility to multiple sclerosis on the T cell epigenome
Source: Nat Commun. 2021 Dec 6;12:7078. doi: 10.1038/s41467-021-27427-w (PMC8648735; doi:10.1038/s41467-021-27427-w)
Supplement: Supplementary file 11 — Supplementary Data 8 [file 41467_2021_27427_MOESM11_ESM.xlsx]

## Sheet: Supplementary Data 8
Primers used for EpiTYPER repliction analysis
AmpliconName	GenomicSequenceTemplate	LeftPrimer	RightPrimer	Direction	StartInTemplate	EndInTemplate	LPL	RPL	TargetSequence	TaregtLength	TargetCpG	CpGAnalyzedInT	CpGAnalyzedInC	LeftPrimerC	RightPrimerC	LeftPrimerPlusTag	RightPrimerPlusTag
PRDM8-1	TTCTGAATTTTGCAGGGGGAAGCTTGGTAGTGTTGGCGCTCCTGAAGAGAGACGACGCCCGTTTATCACCCCCAGGCAACTAGCTGCGCAAATCAGCGGTGGCTCCAGGGCTAGAGAATCCCTGGAGCTAACCGCACCCCTCTCCCTTTCACGGAACGCGGACTCCGGGGAAATACGCACGGGGTCCGCACGCGCTGGGTGTCCAGCTCTCTGTCACAGCTTCTCCAAGTGCCTAGTGAAACGGGGAAAGGCCCTCTCCAATCATTTTGGTACCTTCCTTTCCAATCCTGAAACGATTTTCCCCTCCTAGCAGTCCCAGAGGGCCCGAGCTTTAGGAGGAGGCGGGCCGGGACGCTCTCTGAGAGGCGTTGCCACCCGGGGTAGGCGCTCAGGATCTGC…	GGGGAAAGGTTTTTTTTAATTATTTT	CAAACACACACTTTTTATTTACTACACA	F	243	545	26	28	GGGGAAAGGCCCTCTCCAATCATTTTGGTACCTTCCTTTCCAATCCTGAAACGATTTTCCCCTCCTAGCAGTCCCAGAGGGCCCGAGCTTTAGGAGGAGGCGGGCCGGGACGCTCTCTGAGAGGCGTTGCCACCCGGGGTAGGCGCTCAGGATCTGCGGGGCGCGGGCAGGCCGGGGGAAAAAGCTGCGAGGCAGGCGGCGCCGGAGGGAGCGCCTGGCCCAGCAAAGAGTTAAAGGGAGGGGACGTGGGCTGTCACGCGTCATTGGGCAGATTATGTGCAGCAAACAAAAAGTGTGTGTCTG	303	20	19	0	7	4	aggaagagagGGGGAAAGGTTTTTTTTAATTATTTT	cagtaatacgactcactatagggagaaggctCAAACACACACTTTTTATTTACTACACA
PRKCA-3	CAAAATTTTATAAATTAGTTAAGATGGACTTTAAAATAGCAACAGGAAAAACAATTTTGGACTTGTCTGCGAGTGCGAGTGAAGCTGATAGTAATGAGATTTATGGGTTCTGGCCCTGCAGGGATCCCAGTAGGGATGAATAAAGCACATGCCTGCTAGTACATTCACTGATTCTGCTCTTGGATATATTATTTACTTCTTTCCTCTTTTAGTAAGACTTTCATCTGTATTAGTAATTGTTCTATACTTTTAATCTCTGGAGCAACTCCATAAATTAACAAGGGGTTGTGTCTAAGATGATGCTGATAGCCCTGAAGATGTTTTATTTAGTGCTTTTGGGATGATGTGCAGAGATGGGATGTCAGAAGGAATAATTTGGAATCTTATCTCCCTGCTCCT…	TGATGGTTTTATTTTAGTGGTTTGG	AACCACATCAAAATCTTCAAAAAAT	F	459	617	25	25	TGATGGCCTCATCTCAGTGGTTTGGGTTGAAAGACTGTATCTCGTGCTTCCTGTCCCATCAACCTCTCCCTTCGTCTGTTTTTCTCTTCTGTGTTTAAGTATAAACAGAACCCCTTTGTACCTCTCATCTCTTTATCTTCTGAAGACTCTGATGTGGCT	159	2	1	0	5	5	aggaagagagTGATGGTTTTATTTTAGTGGTTTGG	cagtaatacgactcactatagggagaaggctAACCACATCAAAATCTTCAAAAAAT
CRHR1-2	GCCTTAGCATGAAACACCAGGCTGTGTGACTTCTGAGGACCTCAGTTTCCTTATTAGTACCATATGGCAGTAACTATTTATGGAGTTGGGAGAGTCACATGAAGTCATGTCCACACAGTGCATCCATGGATTGGACCTTCAAGCGGAATTTGCCTTGTGGAAAGATCTAGAAGGACACCAAAAGCAGCAAGGGCAACATGGATAGAGGCATGGCTCGGCAGGGCACTTTGTGCCGACTCAGCGATGGGTCCATGCTGTGACTTGGAGAGACTCACTTTTGATGGTCCAGCAGCGTTCAGGTTCAATGACTCAGTAATTCTTGATTCAATGATGTGGTCATTTGAAGATTTGTGGGTACCGGCGATTAAGTAAGCAGAGTGTTTATAAATCTAGGCTGCT…	TGGAGAGATTTATTTTTGATGGTTT	TAACAAAAAAATTACCCAAATCCCT	F	263	535	25	25	TGGAGAGACTCACTTTTGATGGTCCAGCAGCGTTCAGGTTCAATGACTCAGTAATTCTTGATTCAATGATGTGGTCATTTGAAGATTTGTGGGTACCGGCGATTAAGTAAGCAGAGTGTTTATAAATCTAGGCTGCTGATAATCATAATAATAATCGCTGCTAAAAAATGATTGAGAGCTTACTATGTGCCAGGCTGCGCACAGCATTTATGGATTAACTCACGGAATCATTAGGTCACGCTAATGGAAGGGACTTGGGTAATCCCTTTGCCA	273	7	6	0	5	6	aggaagagagTGGAGAGATTTATTTTTGATGGTTT	cagtaatacgactcactatagggagaaggctTAACAAAAAAATTACCCAAATCCCT
